# Supplementary material for: Application of an interpretable classification model on Early Folding Residues during protein folding
Source: BioData Min. 2019 Jan 5;12:1. doi: 10.1186/s13040-018-0188-2 (PMC6321665; doi:10.1186/s13040-018-0188-2)
Supplement: Supplementary file 1 — Dataset in ARFF. (ARFF 577 kb) [file 13040_2018_188_MOESM1_ESM.arff]

@RELATION fc
@ATTRIBUTE energy numeric
@ATTRIBUTE egor numeric
@ATTRIBUTE sse_size numeric
@ATTRIBUTE loop_fraction numeric
@ATTRIBUTE rasa numeric
@ATTRIBUTE plip_local_contacts numeric
@ATTRIBUTE plip_local_hbonds numeric
@ATTRIBUTE plip_local_hydrophobic numeric
@ATTRIBUTE plip_local_backbone numeric
@ATTRIBUTE plip_long_range_contacts numeric
@ATTRIBUTE plip_long_range_hbonds numeric
@ATTRIBUTE plip_long_range_hydrophobic numeric
@ATTRIBUTE plip_long_range_backbone numeric
@ATTRIBUTE plip_betweenness numeric
@ATTRIBUTE plip_closeness numeric
@ATTRIBUTE plip_clusteringcoefficient numeric
@ATTRIBUTE plip_hbonds_betweenness numeric
@ATTRIBUTE plip_hbonds_closeness numeric
@ATTRIBUTE plip_hbonds_clusteringcoefficient numeric
@ATTRIBUTE plip_hydrophobic_betweenness numeric
@ATTRIBUTE plip_hydrophobic_closeness numeric
@ATTRIBUTE plip_hydrophobic_clusteringcoefficient numeric
@ATTRIBUTE conv_betweenness numeric
@ATTRIBUTE conv_closeness numeric
@ATTRIBUTE conv_clusteringcoefficient numeric
@ATTRIBUTE plip_neighborhoods numeric
@ATTRIBUTE conv_neighborhoods numeric
@ATTRIBUTE class {early,late}
@DATA
-6.8235,-12.448,4.8,0.8,0.5413,2.6,2.6,0,1.6,0.4,0,0.4,0,0.0598,0.2211,0.2905,0.038,0.1114,0.3133,0.0733,0.1562,0.0333,0.0432,0.2663,0.6976,0.2,1,late
-5.5756,-10.5683,5.3333,0.6667,0.4843,2.5,2.5,0,1.6667,0.3333,0,0.3333,0,0.0539,0.2229,0.2976,0.0357,0.1125,0.3167,0.0663,0.1591,0.0278,0.0403,0.2726,0.6885,0.1667,0.8333,late
-4.6468,-9.2257,5.7143,0.5714,0.4978,2.8571,2.8571,0,2,0.2857,0,0.2857,0,0.0521,0.2257,0.3027,0.0509,0.1153,0.319,0.0605,0.1603,0.0238,0.0395,0.2785,0.6819,0.1429,0.7143,late
-6.0361,-9.735,6,0.5,0.4402,3,3,0,2.25,0.375,0,0.375,0,0.0504,0.2312,0.2774,0.0476,0.1156,0.3,0.0586,0.1649,0.0208,0.0401,0.2857,0.6558,0.25,1,late
-6.9289,-10.1311,6.2222,0.4444,0.3954,3.1111,3.1111,0,2.4444,0.4444,0,0.4444,0,0.0523,0.2354,0.2688,0.0465,0.1168,0.2852,0.0613,0.1697,0.0185,0.0484,0.297,0.6274,0.3333,1.1111,late
-6.6556,-10.1311,6.6667,0.399,0.294,3.3333,3.3333,0,2.6667,0.4444,0,0.4444,0,0.0529,0.2428,0.2873,0.0487,0.1207,0.3037,0.0664,0.178,0.0185,0.0492,0.3082,0.5877,0.3333,1.1111,late
-6.5637,-7.2244,7.1111,0.2204,0.2427,4,4,0,3.3333,0.5556,0,0.5556,0,0.0573,0.2482,0.2947,0.0665,0.1252,0.3148,0.0731,0.185,0.0185,0.0509,0.3164,0.5685,0.4444,1.4444,late
-8.418,-9.6789,7.5556,0.0969,0.1988,4,4,0,3.4444,0.6667,0,0.6667,0,0.0598,0.2527,0.2392,0.0615,0.1266,0.2593,0.081,0.1919,0.0185,0.0564,0.3276,0.5429,0.5556,1.5556,early
-8.3449,-9.6789,8,0.0295,0.2197,3.8889,3.8889,0,3.3333,0.6667,0,0.6667,0,0.0611,0.2536,0.1836,0.0657,0.1291,0.2037,0.0793,0.1924,0.0185,0.0558,0.3322,0.5577,0.5556,1.4444,early
-6.669,-8.12,8,0.0295,0.268,3.7778,3.7778,0,3.1111,0.4444,0,0.4444,0,0.0503,0.2455,0.1704,0.0855,0.1335,0.1778,0.0705,0.1872,0,0.0496,0.3283,0.572,0.4444,1.2222,early
-9.197,-11.0267,8,0.0969,0.2462,3.7778,3.7778,0,3.1111,0.4444,0,0.4444,0,0.0508,0.2423,0.1704,0.0959,0.1372,0.1778,0.072,0.1842,0,0.0532,0.33,0.5561,0.4444,1.6667,early
-9.5576,-11.0267,8,0.2204,0.2749,3.3333,3.3333,0,2.7778,0.7778,0.3333,0.4444,0.2222,0.0496,0.2364,0.1519,0.0981,0.1399,0.1593,0.0733,0.1807,0,0.052,0.323,0.5693,0.6667,2,early
-8.1526,-10.1311,8,0.399,0.3243,3,3,0,2.4444,0.7778,0.3333,0.4444,0.2222,0.0488,0.2272,0.1407,0.1029,0.1442,0.1407,0.0753,0.1745,0,0.0496,0.316,0.6057,0.6667,1.8889,late
-6.7881,-8.7833,8,0.601,0.3949,2.6667,2.6667,0,2,0.6667,0.3333,0.3333,0.2222,0.046,0.2192,0.1185,0.1275,0.1489,0.1222,0.0691,0.1654,0,0.041,0.3037,0.6247,0.5556,1.7778,late
-7.8826,-8.7833,8,0.7796,0.3554,2.3333,2.3333,0,1.7778,0.7778,0.3333,0.4444,0.2222,0.0482,0.2184,0.1,0.1517,0.1535,0.1037,0.0658,0.1598,0,0.048,0.3064,0.6027,0.6667,2,late
-8.1683,-10.1311,8,0.9031,0.3928,2.1111,2.1111,0,1.5556,0.6667,0.3333,0.3333,0.2222,0.0459,0.2192,0.1111,0.1585,0.157,0.1111,0.057,0.153,0,0.0456,0.3038,0.6256,0.5556,1.6667,late
-5.2951,-7.2244,8.7778,0.9705,0.3959,2.1111,2.1111,0,1.5556,0.5556,0.3333,0.2222,0.2222,0.0405,0.2163,0.1111,0.1604,0.1618,0.1111,0.0456,0.1452,0,0.0469,0.3009,0.6358,0.4444,1.8889,late
-5.4832,-7.2244,9.5556,0.9705,0.4052,2,2,0,1.5556,0.5556,0.3333,0.2222,0.2222,0.0397,0.2173,0.0926,0.1566,0.1632,0.0926,0.0434,0.1431,0,0.0476,0.3043,0.6316,0.4444,1.8889,late
-4.5383,-4.3178,11.1111,0.7796,0.4172,2.3333,2.3333,0,2,0.6667,0.3333,0.3333,0.2222,0.051,0.2327,0.0667,0.1505,0.1682,0.0741,0.074,0.153,0,0.0494,0.3193,0.6347,0.5556,1.4444,late
-6.976,-7.2244,11.8889,0.601,0.3321,2.7778,2.7778,0,2.3333,0.4444,0,0.4444,0,0.0624,0.245,0.0481,0.1376,0.1713,0.0556,0.0974,0.1644,0,0.0556,0.335,0.6072,0.4444,1.5556,late
-9.2966,-9.6789,12.6667,0.399,0.3024,3.3333,3.2222,0.1111,2.6667,0.5556,0,0.5556,0,0.0707,0.2582,0.0556,0.1347,0.1716,0.0556,0.1085,0.175,0,0.0635,0.3501,0.5749,0.5556,1.5556,late
-13.3945,-12.5856,13.4444,0.2204,0.2353,3.7778,3.5556,0.2222,3.1111,0.7778,0,0.7778,0,0.0843,0.2732,0.063,0.1119,0.1726,0.0556,0.1281,0.188,0,0.0753,0.3674,0.5499,0.6667,1.6667,late
-14.967,-15.4922,14.2222,0.0969,0.2619,4.3333,4,0.3333,3.5556,0.7778,0,0.7778,0,0.0958,0.284,0.063,0.108,0.175,0.0556,0.1439,0.1997,0,0.0724,0.375,0.5651,0.6667,1.7778,late
-15.8956,-15.4922,15,0.0295,0.2122,4.3333,4,0.3333,3.5556,0.7778,0,0.7778,0,0.0934,0.2882,0.0444,0.0903,0.1768,0.037,0.1439,0.208,0,0.0828,0.3873,0.5334,0.6667,2.3333,late
-18.4882,-16.84,15,0,0.226,4.6667,4.3333,0.3333,3.7778,0.8889,0,0.8889,0,0.0939,0.2933,0.0556,0.0916,0.1762,0.037,0.1432,0.2156,0.037,0.0824,0.3957,0.5236,0.7778,2.2222,late
-20.7011,-18.1878,15,0,0.1822,5.2222,4.6667,0.5556,4,1.3333,0,1.3333,0,0.1108,0.3013,0.0767,0.0942,0.1797,0.037,0.1594,0.2238,0.0519,0.0903,0.4038,0.486,1,2.3333,late
-20.9158,-18.1878,15,0,0.1817,5.4444,4.6667,0.7778,4.1111,1.3333,0,1.3333,0,0.1201,0.3047,0.0952,0.1136,0.1835,0.0407,0.1589,0.2296,0.0519,0.0909,0.4038,0.4848,1,2.4444,early
-19.5325,-19.7467,15,0,0.1393,5.3333,4.5556,0.7778,3.8889,1.5556,0.2222,1.3333,0,0.1177,0.3041,0.0915,0.1119,0.1858,0.037,0.1432,0.229,0.0519,0.0922,0.4031,0.4713,1.2222,2.4444,early
-18.6362,-18.1878,15,0,0.1368,5,4.2222,0.7778,3.6667,1.5556,0.2222,1.3333,0,0.1069,0.2997,0.0915,0.1116,0.185,0.037,0.1269,0.2236,0.0519,0.0902,0.398,0.4678,1.2222,2.6667,late
-16.6472,-15.7333,15,0,0.1376,4.8889,4.1111,0.7778,3.4444,1.3333,0.2222,1.1111,0,0.0984,0.2965,0.0841,0.1101,0.1864,0.037,0.1207,0.2207,0.0519,0.0825,0.3883,0.5012,1,2.5556,early
-13.9531,-15.7333,14.6667,0,0.1782,4.5556,3.8889,0.6667,3.1111,1.2222,0.2222,1,0,0.0836,0.2889,0.1323,0.1075,0.1868,0.0741,0.1042,0.2154,0.0519,0.0696,0.3782,0.546,1,2.3333,early
-12.386,-14.1744,14.3333,0.0295,0.1519,4.4444,3.8889,0.5556,3,1.2222,0.3333,0.8889,0,0.0727,0.2839,0.1767,0.1138,0.1877,0.1037,0.0871,0.2077,0.0519,0.0665,0.3686,0.54,1,2.3333,late
-11.1784,-12.8267,14,0.0969,0.1805,3.8889,3.3333,0.5556,2.5556,1.4444,0.4444,1,0,0.0707,0.2773,0.2138,0.1049,0.1853,0.1407,0.0927,0.205,0.0519,0.056,0.3576,0.5509,1.1111,1.8889,early
-11.361,-14.3856,13.6667,0.2204,0.1615,3.6667,3.1111,0.5556,2.4444,1.7778,0.5556,1.2222,0,0.0717,0.2715,0.2323,0.1135,0.1865,0.1741,0.1024,0.2049,0.0148,0.0538,0.3484,0.5492,1.2222,1.8889,early
-9.1566,-13.49,13.3333,0.399,0.1844,2.8889,2.5556,0.3333,2,1.3333,0.5556,0.7778,0,0.0541,0.2574,0.3222,0.1103,0.1832,0.2852,0.0831,0.1984,0,0.0456,0.3321,0.5688,1,1.7778,early
-9.2566,-13.9422,13,0.601,0.22,2.5556,2.4444,0.1111,1.6667,1.3333,0.5556,0.7778,0,0.0396,0.2491,0.3296,0.095,0.1778,0.3,0.0684,0.192,0,0.042,0.3198,0.5823,1,1.5556,early
-8.5377,-11.0356,12.6667,0.7796,0.2906,2.4444,2.3333,0.1111,1.4444,1.1111,0.3333,0.7778,0,0.0363,0.2412,0.3148,0.0804,0.1701,0.2852,0.0676,0.1886,0,0.0379,0.3104,0.5933,0.7778,1.5556,late
-6.7665,-10.14,12.3333,0.9031,0.3417,2.2222,2.1111,0.1111,1.2222,1.2222,0.3333,0.7778,0,0.039,0.2357,0.3333,0.0813,0.1643,0.2852,0.0675,0.1884,0,0.0355,0.3024,0.5872,0.8889,1.2222,early
-6.3033,-9.6878,12,0.9705,0.3568,1.6667,1.6667,0,1,1.2222,0.3333,0.7778,0,0.0395,0.2247,0.3333,0.0822,0.1578,0.2852,0.0631,0.183,0,0.0396,0.2972,0.5498,0.8889,1.4444,late
-5.0432,-6.7811,12,1,0.3717,1.4444,1.4444,0,0.8889,1.1111,0.3333,0.6667,0,0.0388,0.2127,0.2778,0.0823,0.1499,0.2481,0.0623,0.1772,0,0.0392,0.2849,0.5442,0.7778,1.4444,late
-4.9602,-8.34,12,1,0.4953,1.3333,1.3333,0,0.7778,1,0.2222,0.6667,0,0.0368,0.2016,0.2704,0.0559,0.1408,0.2556,0.0627,0.1718,0,0.0372,0.2749,0.5967,0.6667,1.1111,late
-5.8962,-11.2467,12,1,0.5419,1.6667,1.5556,0.1111,1,0.7778,0.1111,0.5556,0,0.0381,0.1987,0.2889,0.0566,0.1364,0.2556,0.0575,0.1664,0.037,0.0377,0.2669,0.6049,0.5556,1,late
-4.0671,-10.7944,10,0.9705,0.5876,2.7778,2.4444,0.3333,1.5556,0.3333,0,0.2222,0,0.0371,0.1951,0.2481,0.0484,0.129,0.1815,0.0516,0.1556,0.1111,0.0324,0.2549,0.6586,0.3333,0.7778,late
-3.5718,-10.3422,9,0.9031,0.6101,2.7778,2.4444,0.3333,1.5556,0.2222,0,0.1111,0,0.04,0.1956,0.2481,0.0464,0.1283,0.163,0.0487,0.1503,0.1111,0.0379,0.2595,0.648,0.2222,0.8889,late
-3.7695,-10.7944,7.7778,0.7796,0.5622,3.2222,2.8889,0.3333,2.2222,0.2222,0,0.1111,0,0.0459,0.2008,0.2815,0.045,0.1298,0.1963,0.0487,0.1477,0.1111,0.0377,0.2598,0.6535,0.2222,0.8889,late
-3.4154,-10.3422,7.3333,0.6306,0.5523,4,3.5556,0.4444,2.6667,0,0,0,0,0.0429,0.2006,0.2852,0.0444,0.1316,0.2185,0.0517,0.1464,0.1111,0.0371,0.2617,0.6627,0,0.7778,late
-4.0979,-11.69,6.8889,0.4663,0.54,4.2222,3.7778,0.4444,2.8889,0,0,0,0,0.0425,0.2074,0.2852,0.0433,0.1354,0.2185,0.0605,0.1513,0.1111,0.0361,0.2685,0.672,0,0.6667,late
-3.8778,-11.69,6.4444,0.3439,0.4961,4.7778,4.3333,0.4444,3.3333,0.2222,0,0.2222,0,0.0684,0.2234,0.2958,0.0585,0.142,0.2407,0.0914,0.1627,0.1111,0.041,0.2831,0.644,0.2222,1,late
-5.1781,-10.1311,6,0.2754,0.3835,5.1111,4.4444,0.6667,3.5556,0.4444,0,0.4444,0,0.0749,0.2321,0.281,0.0564,0.1451,0.2407,0.1117,0.1731,0.1111,0.0516,0.297,0.5785,0.4444,1.1111,late
-3.9991,-7.2244,5.5556,0.2316,0.3337,5.5556,4.8889,0.6667,3.7778,0.5556,0,0.4444,0,0.0767,0.2352,0.2476,0.0595,0.1477,0.2259,0.1117,0.1792,0.0741,0.052,0.305,0.5715,0.5556,1.2222,late
-5.6381,-8.5722,6.1111,0.1786,0.3346,4.7778,4.2222,0.5556,3.2222,0.5556,0,0.4444,0,0.0759,0.2388,0.2032,0.0576,0.1512,0.1926,0.1076,0.1831,0.037,0.0532,0.318,0.5646,0.5556,1.6667,late
-7.74,-8.5722,6.6667,0.1235,0.2455,5,4.5556,0.4444,3.7778,1.3333,0.2222,1,0,0.0941,0.2489,0.1624,0.0846,0.1579,0.1661,0.1202,0.1918,0,0.0593,0.3345,0.512,0.8889,2.2222,late
-8.2095,-9.0244,7.2222,0.0673,0.198,5,4.4444,0.5556,3.7778,1.3333,0.2222,1,0,0.0894,0.2488,0.1624,0.0806,0.1599,0.1847,0.1247,0.1998,0,0.054,0.3383,0.5152,0.8889,2.2222,early
-7.8577,-8.5722,7.7778,0.0295,0.2523,4.5556,4,0.5556,3.3333,1.3333,0.2222,1,0,0.0849,0.2457,0.1661,0.0807,0.1613,0.1884,0.1246,0.2028,0,0.0535,0.342,0.535,0.8889,2.2222,early
-11.0281,-11.4789,7.5556,0.0295,0.2138,4.2222,3.7778,0.4444,3.2222,1.3333,0.2222,1,0,0.0895,0.2508,0.1624,0.0931,0.1663,0.1847,0.1134,0.2009,0,0.0541,0.3483,0.5368,0.8889,2.3333,early
-10.0127,-10.1311,7.3333,0.0969,0.2539,4.2222,3.7778,0.4444,3.2222,1.5556,0.3333,1.1111,0,0.0895,0.2507,0.181,0.0942,0.1693,0.2032,0.1039,0.1963,0,0.0513,0.3462,0.5393,1,2.4444,early
-10.1011,-10.5833,7.1111,0.2204,0.297,3.6667,3.2222,0.4444,2.7778,1.4444,0.4444,0.8889,0,0.0636,0.2439,0.2074,0.0787,0.1713,0.218,0.0733,0.1858,0,0.0469,0.3388,0.5569,0.8889,2.4444,early
-8.5034,-9.6878,6.8889,0.399,0.3176,3.4444,3.1111,0.3333,2.4444,1.3333,0.5556,0.6667,0,0.0627,0.2459,0.2074,0.1069,0.177,0.1995,0.0582,0.1786,0,0.0371,0.3337,0.5761,0.7778,2.5556,early
-8.724,-10.14,6.6667,0.601,0.3566,3.2222,3,0.2222,2.4444,1.2222,0.5556,0.6667,0,0.0617,0.2484,0.2222,0.1302,0.1813,0.1958,0.059,0.1727,0,0.0354,0.3296,0.599,0.6667,2.5556,early
-6.6264,-8.7922,7.7778,0.7796,0.3955,3.3333,3.1111,0.2222,2.5556,1.2222,0.5556,0.6667,0,0.0604,0.2451,0.2222,0.1321,0.1815,0.1958,0.0585,0.1653,0,0.0355,0.3242,0.599,0.6667,2.5556,early
-3.4415,-5.8856,8.8889,0.8736,0.4489,3,2.7778,0.2222,2.2222,0.4444,0.3333,0.1111,0,0.0424,0.2349,0.2074,0.106,0.1772,0.1852,0.0466,0.1561,0,0.0296,0.3122,0.6416,0.3333,2.1111,late
-2.8464,-5.4333,10,0.8736,0.4555,3,2.8889,0.1111,2.4444,0.4444,0.3333,0.1111,0,0.043,0.2354,0.1889,0.1121,0.1786,0.1667,0.0454,0.1498,0,0.0301,0.3086,0.649,0.3333,2.1111,early
-4.9047,-6.7811,11.3333,0.7796,0.3779,3.3333,3.1111,0.2222,2.6667,0.5556,0.3333,0.2222,0,0.0506,0.2426,0.1667,0.1238,0.1813,0.1481,0.0551,0.1494,0,0.032,0.3125,0.6213,0.4444,2.4444,late
-4.5981,-6.7811,12.6667,0.601,0.384,3.3333,3.1111,0.2222,2.7778,0.5556,0.3333,0.2222,0,0.0468,0.2403,0.1481,0.1102,0.179,0.1296,0.0591,0.1512,0,0.036,0.3138,0.6183,0.4444,2.2222,late
-4.792,-6.7811,14,0.399,0.3786,3.5556,3.3333,0.2222,3,0.3333,0.2222,0.1111,0,0.0478,0.2396,0.1296,0.11,0.1763,0.1111,0.0606,0.1544,0,0.0364,0.3142,0.6189,0.3333,2,late
-5.7259,-7.6767,15.3333,0.2204,0.3387,4,3.7778,0.2222,3.4444,0.3333,0.1111,0.2222,0,0.0525,0.2443,0.1037,0.1159,0.1746,0.0741,0.0655,0.1622,0,0.0384,0.3209,0.6163,0.3333,1.7778,late
-8.7713,-10.1311,16.6667,0.0969,0.3068,4.1111,3.8889,0.2222,3.7778,0.8889,0,0.8889,0,0.0651,0.2508,0.0907,0.1031,0.1726,0.0556,0.0741,0.1706,0.0106,0.0477,0.331,0.5954,0.4444,1.7778,early
-11.4969,-12.5856,18,0.0295,0.2546,4.1111,3.7778,0.3333,3.7778,0.8889,0,0.8889,0,0.0659,0.2521,0.0537,0.0778,0.1686,0.037,0.0749,0.1772,0.0106,0.0503,0.3374,0.5579,0.4444,2.1111,early
-11.8534,-12.5856,18,0,0.2585,4,3.6667,0.3333,3.6667,0.8889,0,0.8889,0,0.0659,0.2548,0.0537,0.0751,0.1661,0.037,0.0765,0.1839,0.0106,0.0492,0.3373,0.5766,0.4444,1.6667,early
-12.4041,-12.5856,18,0,0.2501,4.1111,3.7778,0.3333,3.7778,1,0,1,0,0.0715,0.2626,0.0648,0.0799,0.1673,0.037,0.0822,0.1916,0.0106,0.0523,0.3455,0.5453,0.5556,1.6667,early
-14.7839,-15.4922,18,0,0.2178,4.3333,4,0.3333,4,1,0,1,0,0.0788,0.2666,0.0574,0.0888,0.1666,0.0296,0.0829,0.1947,0.0106,0.0553,0.3529,0.5218,0.5556,1.7778,early
-12.6017,-14.1444,18,0,0.265,4,3.7778,0.2222,3.7778,0.8889,0,0.8889,0,0.0705,0.2604,0.0426,0.0742,0.1626,0.0111,0.0734,0.1933,0.0106,0.0546,0.3481,0.5323,0.4444,1.3333,early
-9.6136,-11.2378,18,0,0.2808,4.1111,3.8889,0.2222,3.8889,0.8889,0,0.8889,0,0.0718,0.2603,0.0648,0.0758,0.1621,0.0333,0.0709,0.1912,0.0106,0.0497,0.3412,0.5561,0.4444,1.2222,early
-12.3044,-14.1444,18,0,0.2196,4.5556,4.2222,0.3333,4.2222,1,0,1,0,0.081,0.263,0.086,0.0911,0.1637,0.063,0.0794,0.1889,0.0106,0.0551,0.3433,0.5368,0.5556,1.3333,early
-10.9599,-12.7967,18,0,0.2598,4.3333,4,0.3333,4,0.8889,0,0.8889,0,0.0767,0.2575,0.1489,0.0849,0.1619,0.137,0.0734,0.1807,0.0106,0.0539,0.3385,0.5293,0.4444,1.5556,early
-7.1986,-9.89,18,0,0.3475,4,3.7778,0.2222,3.7778,0.2222,0,0.2222,0,0.0575,0.2446,0.1952,0.0692,0.1581,0.1926,0.0587,0.1696,0,0.0443,0.3252,0.57,0.2222,1.3333,early
-3.9935,-6.9833,18,0,0.3839,3.8889,3.5556,0.3333,3.5556,0.2222,0,0.2222,0,0.0546,0.2379,0.2323,0.0671,0.1566,0.2296,0.0569,0.1635,0,0.0415,0.3172,0.6191,0.2222,0.8889,early
-5.6339,-8.3311,16.3333,0,0.3482,4.2222,3.5556,0.6667,3.5556,0.4444,0,0.4444,0,0.0566,0.236,0.2434,0.0671,0.1571,0.2667,0.0685,0.1612,0,0.0426,0.3146,0.5983,0.4444,1.4444,early
-6.114,-8.7833,14.6667,0.0295,0.3127,4,3.3333,0.6667,3.3333,0.5556,0.2222,0.3333,0.2222,0.0543,0.2304,0.2693,0.0766,0.1563,0.3037,0.0677,0.1566,0,0.0398,0.3082,0.5986,0.4444,1.8889,early
-4.8781,-8.7833,13,0.0969,0.3788,3.3333,2.6667,0.6667,2.6667,0.7778,0.3333,0.4444,0.2222,0.0468,0.2226,0.2952,0.0602,0.1532,0.4037,0.0707,0.1562,0,0.0359,0.2995,0.6314,0.6667,2.2222,early
-5.7187,-9.735,12.375,0.2204,0.373,3.5,2.75,0.75,2.75,0.875,0.375,0.5,0.25,0.0487,0.2221,0.3321,0.0639,0.1534,0.4542,0.0739,0.1555,0,0.0355,0.2977,0.6345,0.75,2.5,early
-7.115,-10.9586,11.5714,0.4286,0.3879,3.2857,2.4286,0.8571,2.4286,1,0.4286,0.5714,0.2857,0.0482,0.2204,0.351,0.0658,0.1526,0.4905,0.0787,0.1554,0,0.036,0.2977,0.6231,0.8571,2.8571,early
-4.151,-8.23,10.5,0.5,0.4512,2.5,1.6667,0.8333,1.6667,1,0.5,0.5,0.3333,0.0358,0.2144,0.3778,0.0482,0.1504,0.5278,0.0665,0.1527,0,0.0287,0.2905,0.6585,0.8333,3,late
-5.3408,-9.642,9,0.6,0.4288,2.6,1.6,1,1.6,1.2,0.6,0.6,0.4,0.0372,0.2111,0.32,0.0527,0.1491,0.5,0.072,0.1536,0,0.0275,0.2862,0.6872,1,3,late
-5.7775,-5.224,7.8,0.6,0.4822,3.6,2,0.2,1.8,0.4,0.2,0.2,0,0.0199,0.1749,0.48,0.0445,0.1169,0.1333,0.0317,0.1068,0,0.0173,0.2179,0.6668,0.4,1,late
-4.617,-4.5483,9,0.5,0.4393,4,2.5,0.1667,2,0.3333,0.1667,0.1667,0,0.0191,0.175,0.4833,0.0417,0.1173,0.1389,0.0298,0.1068,0,0.0172,0.2201,0.652,0.3333,1.1667,late
-6.6818,-5.7986,9.8571,0.4286,0.3861,4.4286,2.8571,0.4286,2.2857,0.5714,0.1429,0.4286,0,0.0219,0.1783,0.4415,0.0436,0.1177,0.1476,0.0362,0.1086,0,0.02,0.2224,0.6264,0.4286,1.1429,late
-6.1877,-5.7287,10.5,0.375,0.4093,4.625,3,0.375,2.5,0.5,0.125,0.375,0,0.0218,0.1789,0.4071,0.0437,0.1182,0.1292,0.0353,0.109,0,0.0194,0.2224,0.6284,0.375,1,late
-6.2507,-8.1289,11,0.3333,0.3986,4.6667,3.1111,0.3333,2.6667,0.8889,0.1111,0.5556,0,0.0247,0.1813,0.3817,0.0419,0.1184,0.1148,0.0373,0.11,0,0.0204,0.2258,0.6091,0.6667,1.3333,late
-9.3147,-11.0356,12.3333,0.2204,0.2852,5.1111,3.4444,0.4444,3,0.7778,0,0.5556,0,0.027,0.1837,0.2929,0.0373,0.1187,0.1148,0.0396,0.1115,0,0.0239,0.2305,0.5991,0.5556,1.2222,late
-9.4265,-12.5944,13.6667,0.0969,0.3015,5.1111,3.5556,0.3333,3.2222,0.7778,0,0.5556,0,0.0259,0.185,0.2743,0.031,0.1189,0.0778,0.0342,0.1125,0,0.024,0.2322,0.5961,0.5556,1.1111,late
-9.6576,-12.5944,15,0.0295,0.3224,5,3.5556,0.3333,3.4444,0.7778,0,0.5556,0,0.0264,0.1878,0.2595,0.0328,0.1197,0.063,0.0326,0.1143,0,0.0247,0.2351,0.586,0.5556,1.1111,late
-13.0817,-15.5011,15,0,0.2799,5.1111,4,0.3333,3.7778,1,0,0.7778,0,0.0305,0.1937,0.2595,0.0351,0.1209,0.0852,0.0402,0.1186,0.0185,0.0291,0.2413,0.5416,0.7778,1.3333,late
-14.7445,-17.9556,15,0,0.2326,5.3333,4.2222,0.4444,3.8889,1.1111,0,0.8889,0,0.0379,0.2002,0.2437,0.041,0.1226,0.1074,0.0558,0.1244,0.0185,0.0317,0.2466,0.5125,0.8889,1.4444,late
-15.5562,-18.4078,15,0,0.2543,5.1111,4.1111,0.4444,4,1.1111,0,0.8889,0,0.0385,0.2026,0.2066,0.0404,0.1231,0.1074,0.0557,0.127,0.0185,0.032,0.2477,0.5197,0.8889,1.2222,late
-13.6102,-17.06,15,0,0.267,4.5556,3.7778,0.2222,3.7778,1.1111,0,0.6667,0,0.0367,0.2021,0.2188,0.0358,0.1233,0.1222,0.0489,0.1279,0.0185,0.0307,0.248,0.5386,1,1.1111,late
-15.6702,-19.5144,15,0,0.2059,4.4444,3.7778,0.3333,3.7778,1.2222,0,0.7778,0,0.0404,0.2066,0.2225,0.0367,0.1246,0.1407,0.061,0.1315,0.0185,0.0346,0.2527,0.5289,1.1111,1.2222,late
-15.0005,-16.6078,15,0,0.2125,4.4444,3.7778,0.3333,3.7778,0.7778,0,0.5556,0,0.0403,0.2086,0.2212,0.0419,0.1265,0.1407,0.0676,0.1337,0.0185,0.0329,0.2515,0.5578,0.7778,0.7778,late
-12.0256,-15.0489,13.5556,0,0.2971,4.2222,3.6667,0.2222,3.6667,0.7778,0,0.5556,0,0.0387,0.2076,0.1989,0.0409,0.1275,0.1407,0.0759,0.1349,0.0185,0.0288,0.2472,0.6011,0.7778,0.6667,late
-9.8727,-12.1422,12.1111,0.0295,0.3135,4.6667,4.1111,0.2222,4,0.6667,0,0.4444,0,0.0405,0.2094,0.2026,0.0482,0.1303,0.163,0.0839,0.1347,0.0185,0.0283,0.2475,0.6152,0.6667,0.4444,late
-11.6982,-14.5967,12.1111,0.0969,0.2749,4.6667,4.1111,0.2222,4.1111,0.7778,0,0.5556,0,0.0437,0.2106,0.1878,0.0552,0.1331,0.163,0.094,0.1349,0.0185,0.0317,0.2514,0.5909,0.7778,0.8889,late
-9.4304,-13.0378,12.1111,0.1909,0.3001,4.4444,3.6667,0.2222,3.8889,0.5556,0,0.3333,0,0.0407,0.2085,0.1878,0.0686,0.1362,0.1778,0.0875,0.1334,0,0.0286,0.2505,0.6106,0.5556,1.1111,late
-7.7006,-10.5833,12.1111,0.3021,0.3158,4.4444,3.7778,0.1111,4,0.5556,0.1111,0.2222,0,0.0355,0.2067,0.1889,0.0961,0.14,0.1778,0.0737,0.1309,0,0.026,0.2492,0.6291,0.5556,1.2222,late
-8.8416,-11.4789,12.1111,0.3806,0.2737,4.5556,3.8889,0.1111,4,0.6667,0.1111,0.3333,0,0.0395,0.2104,0.1815,0.1059,0.143,0.1778,0.0779,0.1314,0,0.032,0.2543,0.6143,0.6667,1.3333,late
-10.1306,-11.9311,12.1111,0.3806,0.2537,4.7778,4.1111,0.1111,4.2222,0.4444,0.1111,0.3333,0,0.0401,0.2123,0.1481,0.1115,0.1457,0.1407,0.0811,0.1316,0,0.0345,0.2586,0.5966,0.4444,1.7778,late
-8.3841,-9.4767,12.1111,0.3021,0.2643,4.7778,4.1111,0.1111,4.2222,0.4444,0.2222,0.2222,0,0.0384,0.2096,0.137,0.1316,0.1475,0.1222,0.0704,0.1298,0,0.0351,0.2601,0.5876,0.4444,1.8889,late
-8.4127,-9.4767,12.1111,0.1909,0.2497,4.7778,4.2222,0.1111,4.2222,0.5556,0.2222,0.2222,0,0.038,0.2101,0.1185,0.1304,0.1495,0.1222,0.0602,0.1288,0,0.0361,0.2639,0.573,0.5556,2,late
-11.5727,-11.0356,13.5556,0.0969,0.1669,5,4.4444,0.1111,4.4444,0.6667,0.2222,0.3333,0,0.0425,0.2154,0.1185,0.1389,0.1505,0.1222,0.0572,0.13,0,0.0462,0.2719,0.534,0.6667,2.1111,late
-14.8812,-13.9422,15,0.0295,0.1222,4.7778,4.2222,0.1111,4.3333,0.7778,0.2222,0.4444,0,0.0424,0.2155,0.1074,0.1324,0.1489,0.1,0.0528,0.1306,0,0.049,0.2774,0.5193,0.7778,2.3333,late
-15.6085,-13.9422,15,0,0.0974,4.6667,4.1111,0.2222,4.1111,0.7778,0.2222,0.4444,0,0.0409,0.2149,0.1037,0.1235,0.1471,0.0778,0.047,0.1309,0,0.0494,0.2762,0.5186,0.7778,2.2222,late
-15.8365,-13.0467,15,0,0.1149,4.6667,4.3333,0.2222,4.1111,1.3333,0.2222,0.4444,0,0.0472,0.2195,0.0772,0.1094,0.1456,0.0407,0.0474,0.132,0,0.0506,0.2785,0.5036,1.1111,2,late
-18.6628,-15.5011,15,0,0.105,4.4444,4.2222,0.2222,4,1.3333,0.1111,0.5556,0,0.0507,0.2207,0.055,0.0858,0.1419,0.0185,0.0614,0.1345,0,0.0554,0.2825,0.4794,1.1111,1.8889,late
-20.3996,-17.06,15,0,0.1029,4.1111,3.8889,0.2222,3.7778,1.6667,0.1111,0.8889,0,0.0526,0.2185,0.0651,0.0753,0.1384,0,0.0726,0.1351,0.0148,0.0503,0.2802,0.4834,1.2222,2,late
-19.9112,-17.9556,15,0,0.1447,4,3.6667,0.2222,3.5556,1.6667,0.1111,0.8889,0,0.0514,0.2158,0.0651,0.0701,0.1357,0,0.0708,0.1344,0.0148,0.047,0.2762,0.5011,1.2222,1.6667,late
-20.0751,-17.9556,15,0,0.187,3.7778,3.4444,0.1111,3.3333,1.5556,0,0.8889,0,0.0487,0.2154,0.054,0.0467,0.1331,0,0.0681,0.1326,0.0148,0.0422,0.2713,0.5521,1.1111,1.4444,late
-21.267,-19.3033,13.4444,0,0.188,3.8889,3.5556,0.1111,3.5556,1.4444,0,0.8889,0,0.0461,0.2118,0.0651,0.051,0.1288,0.0111,0.0678,0.1307,0.0148,0.0423,0.2699,0.549,1,1.4444,late
-18.1007,-16.8489,12.2222,0.0295,0.2469,3.5556,3.2222,0.1111,3.1111,1.3333,0,0.7778,0,0.0411,0.2047,0.1021,0.0426,0.1247,0.0481,0.0617,0.128,0.0148,0.0329,0.2635,0.5702,0.8889,1.3333,late
-14.387,-13.9422,11,0.0673,0.2848,3.3333,3,0.1111,2.8889,1.3333,0,0.7778,0,0.0405,0.2024,0.1095,0.0408,0.121,0.0852,0.0589,0.1278,0.0148,0.0296,0.2572,0.606,0.8889,1.1111,late
-12.286,-11.4878,9.7778,0.1235,0.2835,3.2222,3,0,2.8889,1.3333,0,0.7778,0,0.0398,0.202,0.1095,0.0402,0.1182,0.1037,0.0584,0.1292,0.0148,0.0279,0.2577,0.6139,0.8889,1,late
-13.1962,-13.9422,8.5556,0.1786,0.2488,3.2222,3,0,2.8889,0.8889,0,0.8889,0,0.0339,0.1973,0.1212,0.0433,0.1152,0.1222,0.0592,0.1292,0.0148,0.0277,0.2551,0.619,0.6667,0.8889,late
-6.4174,-8.1289,7.6667,0.2081,0.3377,3.1111,2.8889,0,2.6667,0.3333,0,0.3333,0,0.0213,0.1889,0.1185,0.0332,0.1105,0.1407,0.0279,0.123,0,0.0293,0.2476,0.6258,0.3333,0.8889,late
-6.9777,-9.6878,7.2222,0.2204,0.3196,3.6667,3.4444,0.1111,3.2222,0.4444,0,0.4444,0,0.0235,0.1891,0.1503,0.0381,0.109,0.163,0.0287,0.1235,0.0185,0.0297,0.2469,0.6298,0.4444,0.7778,late
-6.1408,-9.2356,6.7778,0.2877,0.3373,3.7778,3.3333,0.1111,3.1111,0.4444,0,0.4444,0,0.0232,0.1863,0.2243,0.037,0.1059,0.2741,0.0283,0.1238,0.0185,0.0303,0.2456,0.6055,0.4444,0.7778,late
-4.7945,-7.8878,7.8889,0.4285,0.3643,3.6667,3,0.3333,2.6667,0.5556,0,0.4444,0,0.0261,0.187,0.2466,0.0278,0.1041,0.3,0.0277,0.1246,0.0185,0.0291,0.2391,0.6437,0.5556,0.6667,late
-7.4698,-10.3422,8.6667,0.601,0.3039,4.3333,3.3333,0.6667,3.1111,0.8889,0,0.7778,0,0.0298,0.1903,0.236,0.0261,0.1037,0.3,0.0399,0.1265,0.0333,0.0329,0.238,0.6252,0.6667,0.7778,late
-7.7963,-10.3422,9.4444,0.7796,0.3041,4.8889,3.5556,0.6667,3.2222,0.7778,0,0.6667,0,0.0283,0.1879,0.2508,0.0292,0.1045,0.3,0.0406,0.125,0.0333,0.0347,0.2369,0.5974,0.5556,1,late
-7.2631,-11.2378,10.2222,0.9031,0.3612,4.7778,3.4444,0.6667,3,0.6667,0,0.5556,0,0.0265,0.1838,0.2767,0.0288,0.1039,0.3185,0.0391,0.1213,0.0333,0.0319,0.2303,0.6171,0.4444,0.7778,late
-7.7202,-11.2378,11,0.9705,0.3539,4.6667,3.2222,0.7778,2.7778,0.5556,0,0.4444,0,0.0256,0.1819,0.2915,0.0236,0.1029,0.337,0.0389,0.1178,0.0333,0.0314,0.2263,0.6149,0.3333,0.7778,late
-7.8312,-11.2378,11,1,0.3638,4.6667,3.2222,0.7778,2.6667,0.5556,0,0.4444,0,0.0258,0.1791,0.3175,0.0308,0.1043,0.3519,0.0394,0.115,0.0333,0.0313,0.2237,0.6158,0.3333,0.6667,late
-8.1561,-11.69,11,1,0.3756,4.7778,3.3333,0.7778,2.5556,0.5556,0,0.4444,0,0.0259,0.1763,0.3545,0.0328,0.1061,0.3889,0.0394,0.1118,0.0333,0.0237,0.2181,0.6627,0.3333,0.4444,late
-6.6104,-8.7833,10.3333,1,0.3983,4.1111,2.7778,0.6667,2,0.4444,0,0.3333,0,0.0246,0.1736,0.3228,0.031,0.1083,0.3667,0.0374,0.1076,0.0148,0.0252,0.2168,0.6459,0.2222,0.6667,late
-7.2505,-10.1311,9.6667,0.9705,0.3904,3.7778,2.7778,0.6667,2,0.4444,0,0.3333,0,0.0246,0.1716,0.2857,0.031,0.1107,0.2926,0.039,0.106,0.0148,0.0248,0.2139,0.6555,0.2222,0.6667,late
-7.1785,-10.1311,9,0.9031,0.3772,3.7778,2.8889,0.5556,1.8889,0.3333,0,0.3333,0,0.0212,0.1679,0.2894,0.0368,0.1133,0.3,0.0435,0.1049,0.0148,0.0252,0.2143,0.6234,0.1111,0.6667,late
-7.0492,-10.1311,8.3333,0.7796,0.3801,3.5556,3,0.2222,2,0.1111,0,0.1111,0,0.0201,0.1651,0.2947,0.0436,0.1169,0.3,0.0362,0.1035,0,0.0218,0.2136,0.6234,0.1111,0.6667,late
-6.9639,-10.1311,7.6667,0.601,0.3932,3,2.7778,0.2222,1.8889,0.3333,0.1111,0.2222,0,0.0237,0.1667,0.2836,0.0633,0.121,0.2815,0.0351,0.1032,0,0.0212,0.2139,0.6222,0.3333,0.6667,late
-7.0001,-10.1311,6.6667,0.399,0.4029,3,2.7778,0.2222,2,0.3333,0.1111,0.2222,0,0.0236,0.1675,0.291,0.0784,0.1247,0.2889,0.033,0.103,0,0.0213,0.2131,0.6222,0.3333,0.6667,late
-5.1164,-7.6767,5.6667,0.25,0.4127,3.3333,3.2222,0.1111,2.3333,0.3333,0.1111,0.2222,0,0.0236,0.1682,0.2984,0.0863,0.1272,0.2852,0.0303,0.1027,0,0.0202,0.2141,0.6222,0.3333,0.5556,late
-4.8913,-7.6767,6.5556,0.1937,0.4045,3.3333,3.2222,0.1111,2.5556,0.3333,0.1111,0.2222,0,0.0239,0.1704,0.2725,0.0907,0.1289,0.2704,0.0301,0.1043,0,0.0203,0.2151,0.6275,0.3333,0.5556,late
-4.3694,-7.2244,7.4444,0.2204,0.3984,3.2222,3.1111,0.1111,2.6667,0.3333,0.1111,0.2222,0,0.0238,0.1748,0.2354,0.09,0.1287,0.2333,0.0325,0.1081,0,0.0202,0.2179,0.6201,0.3333,0.5556,late
-7.33,-10.1311,9,0.3021,0.3517,3.4444,3.3333,0.1111,2.7778,0.7778,0.1111,0.6667,0,0.0283,0.1797,0.2513,0.0902,0.1279,0.2519,0.0456,0.1131,0.0074,0.0254,0.2227,0.6002,0.5556,0.5556,late
-6.3513,-8.7833,10.5556,0.3806,0.3198,3.8889,3.7778,0.1111,3.1111,0.7778,0.1111,0.6667,0,0.0298,0.1843,0.2328,0.093,0.1279,0.2333,0.0447,0.1157,0.0074,0.0263,0.2277,0.5685,0.5556,1,late
-6.3303,-8.7833,12.1111,0.3806,0.3463,3.7778,3.7778,0,3.4444,0.7778,0.1111,0.6667,0,0.0309,0.1878,0.1958,0.0955,0.1279,0.1889,0.0406,0.1166,0.0074,0.0268,0.2319,0.5654,0.5556,1.1111,late
-5.0373,-7.2244,13.6667,0.3021,0.3667,3.6667,3.6667,0,3.3333,0.8889,0.1111,0.6667,0,0.037,0.1924,0.1714,0.0898,0.1258,0.1519,0.044,0.1175,0.0074,0.0265,0.234,0.5808,0.6667,1.1111,late
-6.4588,-7.6767,15.2222,0.1909,0.3139,3.8889,3.8889,0,3.5556,0.6667,0,0.5556,0,0.0356,0.1948,0.1492,0.0702,0.1229,0.1333,0.0509,0.1188,0.0074,0.0282,0.2396,0.5743,0.4444,1.5556,late
-6.9628,-6.7811,17.1111,0.0969,0.2709,4.2222,4.2222,0,3.6667,0.7778,0,0.6667,0,0.038,0.1988,0.1048,0.0565,0.1206,0.0889,0.0609,0.1216,0.0074,0.0302,0.2465,0.5608,0.5556,2,late
-7.8912,-9.2356,19,0.0295,0.3178,4,4,0,3.5556,0.7778,0,0.6667,0,0.0398,0.2025,0.0603,0.0571,0.1199,0.0556,0.0627,0.1248,0.0074,0.0311,0.2505,0.5727,0.5556,2,late
-11.0251,-12.1422,19,0,0.2804,4.1111,4.1111,0,3.6667,0.7778,0,0.6667,0,0.0491,0.2107,0.0418,0.0471,0.1181,0.037,0.0637,0.1273,0.0074,0.0325,0.2554,0.5666,0.5556,2.1111,late
-14.4137,-15.0489,19,0,0.2389,4.3333,4.3333,0,3.8889,0.8889,0,0.7778,0,0.0539,0.2149,0.0418,0.0486,0.1174,0.037,0.0677,0.1295,0.0074,0.0351,0.2608,0.5394,0.6667,2.3333,late
-12.6592,-13.49,19,0,0.2934,4.4444,4.4444,0,4,0.4444,0,0.3333,0,0.049,0.2154,0.0259,0.0469,0.1166,0.0185,0.0609,0.1307,0,0.0315,0.2606,0.5624,0.4444,2.2222,late
-14.8132,-14.8378,19,0,0.2995,4.3333,4.3333,0,4,0.4444,0,0.3333,0,0.0512,0.2197,0.0074,0.0522,0.1162,0,0.0672,0.1342,0,0.0331,0.2629,0.5766,0.4444,1.7778,late
-17.7112,-17.7444,19,0,0.2388,4.3333,4.3333,0,4,0.6667,0,0.5556,0,0.0729,0.2294,0.0074,0.0451,0.1148,0,0.0797,0.1396,0,0.0343,0.266,0.5832,0.5556,1.6667,late
-17.0386,-16.8489,19,0,0.2189,4.3333,4.3333,0,4,0.4444,0,0.4444,0,0.0687,0.2317,0,0.0465,0.1143,0,0.0703,0.1416,0,0.0374,0.2694,0.5709,0.3333,1.6667,late
-16.2067,-16.8489,19,0,0.2601,4.1111,4.1111,0,3.7778,0.4444,0,0.4444,0,0.0662,0.2323,0,0.0444,0.1137,0,0.061,0.1434,0,0.0379,0.2676,0.5804,0.3333,1.1111,late
-17.9775,-19.3033,19,0,0.2359,3.8889,3.8889,0,3.7778,0.4444,0,0.4444,0,0.0667,0.2351,0,0.051,0.1136,0,0.0706,0.1471,0,0.0438,0.269,0.567,0.3333,1,late
-19.2108,-19.3033,19,0,0.1788,3.8889,3.8889,0,3.7778,0.5556,0,0.5556,0,0.0721,0.2385,0,0.0448,0.1125,0,0.0892,0.1502,0,0.0469,0.2708,0.538,0.4444,1.2222,late
-16.434,-16.3967,19,0,0.2007,3.6667,3.6667,0,3.5556,0.6667,0,0.6667,0,0.0653,0.2354,0,0.0456,0.1122,0,0.0946,0.1514,0,0.0457,0.2697,0.5389,0.5556,1.2222,late
-13.0037,-13.49,17.4444,0,0.24,3.7778,3.7778,0,3.5556,0.7778,0,0.5556,0,0.0632,0.2327,0,0.0541,0.1124,0,0.0917,0.15,0,0.0435,0.2663,0.5486,0.5556,1,late
-11.9652,-12.1422,15.8889,0.0295,0.2272,3.5556,3.5556,0,3.4444,1,0,0.7778,0,0.0658,0.2329,0,0.055,0.112,0,0.0896,0.1471,0,0.0416,0.2637,0.5464,0.6667,1,late
-10.645,-10.7944,14.3333,0.0969,0.2151,3.4444,3.4444,0,3.3333,1,0,0.7778,0,0.0633,0.228,0.037,0.0499,0.1113,0.037,0.0839,0.142,0,0.0405,0.2623,0.5384,0.6667,1.1111,late
-8.3211,-9.2356,12.7778,0.2204,0.283,3.3333,3.3333,0,3.1111,0.7778,0,0.5556,0,0.0404,0.2168,0.0741,0.059,0.1119,0.0741,0.0721,0.1349,0,0.039,0.2569,0.5337,0.5556,1.1111,late
-8.6208,-10.1311,11.2222,0.399,0.2846,3.6667,3.6667,0,3.4444,0.7778,0,0.5556,0,0.038,0.2112,0.0963,0.0713,0.1126,0.0963,0.0732,0.1304,0,0.0361,0.2527,0.5367,0.5556,1.1111,late
-7.7858,-9.6789,10.5556,0.601,0.2961,3.8889,3.8889,0,3.5556,0.7778,0,0.5556,0,0.038,0.2056,0.0963,0.0712,0.1121,0.0963,0.0751,0.1267,0,0.032,0.2474,0.5596,0.5556,1,late
-5.6116,-8.12,9.8889,0.75,0.3647,3.5556,3.5556,0,3.1111,0.6667,0,0.4444,0,0.0346,0.1981,0.0963,0.0622,0.1105,0.0963,0.0581,0.122,0,0.0246,0.2422,0.5865,0.4444,0.6667,late
-2.7572,-5.2133,9.2222,0.8063,0.3941,3.3333,3.3333,0,2.8889,0.7778,0,0.3333,0,0.0288,0.193,0.1148,0.0606,0.1108,0.1333,0.0419,0.1197,0,0.0233,0.2397,0.5996,0.4444,0.6667,late
-5.405,-8.12,8.5556,0.75,0.3468,3.7778,3.7778,0,3.3333,0.8889,0,0.4444,0,0.0381,0.1935,0.1254,0.0736,0.1119,0.1556,0.0433,0.1211,0,0.0305,0.2401,0.5753,0.5556,0.6667,late
-5.3773,-8.12,9.4444,0.601,0.3622,3.6667,3.6667,0,3.3333,0.6667,0,0.4444,0,0.0381,0.1912,0.1254,0.0635,0.1112,0.1556,0.0415,0.122,0,0.0316,0.2385,0.5656,0.4444,0.7778,late
-5.5092,-8.5722,10.3333,0.399,0.3696,3.5556,3.5556,0,3.2222,0.4444,0,0.2222,0,0.035,0.186,0.1254,0.0615,0.1113,0.1556,0.038,0.1228,0,0.0311,0.2378,0.5775,0.3333,0.6667,late
-7.1679,-11.4789,11.2222,0.2204,0.3709,3.6667,3.6667,0,3.3333,0.4444,0,0.2222,0,0.0353,0.1866,0.1069,0.0722,0.1128,0.137,0.0374,0.1247,0,0.0302,0.2363,0.5854,0.3333,0.5556,late
-8.5798,-11.4789,12.1111,0.0969,0.2961,3.7778,3.7778,0,3.5556,0.5556,0,0.3333,0,0.0377,0.1887,0.081,0.0634,0.1128,0.1185,0.0392,0.1277,0,0.0328,0.2385,0.5693,0.4444,0.8889,late
-7.6725,-10.5833,13,0.0295,0.3409,3.7778,3.6667,0,3.4444,0.5556,0,0.3333,0,0.0371,0.1862,0.0698,0.0498,0.1121,0.1074,0.0378,0.1288,0,0.0327,0.2366,0.5699,0.4444,0.8889,late
-9.4232,-11.0356,13,0,0.2703,4,3.7778,0,3.7778,0.7778,0.2222,0.3333,0.2222,0.0388,0.1871,0.0698,0.0686,0.1163,0.1074,0.034,0.1301,0,0.0356,0.2397,0.5526,0.5556,1.1111,late
-11.1608,-12.3833,13,0,0.2393,4.2222,4,0,4,0.6667,0.2222,0.4444,0.2222,0.0388,0.1856,0.0513,0.0701,0.1172,0.0704,0.0346,0.1316,0,0.0364,0.239,0.5426,0.5556,1,late
-8.9173,-10.8244,13,0,0.2894,3.7778,3.5556,0,3.5556,0.5556,0.2222,0.3333,0.2222,0.027,0.1787,0.0593,0.0546,0.1158,0.0852,0.027,0.129,0,0.0288,0.234,0.5776,0.4444,1,late
-8.9267,-10.8244,12.1111,0,0.3068,3.6667,3.3333,0,3.3333,0.5556,0.2222,0.3333,0.2222,0.0242,0.1754,0.0963,0.0534,0.1158,0.1222,0.0254,0.1276,0,0.0272,0.2325,0.6164,0.4444,0.8889,late
-9.1751,-11.72,11.2222,0.0295,0.303,3.8889,3.3333,0.1111,3.3333,0.5556,0.2222,0.3333,0.2222,0.0248,0.1758,0.1148,0.0536,0.1159,0.1222,0.0251,0.1277,0.037,0.0308,0.2331,0.6203,0.4444,1,late
-7.0753,-8.8133,10.3333,0.0969,0.3244,3.6667,3.1111,0.1111,3.1111,0.6667,0.2222,0.4444,0.2222,0.0237,0.1732,0.1148,0.0425,0.116,0.1037,0.0257,0.1291,0.0741,0.0302,0.2319,0.6283,0.5556,1.1111,late
-7.0448,-10.3722,9.4444,0.2204,0.3362,3.3333,2.6667,0.2222,2.6667,0.8889,0.5556,0.3333,0.4444,0.0262,0.1731,0.1148,0.0645,0.1183,0.0852,0.0246,0.1293,0.1111,0.0333,0.2347,0.6241,0.5556,0.8889,late
-7.1726,-10.3722,8.5556,0.399,0.3132,3.1111,2.4444,0.3333,2.4444,0.8889,0.5556,0.3333,0.4444,0.0298,0.177,0.1222,0.0759,0.1209,0.0926,0.0303,0.133,0.1111,0.036,0.2388,0.6124,0.5556,0.8889,late
-8.8905,-12.8267,9.1111,0.601,0.3113,2.8889,2.3333,0.3333,2.3333,1.1111,0.6667,0.4444,0.4444,0.0364,0.1824,0.1222,0.0835,0.123,0.0926,0.0509,0.1383,0.1111,0.038,0.2441,0.5958,0.6667,1.1111,late
-7.5406,-11.4789,9.6667,0.75,0.3321,3.2222,2.4444,0.5556,2.4444,0.8889,0.4444,0.4444,0.2222,0.0371,0.1852,0.1593,0.0732,0.1236,0.0926,0.0653,0.1412,0.1481,0.0376,0.2457,0.6155,0.5556,1,late
-8.0245,-11.4789,10.2222,0.8063,0.349,3.4444,2.4444,0.7778,2.4444,0.8889,0.4444,0.4444,0.2222,0.0424,0.1899,0.1815,0.0739,0.1252,0.1111,0.0664,0.1411,0.1593,0.0389,0.2501,0.6255,0.5556,1,late
-10.8842,-13.0378,12.2222,0.601,0.2645,3.7778,2.8889,0.7778,2.8889,0.7778,0.4444,0.3333,0.2222,0.0459,0.2008,0.1444,0.0811,0.1314,0.0556,0.0653,0.1424,0.1593,0.0463,0.2683,0.5641,0.4444,1.1111,late
-13.126,-14.5967,13.6667,0.399,0.2307,4.1111,3.1111,1,3.1111,1,0.4444,0.5556,0.2222,0.0527,0.2083,0.1365,0.091,0.1343,0.0556,0.0886,0.1457,0.1296,0.0446,0.2738,0.5406,0.5556,1.2222,late
-16.5099,-17.5033,15.1111,0.2204,0.1974,4.3333,3.3333,1,3.3333,1,0.4444,0.5556,0.2222,0.0609,0.2175,0.1291,0.0911,0.1356,0.0556,0.1003,0.1474,0.0926,0.0517,0.2828,0.5137,0.5556,1.4444,late
-16.1382,-15.0489,16.5556,0.0969,0.1903,4.7778,3.7778,0.8889,3.7778,0.6667,0.1111,0.5556,0,0.0571,0.2208,0.118,0.0706,0.1359,0.0556,0.1098,0.1494,0.0556,0.0541,0.2865,0.5119,0.4444,1.6667,late
-16.1362,-14.5967,18,0.0295,0.2131,4.7778,3.7778,0.7778,3.7778,0.7778,0.1111,0.5556,0,0.0547,0.2232,0.1217,0.0602,0.1364,0.037,0.1151,0.1494,0.0556,0.0517,0.2883,0.5357,0.5556,1.5556,late
-16.1339,-13.0378,18,0,0.1927,4.8889,3.8889,0.7778,3.8889,0.6667,0,0.4444,0,0.0539,0.2278,0.1328,0.0652,0.1375,0.037,0.1061,0.1488,0.0556,0.0525,0.2907,0.5354,0.5556,1.6667,late
-19.4164,-15.9444,18,0,0.1494,4.7778,4,0.5556,4,0.8889,0,0.6667,0,0.0683,0.2352,0.1032,0.0599,0.1382,0.037,0.1073,0.15,0.037,0.0544,0.2942,0.5113,0.6667,1.7778,early
-20.353,-17.5033,18,0,0.1488,4.5556,4,0.3333,4,0.8889,0,0.6667,0,0.0646,0.2369,0.0921,0.0598,0.1392,0.0185,0.1064,0.1508,0.063,0.0578,0.2953,0.5002,0.6667,2,early
-18.8521,-15.9444,18,0,0.185,4.5556,4,0.3333,4,1.2222,0,0.6667,0,0.0662,0.2396,0.0847,0.0561,0.1405,0,0.1108,0.1522,0.063,0.0528,0.2912,0.5149,0.7778,1.8889,early
-21.3228,-18.8511,18,0,0.1576,4.5556,4,0.3333,4,1.2222,0,0.6667,0,0.0648,0.2407,0.0847,0.0701,0.1421,0,0.1146,0.152,0.063,0.0567,0.2901,0.4969,0.7778,2.1111,early
-22.1249,-18.8511,18,0,0.1472,4.2222,4,0,4,1.3333,0,0.7778,0,0.0642,0.2412,0.0889,0.0615,0.1431,0,0.1031,0.1498,0.0556,0.0552,0.2866,0.5068,0.7778,2,early
-20.2384,-17.2922,18,0,0.164,4,3.7778,0,3.7778,1.3333,0.1111,0.6667,0,0.0578,0.2376,0.0963,0.062,0.1445,0,0.0937,0.1464,0.0556,0.0503,0.2808,0.516,0.7778,1.7778,early
-19.3683,-17.2922,18,0,0.2045,3.6667,3.5556,0,3.5556,1.4444,0.1111,0.6667,0,0.0583,0.236,0.0963,0.0603,0.1462,0,0.0851,0.1418,0.0556,0.0417,0.2728,0.5562,0.8889,1.4444,early
-18.8009,-17.2922,18,0,0.184,3.4444,3.4444,0,3.3333,1.4444,0.2222,0.6667,0,0.0569,0.2336,0.0741,0.0906,0.1484,0,0.0748,0.136,0.0556,0.0413,0.2672,0.5811,0.8889,1.4444,early
-17.6166,-16.3967,16.6667,0,0.196,4,4,0,3.7778,1.3333,0.2222,0.6667,0,0.0541,0.229,0.0926,0.0916,0.1496,0.0222,0.0633,0.1286,0.0556,0.0364,0.2583,0.6043,0.7778,1,early
-14.1446,-13.49,15.3333,0.0295,0.2678,3.5556,3.5556,0,3.3333,1.1111,0.2222,0.4444,0,0.0373,0.2177,0.1963,0.0891,0.1488,0.1333,0.0468,0.1207,0.037,0.0337,0.2506,0.6148,0.6667,0.8889,early
-11.3847,-11.0356,14,0.0969,0.3388,3.3333,3.3333,0,3.1111,1,0.2222,0.3333,0,0.0337,0.2102,0.2593,0.0863,0.1482,0.2074,0.0434,0.1154,0,0.0254,0.2423,0.6519,0.5556,0.5556,late
-9.9198,-9.6878,12.6667,0.2204,0.3533,3.3333,3.3333,0,3.1111,0.7778,0.2222,0.3333,0,0.0319,0.2051,0.2926,0.0908,0.1478,0.263,0.0421,0.1127,0,0.0246,0.235,0.6693,0.5556,0.5556,late
-9.6996,-9.6878,11.3333,0.399,0.354,3.2222,3.1111,0.1111,2.8889,1.3333,0.3333,0.6667,0,0.0341,0.2043,0.3204,0.0821,0.1473,0.3,0.0487,0.1125,0.0111,0.0224,0.2308,0.668,0.7778,0.3333,late
-5.4778,-8.1289,10.6667,0.7796,0.4438,3.2222,3.1111,0.1111,2.8889,0.8889,0.2222,0.3333,0,0.0267,0.1929,0.3056,0.0925,0.1439,0.3185,0.0335,0.1086,0.0111,0.0187,0.2237,0.6969,0.5556,0.1111,late
-4.8856,-7.6767,11.3333,0.8736,0.4501,3.3333,3.2222,0.1111,2.8889,1,0.2222,0.3333,0,0.0253,0.1903,0.3426,0.0918,0.1404,0.3185,0.0315,0.1092,0.0111,0.019,0.2236,0.6863,0.5556,0.2222,late
-6.6576,-9.0244,12,0.8736,0.4281,3.4444,3.2222,0.2222,2.8889,1.1111,0.1111,0.5556,0,0.0256,0.1901,0.3648,0.0597,0.136,0.3185,0.0384,0.1124,0.0222,0.02,0.2265,0.6405,0.6667,0.5556,late
-6.2199,-9.0244,14,0.7796,0.4488,3,2.6667,0.2222,2.4444,1.1111,0.1111,0.5556,0,0.0229,0.1871,0.3352,0.0529,0.1333,0.2963,0.0394,0.1148,0.0222,0.0231,0.2312,0.6219,0.6667,0.6667,late
-6.5901,-9.4767,16,0.601,0.4187,3.4444,3.1111,0.2222,2.8889,1.1111,0.1111,0.5556,0,0.0238,0.1886,0.2241,0.055,0.1326,0.1852,0.039,0.1159,0.0222,0.024,0.2339,0.618,0.6667,0.6667,late
-8.2004,-10.3722,18,0.399,0.3343,3.6667,3.3333,0.2222,3.1111,1.2222,0.1111,0.6667,0,0.0278,0.1927,0.1611,0.0571,0.1309,0.1111,0.0384,0.1163,0.0222,0.026,0.2385,0.5863,0.7778,1,late
-11.9134,-13.2789,20,0.2204,0.2743,3.6667,3.3333,0.2222,3.1111,1.1111,0.1111,0.6667,0,0.0292,0.1961,0.1167,0.052,0.1283,0.0556,0.0364,0.1156,0.0222,0.0289,0.2477,0.55,0.6667,1.2222,late
-10.2656,-11.72,22,0.0969,0.3058,3.8889,3.5556,0.1111,3.3333,0.5556,0,0.3333,0,0.026,0.1938,0.0889,0.0511,0.1263,0.0185,0.0279,0.1141,0.0111,0.03,0.2525,0.5644,0.4444,1.3333,late
-10.1262,-10.3722,24,0.0295,0.2966,3.8889,3.5556,0.1111,3.3333,0.7778,0.1111,0.4444,0,0.0294,0.1964,0.0778,0.0479,0.1253,0,0.037,0.1153,0.0111,0.0314,0.2564,0.5552,0.6667,1.5556,late
-11.9005,-10.3722,24,0,0.2124,4.1111,3.7778,0.1111,3.5556,0.7778,0.1111,0.4444,0,0.0363,0.2037,0.0778,0.0486,0.1247,0,0.0475,0.1189,0.0111,0.0366,0.2623,0.5128,0.6667,1.6667,late
-14.5782,-13.2789,24,0,0.1621,4.3333,4,0.1111,3.7778,0.7778,0.1111,0.6667,0,0.0441,0.2101,0.0481,0.0482,0.1243,0,0.0592,0.1234,0.0296,0.0381,0.2686,0.5004,0.7778,1.6667,late
-12.9604,-11.9311,24,0,0.1967,4.3333,4.1111,0,4,0.5556,0.1111,0.4444,0,0.0437,0.2117,0.0444,0.052,0.1247,0.0185,0.0534,0.1253,0.0185,0.0391,0.2724,0.5116,0.5556,1.4444,late
-14.4947,-14.3856,24,0,0.1767,4.4444,4.3333,0,4,0.5556,0.1111,0.4444,0,0.0462,0.2165,0.0667,0.0503,0.1241,0.0407,0.055,0.1298,0.0185,0.0399,0.2735,0.5018,0.5556,1.4444,early
-17.7257,-16.84,24,0,0.1382,4.5556,4.3333,0.1111,4,0.8889,0.1111,0.7778,0,0.0667,0.225,0.0667,0.0533,0.1235,0.0407,0.0906,0.1377,0.0185,0.0419,0.2762,0.5018,0.7778,1.4444,early
-16.7904,-15.9444,24,0,0.1564,4.6667,4.4444,0.1111,4,0.7778,0.1111,0.6667,0,0.0652,0.2271,0.0556,0.0519,0.1228,0.0407,0.09,0.1423,0.0185,0.0447,0.279,0.4984,0.6667,1.4444,early
-13.6114,-13.49,24,0,0.2184,4.7778,4.5556,0.1111,4,0.7778,0.1111,0.6667,0,0.0647,0.2262,0.0778,0.0549,0.1233,0.063,0.0888,0.1455,0.0185,0.0432,0.2762,0.5173,0.6667,1.2222,early
-13.137,-12.1422,24,0,0.2018,4.8889,4.7778,0.1111,4,0.8889,0.1111,0.7778,0,0.066,0.2274,0.0889,0.0528,0.1225,0.0815,0.0878,0.1492,0.0185,0.0417,0.2732,0.5191,0.7778,1.1111,early
-16.5533,-15.0489,24,0,0.1733,5.1111,4.7778,0.3333,4,0.6667,0,0.6667,0,0.0679,0.2292,0.0815,0.0522,0.1219,0.0815,0.1062,0.1543,0.0185,0.0448,0.2745,0.5133,0.5556,1.1111,late
-15.444,-15.0489,24,0,0.2069,5.1111,4.7778,0.3333,4,0.6667,0,0.6667,0,0.0628,0.2248,0.0815,0.049,0.1209,0.0815,0.0965,0.1554,0.0185,0.0409,0.2714,0.5285,0.5556,1.1111,late
-13.5971,-13.49,24,0,0.2518,5,4.6667,0.3333,4,0.4444,0,0.4444,0,0.056,0.2178,0.0741,0.0503,0.1212,0.0815,0.0843,0.1538,0,0.0399,0.2649,0.5382,0.3333,1,late
-13.5371,-13.49,24,0,0.2301,5.1111,4.7778,0.3333,4,0.5556,0,0.5556,0,0.0569,0.2153,0.0556,0.0489,0.1208,0.063,0.0866,0.1542,0,0.0394,0.2586,0.523,0.4444,1.2222,late
-13.8187,-11.9311,24,0,0.2152,5.2222,4.5556,0.6667,4,0.8889,0.1111,0.7778,0,0.0625,0.214,0.0333,0.0566,0.1212,0.0407,0.1195,0.156,0,0.0377,0.2541,0.5266,0.6667,1.3333,late
-10.2464,-9.0244,24,0,0.2869,5,4.4444,0.5556,3.8889,0.5556,0.1111,0.4444,0,0.0421,0.2054,0.0519,0.0528,0.1211,0.0593,0.0858,0.1528,0,0.0355,0.2477,0.5169,0.4444,1.4444,late
-9.136,-8.5722,24,0,0.3413,4.7778,4.2222,0.5556,3.7778,0.5556,0.1111,0.4444,0,0.04,0.1982,0.0889,0.0529,0.1213,0.0963,0.0858,0.1504,0,0.0303,0.2383,0.5551,0.4444,1.1111,late
-10.5832,-11.0267,21.8889,0,0.33,4.4444,3.8889,0.5556,3.5556,0.6667,0.1111,0.5556,0,0.0392,0.1937,0.0852,0.0495,0.1205,0.1111,0.086,0.1477,0,0.0293,0.2335,0.563,0.5556,1.2222,late
-10.7676,-11.4789,19.7778,0.0295,0.3809,4.2222,3.6667,0.5556,3.5556,0.5556,0.1111,0.4444,0,0.038,0.1902,0.1074,0.0475,0.1204,0.1259,0.0856,0.1454,0,0.0264,0.2269,0.589,0.4444,1.1111,late
-8.7934,-11.4789,17.6667,0.0969,0.3934,4.2222,3.5556,0.6667,3.3333,0.6667,0.1111,0.5556,0,0.0322,0.185,0.1259,0.0398,0.1208,0.163,0.0641,0.1426,0,0.022,0.2199,0.5992,0.5556,1.1111,late
-8.1351,-10.5833,15.5556,0.2204,0.4046,4.2222,3.4444,0.7778,3.1111,0.7778,0.2222,0.5556,0,0.0328,0.1826,0.1444,0.0444,0.122,0.1815,0.0648,0.1404,0,0.0226,0.2168,0.6041,0.6667,1.1111,late
-7.3663,-9.6878,13.4444,0.399,0.5244,3.7778,3,0.7778,2.6667,0.7778,0.2222,0.5556,0,0.0314,0.1789,0.1444,0.0423,0.121,0.1815,0.0647,0.1377,0,0.0217,0.2126,0.6438,0.6667,1.2222,late
-8.2526,-10.7525,12.125,0.601,0.5671,3.625,2.75,0.875,2.5,0.75,0.25,0.5,0,0.031,0.1769,0.1625,0.0426,0.121,0.2042,0.0662,0.1364,0,0.0204,0.2104,0.672,0.625,1,late
-6.1788,-10.3886,10.4286,0.7143,0.6465,3.1429,2.5714,0.5714,2.2857,0.4286,0.1429,0.2857,0,0.0223,0.1717,0.1857,0.0282,0.1199,0.2333,0.0283,0.1313,0,0.0181,0.2073,0.7031,0.4286,0.8571,late
-7.0659,-11.925,8.1667,0.8333,0.634,3.1667,2.5,0.6667,2.1667,0.5,0.1667,0.3333,0,0.0224,0.1696,0.1889,0.0287,0.1197,0.2444,0.0278,0.1286,0,0.0178,0.2065,0.7276,0.5,0.8333,late
-8.5569,-14.076,5,1,0.6239,3.2,2.4,0.8,2,0.6,0.2,0.4,0,0.0234,0.1701,0.16,0.0304,0.1201,0.2267,0.0294,0.1284,0,0.0187,0.2076,0.7208,0.6,1,late
-7.7292,-6.038,14.6,0.6,0.4817,2.6,2.4,0.2,1.4,0.6,0,0.2,0,0.0174,0.1836,0.48,0.0184,0.0588,0.28,0.021,0.1169,0,0.0177,0.2219,0.6524,0.6,0.4,late
-6.5295,-5.2267,17.5,0.5,0.4335,3.1667,2.8333,0.3333,1.6667,0.6667,0,0.3333,0,0.0195,0.1875,0.4556,0.0193,0.0597,0.2889,0.0268,0.1205,0,0.0181,0.2235,0.6399,0.6667,0.6667,late
-8.5193,-6.38,19.5714,0.4286,0.3793,3.4286,3.1429,0.2857,2,0.8571,0,0.5714,0,0.0236,0.1906,0.4177,0.0221,0.0599,0.2762,0.0299,0.1228,0,0.0206,0.2269,0.6113,0.7143,0.7143,late
-8.0598,-6.2375,21.125,0.375,0.4081,3.5,3.25,0.25,2.25,0.75,0,0.5,0,0.0234,0.1907,0.3655,0.0213,0.0601,0.2417,0.0279,0.1234,0,0.0201,0.2268,0.6152,0.625,0.625,late
-10.1776,-8.5811,22.3333,0.3333,0.3943,3.5556,3.3333,0.2222,2.4444,0.7778,0,0.5556,0,0.0242,0.1927,0.336,0.0231,0.0607,0.2148,0.027,0.1246,0.037,0.0211,0.2299,0.5974,0.6667,1,late
-12.8654,-11.0356,25.5556,0.2204,0.2764,4,3.7778,0.2222,2.8889,0.7778,0,0.6667,0,0.0297,0.1985,0.2471,0.0279,0.0622,0.2148,0.0293,0.1277,0.0741,0.0249,0.2343,0.5888,0.6667,1,late
-13.0551,-12.5944,28.7778,0.0969,0.2949,4.2222,4.1111,0.1111,3.3333,0.8889,0,0.7778,0,0.0306,0.2004,0.2101,0.0305,0.063,0.1778,0.036,0.1303,0.0741,0.0249,0.2358,0.5938,0.7778,1.1111,late
-14.1011,-13.49,32,0.0295,0.313,4,3.8889,0.1111,3.4444,0.8889,0,0.7778,0,0.0314,0.2018,0.1545,0.0322,0.0634,0.1333,0.0421,0.1345,0.0741,0.0262,0.2393,0.5709,0.7778,1.2222,late
-17.582,-16.3967,32,0,0.2606,4.2222,4.1111,0.1111,3.6667,0.8889,0,0.8889,0,0.0357,0.2064,0.136,0.0351,0.0646,0.0963,0.0502,0.1398,0.0741,0.0317,0.2467,0.516,0.7778,1.4444,late
-19.2345,-18.8511,32,0,0.2182,4.3333,4.2222,0.1111,3.8889,1.2222,0,1,0,0.0453,0.2135,0.1095,0.0443,0.0658,0.0593,0.0546,0.1447,0.0741,0.0342,0.2521,0.4869,1.1111,1.5556,early
-20.4409,-20.1989,32,0,0.2561,3.8889,3.8889,0,3.7778,1.1111,0,0.8889,0,0.0439,0.2139,0.0725,0.047,0.0663,0.0222,0.0511,0.1454,0.0741,0.0342,0.2537,0.4941,1,1.3333,early
-18.2587,-18.8511,32,0,0.2728,3.7778,3.7778,0,3.7778,0.8889,0,0.6667,0,0.0409,0.212,0.0513,0.048,0.0672,0,0.048,0.1456,0.0741,0.033,0.2533,0.5167,0.8889,1.2222,late
-20.2633,-21.3056,32,0,0.2054,3.7778,3.7778,0,3.7778,1,0,0.7778,0,0.0423,0.2142,0.0513,0.0538,0.0684,0,0.0532,0.1478,0.0741,0.0376,0.2586,0.4971,1,1.3333,late
-17.3591,-18.3989,32,0,0.2119,3.7778,3.7778,0,3.7778,0.8889,0,0.6667,0,0.0419,0.2143,0.0402,0.0638,0.0697,0,0.0556,0.1474,0.037,0.0359,0.2576,0.526,0.8889,0.8889,early
-14.3737,-16.84,32,0,0.2925,3.5556,3.5556,0,3.5556,0.7778,0,0.5556,0,0.0366,0.2098,0.018,0.062,0.0703,0,0.0554,0.145,0,0.0313,0.2534,0.5679,0.7778,0.7778,late
-11.8742,-13.9333,32,0,0.2988,3.8889,3.8889,0,3.6667,0.6667,0,0.3333,0,0.0363,0.2094,0.0254,0.0682,0.0717,0.0111,0.0475,0.1413,0,0.0312,0.2534,0.582,0.6667,0.5556,late
-12.5034,-15.4922,32,0,0.2592,3.8889,3.8889,0,3.6667,0.7778,0,0.4444,0,0.0372,0.2104,0.0254,0.0812,0.0735,0.0111,0.0448,0.1382,0,0.0335,0.2569,0.5688,0.7778,0.8889,late
-10.0966,-13.9333,32,0,0.2831,3.6667,3.6667,0,3.4444,0.7778,0,0.4444,0,0.0344,0.2074,0.0254,0.0929,0.0753,0.0111,0.0384,0.1337,0,0.0298,0.2547,0.5941,0.7778,1.1111,late
-8.3958,-11.4789,32,0,0.3,3.6667,3.6667,0,3.3333,0.4444,0,0.3333,0,0.0253,0.2022,0.0333,0.0873,0.0764,0.0296,0.0332,0.1282,0,0.0273,0.253,0.61,0.4444,1.1111,late
-9.1176,-11.4789,32,0,0.2411,4,4,0,3.5556,0.6667,0,0.4444,0,0.028,0.2042,0.0481,0.0887,0.0779,0.0481,0.0355,0.1266,0,0.0325,0.2577,0.5931,0.5556,1.2222,late
-10.6151,-11.9311,32,0,0.2193,4,4,0,3.5556,0.6667,0,0.4444,0,0.0281,0.2057,0.0481,0.0932,0.0798,0.0481,0.0385,0.1264,0,0.0354,0.2622,0.573,0.5556,1.6667,late
-8.8878,-9.4767,32,0,0.2333,4.1111,4,0.1111,3.5556,0.6667,0.1111,0.3333,0,0.0282,0.2042,0.0593,0.1222,0.0818,0.0481,0.0383,0.1271,0,0.0357,0.2627,0.5733,0.5556,1.7778,late
-9.1372,-9.4767,32,0,0.2256,4.1111,4,0.1111,3.5556,0.7778,0.1111,0.3333,0,0.0287,0.2044,0.0593,0.1163,0.0828,0.0481,0.0368,0.1303,0,0.0373,0.2663,0.5557,0.6667,1.8889,late
-12.9637,-11.0356,32,0,0.1458,4.3333,4.2222,0.1111,3.7778,1,0.1111,0.5556,0,0.0346,0.2106,0.0593,0.1159,0.0838,0.0481,0.0549,0.1372,0,0.0467,0.2742,0.5152,0.8889,2,late
-16.6696,-13.9422,32,0,0.115,4.1111,3.8889,0.2222,3.6667,1,0.1111,0.6667,0,0.0362,0.2121,0.0556,0.1076,0.0842,0.037,0.0732,0.1443,0.0185,0.0471,0.2793,0.5063,0.8889,2.1111,late
-17.6311,-13.9422,32,0,0.0962,4.3333,3.8889,0.4444,3.6667,1.1111,0.1111,0.7778,0,0.0393,0.2116,0.0704,0.0962,0.0846,0.037,0.0823,0.1488,0.0259,0.0479,0.2776,0.5073,1,2,late
-17.7748,-13.0467,32,0,0.1128,4.7778,4.1111,0.4444,3.8889,1.2222,0.1111,0.7778,0,0.0445,0.2149,0.0704,0.0841,0.0841,0.037,0.085,0.1544,0.0259,0.047,0.2792,0.5054,1.1111,1.6667,late
-20.3828,-15.5011,32,0,0.1004,4.7778,4.1111,0.4444,4,1.2222,0.1111,0.7778,0,0.0459,0.2166,0.0519,0.0824,0.0836,0.0185,0.0851,0.1592,0.0259,0.0528,0.2833,0.4824,1.1111,1.6667,late
-21.8733,-17.06,32,0,0.1025,4.5556,3.7778,0.5556,3.7778,1.2222,0.1111,0.8889,0,0.0471,0.2154,0.0481,0.0775,0.083,0,0.0956,0.1643,0.037,0.0483,0.2801,0.4865,1.1111,1.7778,late
-20.4041,-16.6078,32,0,0.1523,4.4444,3.5556,0.6667,3.5556,1.2222,0.1111,0.8889,0,0.0466,0.2136,0.0481,0.0695,0.0822,0,0.0954,0.1665,0.037,0.0446,0.2748,0.5027,1.1111,1.4444,early
-20.3175,-16.6078,32,0,0.1751,4.3333,3.3333,0.5556,3.3333,1.1111,0,0.8889,0,0.0443,0.2132,0.037,0.0348,0.0806,0,0.0919,0.1653,0.037,0.0394,0.2697,0.5468,1,1.2222,late
-21.1801,-17.9556,28.6667,0,0.1708,4.3333,3.3333,0.5556,3.3333,1,0,0.8889,0,0.0434,0.2112,0.037,0.0315,0.0797,0,0.0914,0.1629,0.037,0.0391,0.2673,0.5498,0.8889,1.2222,late
-17.1295,-15.5011,25.3333,0.0295,0.234,4.3333,3.3333,0.5556,3.3333,0.7778,0,0.6667,0,0.0383,0.206,0.0556,0.0323,0.0798,0.0185,0.0725,0.1581,0.037,0.0304,0.2603,0.5724,0.6667,1.1111,late
-13.1282,-12.5944,22.2222,0.0969,0.2717,4,3.1111,0.4444,3.1111,0.7778,0,0.6667,0,0.0367,0.2052,0.063,0.0305,0.0802,0.0185,0.0549,0.1545,0.0185,0.0293,0.2536,0.6025,0.6667,1,late
-11.4253,-10.14,19.1111,0.1909,0.269,3.5556,2.8889,0.2222,2.8889,0.5556,0,0.4444,0,0.0316,0.2039,0.0481,0.0276,0.0798,0.0185,0.0429,0.1527,0.0111,0.0278,0.2541,0.6104,0.4444,0.8889,late
-12.3671,-12.5944,16,0.3021,0.2423,3.3333,2.8889,0.2222,2.8889,0.4444,0,0.4444,0,0.0253,0.1994,0.0704,0.0293,0.0803,0.037,0.04,0.1509,0.0111,0.0294,0.2514,0.6048,0.3333,0.8889,late
-5.6568,-6.7811,10.4444,0.3806,0.3235,3.2222,2.8889,0.1111,2.8889,0.5556,0,0.3333,0,0.0317,0.1983,0.0926,0.028,0.0825,0.0926,0.0443,0.1485,0,0.0298,0.2434,0.6186,0.5556,0.8889,late
-7.0927,-9.6878,8,0.3317,0.2888,3.4444,3.1111,0.1111,3.1111,0.6667,0,0.4444,0,0.0367,0.2007,0.1148,0.0329,0.0835,0.1111,0.0593,0.1501,0,0.0301,0.243,0.6226,0.6667,0.7778,late
-6.5045,-9.2356,5.5556,0.2877,0.3213,3.6667,3.4444,0.1111,3.4444,0.6667,0,0.4444,0,0.0391,0.2012,0.1333,0.0394,0.0852,0.1296,0.0583,0.1506,0,0.0306,0.242,0.6004,0.6667,0.7778,late
-5.621,-8.34,6.4444,0.3173,0.3517,3.5556,3.2222,0.2222,3.1111,0.8889,0.1111,0.4444,0,0.0408,0.2006,0.1333,0.0493,0.0872,0.1296,0.0571,0.151,0,0.0291,0.236,0.6355,0.7778,0.6667,late
-8.9833,-10.7944,7.3333,0.4285,0.2879,3.7778,3.1111,0.5556,3,1.1111,0.1111,0.6667,0,0.0453,0.2019,0.1222,0.0493,0.0885,0.1111,0.0669,0.1539,0,0.0328,0.2346,0.6161,0.8889,0.7778,late
-9.2986,-10.7944,8,0.601,0.2802,4.1111,3.2222,0.5556,3.1111,1.1111,0.1111,0.5556,0,0.0438,0.1991,0.1037,0.0491,0.0886,0.1111,0.0656,0.1531,0,0.0345,0.2335,0.5858,0.8889,1,late
-8.4029,-11.69,8.6667,0.7796,0.3426,4.4444,3.4444,0.5556,3,1.1111,0.1111,0.5556,0,0.0448,0.1958,0.1222,0.0502,0.0899,0.1296,0.0652,0.151,0,0.0316,0.2267,0.6056,0.8889,0.7778,late
-8.86,-11.69,9.3333,0.9031,0.3346,4.4444,3.2222,0.7778,2.6667,1,0.1111,0.4444,0,0.0457,0.1946,0.137,0.0464,0.0902,0.1481,0.0684,0.1504,0,0.0304,0.2233,0.6045,0.7778,0.7778,late
-9.0281,-11.69,10,0.9705,0.3494,4.4444,3.2222,0.7778,2.4444,0.8889,0.1111,0.4444,0,0.0447,0.1905,0.1741,0.0479,0.0908,0.1481,0.0697,0.1483,0,0.0306,0.2217,0.5966,0.6667,0.6667,late
-9.353,-12.1422,10,1,0.3631,4.5556,3.3333,0.7778,2.3333,0.6667,0.1111,0.3333,0,0.0338,0.1832,0.1963,0.0463,0.0912,0.1667,0.0519,0.1424,0,0.0234,0.2162,0.6361,0.4444,0.4444,late
-7.7017,-9.2356,9.5556,1,0.3794,4.2222,3.1111,0.6667,2.1111,0.5556,0.1111,0.2222,0,0.0287,0.1772,0.1741,0.0422,0.0912,0.1481,0.0332,0.1355,0,0.0245,0.2149,0.6242,0.3333,0.6667,late
-8.1449,-10.5833,9.1111,0.9705,0.3763,3.7778,2.7778,0.6667,1.7778,0.5556,0.1111,0.2222,0,0.0263,0.1721,0.1556,0.0362,0.0911,0.1296,0.0337,0.1329,0,0.0242,0.2123,0.639,0.3333,0.6667,late
-7.6904,-10.1311,8.6667,0.9031,0.3587,4,3,0.6667,1.7778,0.3333,0,0.2222,0,0.0244,0.1697,0.1889,0.0241,0.0906,0.1667,0.0369,0.1327,0,0.0247,0.2127,0.6038,0.2222,0.6667,late
-7.312,-10.1311,8.2222,0.7796,0.3634,3.7778,3.1111,0.3333,1.8889,0.2222,0,0.1111,0,0.0217,0.167,0.2037,0.0534,0.0913,0.1852,0.029,0.1304,0.037,0.0218,0.2126,0.6007,0.2222,0.6667,late
-7.0553,-10.1311,7.7778,0.601,0.3808,3.4444,3,0.3333,1.7778,0.3333,0.1111,0.2222,0,0.0237,0.1667,0.2259,0.0889,0.0923,0.1852,0.0299,0.1305,0.0741,0.0218,0.2133,0.5988,0.3333,0.6667,late
-7.0916,-10.1311,7.3333,0.399,0.3971,3.1111,2.7778,0.3333,1.8889,0.3333,0.1111,0.2222,0,0.0231,0.1673,0.2074,0.093,0.0929,0.1667,0.0307,0.1303,0.0741,0.0219,0.2131,0.5988,0.3333,0.6667,late
-5.2079,-7.6767,6.3333,0.2204,0.405,3.3333,3.2222,0.1111,2.2222,0.3333,0.1111,0.2222,0,0.0244,0.1688,0.1815,0.1308,0.0946,0.1407,0.026,0.1272,0.0741,0.021,0.213,0.6002,0.3333,0.5556,late
-4.9827,-7.6767,7.2222,0.1264,0.3928,3.3333,3.2222,0.1111,2.4444,0.3333,0.1111,0.2222,0,0.0241,0.1712,0.1259,0.1305,0.0964,0.1037,0.0249,0.1272,0.0741,0.0208,0.2132,0.6107,0.3333,0.5556,late
-4.5246,-7.2244,8.1111,0.0969,0.3783,3,2.8889,0.1111,2.3333,0.5556,0.2222,0.2222,0,0.025,0.1751,0.0889,0.144,0.0978,0.0667,0.0265,0.1308,0.0741,0.0207,0.2153,0.6107,0.4444,0.5556,late
-7.4618,-10.1311,9.4444,0.1235,0.3459,3.2222,3.1111,0.1111,2.3333,0.8889,0.2222,0.5556,0,0.034,0.1818,0.0995,0.1603,0.0998,0.0852,0.0409,0.1373,0.0852,0.0244,0.2183,0.5957,0.6667,0.4444,late
-6.5958,-8.7833,10.7778,0.1786,0.3124,3.4444,3.3333,0.1111,2.5556,0.8889,0.2222,0.5556,0,0.0357,0.1866,0.118,0.1795,0.1014,0.1037,0.0445,0.14,0.0852,0.0267,0.2236,0.5552,0.6667,0.8889,late
-6.5495,-8.7833,12.1111,0.202,0.3351,3.3333,3.3333,0,2.8889,0.8889,0.2222,0.5556,0,0.0354,0.1896,0.0847,0.1796,0.1033,0.0667,0.0448,0.139,0.0852,0.0276,0.2285,0.5552,0.6667,1,late
-4.7924,-7.2244,13.4444,0.1786,0.3469,3.3333,3.3333,0,2.8889,0.7778,0.2222,0.4444,0,0.0339,0.1918,0.0624,0.1605,0.1041,0.0481,0.044,0.1362,0.0481,0.0271,0.2312,0.5746,0.5556,1,late
-6.4102,-7.6767,14.7778,0.1235,0.2982,3.5556,3.5556,0,3.1111,0.5556,0.1111,0.3333,0,0.0381,0.1958,0.0402,0.1424,0.1056,0.0481,0.0433,0.1327,0.0111,0.029,0.2376,0.5698,0.3333,1.3333,late
-8.0076,-9.2356,16.1111,0.0673,0.2549,3.8889,3.8889,0,3.3333,0.6667,0.1111,0.4444,0,0.0409,0.2001,0.0402,0.1567,0.1067,0.0481,0.0439,0.131,0.0111,0.0303,0.2443,0.5603,0.4444,1.6667,late
-8.1463,-9.2356,18,0.0295,0.2984,3.6667,3.6667,0,3.3333,0.6667,0.1111,0.4444,0,0.0399,0.203,0.0291,0.1215,0.1075,0.037,0.0439,0.1302,0.0111,0.0328,0.2505,0.5723,0.4444,1.6667,late
-10.9957,-12.1422,18,0,0.2602,3.8889,3.8889,0,3.5556,0.6667,0.1111,0.4444,0,0.042,0.208,0.0291,0.1341,0.1077,0.037,0.0443,0.1292,0.0111,0.0341,0.2573,0.5661,0.4444,1.7778,late
-14.3205,-15.0489,18,0,0.2324,4.1111,4.1111,0,3.7778,0.7778,0,0.6667,0,0.0509,0.2129,0.0344,0.1378,0.1084,0.037,0.0486,0.1279,0.0111,0.0374,0.2646,0.5389,0.4444,2,late
-12.7484,-13.49,18,0,0.2879,4.2222,4.2222,0,4,0.4444,0,0.3333,0,0.0453,0.214,0.0238,0.1393,0.1087,0.0185,0.0396,0.1247,0,0.034,0.2662,0.5562,0.2222,2,late
-14.7397,-14.8378,18,0,0.2926,4.2222,4.2222,0,4,0.4444,0,0.3333,0,0.0486,0.219,0.0053,0.135,0.1093,0,0.0413,0.1257,0,0.0373,0.2695,0.5695,0.2222,1.6667,late
-17.7262,-17.7444,18,0,0.2371,4.2222,4.2222,0,4,0.6667,0,0.5556,0,0.056,0.2258,0.0127,0.1478,0.1094,0,0.0545,0.131,0,0.0378,0.2719,0.5761,0.3333,1.5556,late
-17.3354,-16.8489,18,0,0.2218,4.2222,4.2222,0,4,0.7778,0,0.5556,0,0.0583,0.2305,0.0349,0.152,0.11,0,0.0624,0.1363,0,0.0402,0.2749,0.5638,0.4444,1.5556,late
-17.0918,-17.7444,18,0,0.2612,4,4,0,3.7778,0.7778,0,0.5556,0,0.0552,0.2317,0.0349,0.1406,0.1101,0,0.071,0.1421,0,0.0382,0.2724,0.5779,0.4444,1.1111,late
-17.9776,-17.7444,18,0,0.226,3.8889,3.8889,0,3.7778,1,0,0.6667,0,0.0631,0.2352,0.0402,0.1435,0.1106,0,0.0866,0.1479,0,0.0424,0.2738,0.5637,0.5556,1.1111,late
-19.7283,-20.1989,18,0,0.1707,3.8889,3.8889,0,3.7778,1,0,0.6667,0,0.0647,0.2374,0.0402,0.155,0.1105,0,0.0934,0.1525,0,0.0451,0.2752,0.5344,0.5556,1.3333,late
-17.2991,-17.2922,16.6667,0,0.1994,3.6667,3.6667,0,3.5556,1.1111,0,0.7778,0,0.0642,0.2371,0.0402,0.1585,0.1109,0,0.0993,0.1553,0,0.0438,0.2734,0.5353,0.6667,1.3333,late
-13.9441,-14.3856,15.3333,0.0295,0.2349,3.7778,3.7778,0,3.5556,0.7778,0,0.5556,0,0.055,0.2341,0.0349,0.1814,0.1112,0,0.093,0.1549,0,0.0408,0.2691,0.5489,0.5556,1.1111,late
-12.8551,-13.0378,14,0.0969,0.2089,3.4444,3.4444,0,3.3333,1.1111,0,0.7778,0,0.055,0.2325,0.0423,0.1772,0.1112,0,0.0918,0.1542,0,0.04,0.2667,0.5507,0.7778,1.1111,late
-11.3677,-11.69,12.6667,0.2204,0.1974,3.4444,3.3333,0,3.1111,1.1111,0,0.7778,0,0.0509,0.2276,0.0794,0.1756,0.1109,0.037,0.0871,0.1506,0,0.0365,0.2651,0.5353,0.7778,1.2222,late
-8.8289,-10.1311,11.3333,0.399,0.2649,3.5556,3.4444,0,3.1111,0.8889,0,0.5556,0,0.0432,0.2202,0.109,0.2018,0.1113,0.0741,0.0719,0.1439,0,0.0347,0.2592,0.5416,0.6667,1.2222,late
-9.1079,-11.0267,10,0.601,0.2682,4,3.7778,0,3.3333,0.8889,0,0.5556,0,0.0428,0.2168,0.1164,0.2336,0.1114,0.1074,0.0631,0.1388,0,0.0329,0.256,0.5404,0.6667,1.3333,late
-7.5958,-9.6789,9.4444,0.7796,0.2878,4.2222,4,0,3.5556,0.8889,0,0.5556,0,0.0401,0.2113,0.1349,0.2324,0.111,0.1259,0.0552,0.1347,0,0.031,0.2522,0.5527,0.6667,1.2222,late
-5.1127,-8.12,8.8889,0.8736,0.3553,3.8889,3.6667,0,3.1111,0.5556,0,0.3333,0,0.0288,0.2042,0.1296,0.2096,0.1097,0.1259,0.0411,0.1318,0,0.0258,0.2484,0.5911,0.4444,0.8889,late
-2.5937,-5.2133,8.3333,0.8736,0.3798,3.7778,3.5556,0,2.8889,0.6667,0,0.4444,0,0.0264,0.201,0.1667,0.1958,0.1094,0.163,0.0414,0.1323,0,0.0257,0.2467,0.5984,0.5556,1,late
-5.1784,-8.12,9.1111,0.7796,0.3292,4.2222,4,0,3.3333,0.7778,0,0.5556,0,0.0289,0.2008,0.1825,0.2284,0.1094,0.1852,0.0409,0.1337,0.0185,0.03,0.2468,0.5761,0.6667,1,late
-5.0753,-8.12,9.8889,0.601,0.3325,4.1111,3.8889,0,3.3333,0.7778,0,0.5556,0,0.0285,0.1977,0.1825,0.1922,0.1086,0.1852,0.041,0.1344,0.0185,0.0321,0.247,0.5575,0.6667,1.2222,late
-5.2597,-8.5722,10.6667,0.399,0.3585,4.1111,3.8889,0,3.3333,0.4444,0,0.3333,0,0.0258,0.196,0.1751,0.1799,0.1079,0.1852,0.0371,0.1348,0.0185,0.0318,0.2467,0.5654,0.4444,1.1111,late
-7.4746,-11.4789,11.4444,0.2204,0.3485,4.1111,4,0,3.5556,0.6667,0,0.5556,0,0.0361,0.2011,0.1455,0.2132,0.108,0.1667,0.0474,0.1388,0.0185,0.0313,0.245,0.5906,0.5556,0.8889,late
-8.7959,-11.4789,12.2222,0.0969,0.2752,4,3.8889,0,3.5556,0.7778,0,0.6667,0,0.0399,0.2042,0.1196,0.1749,0.1072,0.1481,0.0514,0.1415,0.0185,0.0337,0.2477,0.5673,0.6667,1.2222,late
-7.8086,-10.5833,13,0.0295,0.3224,3.5556,3.5556,0,3.3333,0.6667,0,0.6667,0,0.0373,0.2011,0.0899,0.1267,0.1062,0.1148,0.0512,0.1433,0.0185,0.0331,0.2451,0.5675,0.5556,1.2222,late
-9.6598,-11.0356,13,0,0.2409,4,4,0,3.8889,0.8889,0.1111,0.7778,0.1111,0.0424,0.2084,0.1048,0.1731,0.1064,0.1296,0.0526,0.1443,0.0185,0.036,0.2454,0.5429,0.6667,1.4444,late
-11.4909,-12.3833,13,0,0.2152,4,4,0,4,1,0.1111,0.8889,0.1111,0.0451,0.2088,0.0899,0.1744,0.1061,0.1111,0.0535,0.1421,0.037,0.0335,0.2433,0.5473,0.7778,1.2222,late
-9.203,-10.8244,13,0,0.2562,3.5556,3.5556,0,3.5556,0.8889,0.1111,0.7778,0.1111,0.0411,0.2044,0.0926,0.1244,0.1046,0.0889,0.0477,0.1382,0.0556,0.0288,0.2385,0.5802,0.6667,1.2222,late
-9.1869,-10.8244,12.1111,0,0.3114,3.3333,3.3333,0,3.3333,0.8889,0.1111,0.7778,0.1111,0.0406,0.2036,0.1296,0.1199,0.1032,0.1259,0.0481,0.1365,0.0556,0.0264,0.235,0.624,0.6667,1,late
-9.5105,-11.72,11.2222,0.0295,0.2976,3.4444,3.3333,0.1111,3.3333,0.8889,0.1111,0.7778,0.1111,0.0404,0.2033,0.1667,0.1181,0.1023,0.163,0.0489,0.1356,0.0926,0.0299,0.235,0.628,0.6667,1.1111,late
-7.0269,-8.8133,10.3333,0.0969,0.3478,3.2222,3.1111,0.1111,3.1111,0.7778,0.1111,0.5556,0.1111,0.0358,0.2008,0.1926,0.0722,0.1014,0.1815,0.0368,0.1323,0.2037,0.0283,0.2332,0.6359,0.6667,1.2222,late
-7.5929,-10.3722,9.4444,0.2204,0.3583,3,2.6667,0.3333,2.6667,1.2222,0.4444,0.5556,0.2222,0.0376,0.2019,0.1974,0.1232,0.1012,0.1741,0.041,0.1327,0.2259,0.0313,0.2359,0.6276,0.6667,1,late
-7.7207,-10.3722,8.5556,0.399,0.3329,3.1111,2.6667,0.4444,2.6667,1.2222,0.4444,0.5556,0.2222,0.0375,0.206,0.2344,0.1453,0.1005,0.1926,0.0413,0.1338,0.263,0.034,0.2393,0.6194,0.6667,0.8889,late
-9.9866,-12.8267,9.1111,0.601,0.3288,2.7778,2.3333,0.4444,2.3333,1.4444,0.5556,0.6667,0.2222,0.0377,0.2075,0.2233,0.1458,0.0993,0.1815,0.0424,0.1351,0.263,0.0361,0.2436,0.5972,0.7778,1,late
-8.5765,-11.4789,9.6667,0.75,0.3545,2.8889,2.3333,0.5556,2.3333,1.2222,0.4444,0.5556,0.1111,0.0337,0.2053,0.2381,0.0974,0.0967,0.1593,0.0377,0.1361,0.3,0.0362,0.2445,0.6169,0.6667,0.8889,late
-8.9788,-11.4789,10.2222,0.8063,0.371,3.3333,2.4444,0.8889,2.4444,1.2222,0.4444,0.5556,0.1111,0.0425,0.2093,0.2357,0.1008,0.0953,0.1593,0.0543,0.1395,0.2921,0.0383,0.2487,0.6186,0.6667,0.8889,late
-12.23,-13.0378,12.2222,0.601,0.2679,3.7778,2.8889,0.8889,2.8889,1.2222,0.4444,0.5556,0.1111,0.0515,0.2203,0.1913,0.1174,0.0938,0.1407,0.0654,0.1465,0.255,0.0459,0.2669,0.5572,0.6667,1,late
-14.3103,-14.5967,13.6667,0.399,0.2413,4.1111,3.1111,1,3.1111,1.2222,0.4444,0.5556,0.1111,0.0546,0.2239,0.1765,0.1175,0.092,0.1037,0.0679,0.1491,0.2365,0.0453,0.2723,0.5337,0.6667,1.1111,late
-17.3076,-17.5033,15.1111,0.2204,0.1893,4.3333,3.3333,1,3.3333,1.1111,0.4444,0.5556,0.1111,0.0529,0.2266,0.1616,0.1196,0.0903,0.0667,0.0711,0.1514,0.1254,0.052,0.2812,0.5068,0.5556,1.3333,late
-16.5297,-15.0489,16.5556,0.0969,0.1795,4.5556,3.7778,0.7778,3.7778,0.5556,0.1111,0.4444,0,0.0498,0.2276,0.1458,0.0782,0.0883,0.0556,0.065,0.1519,0.1032,0.0537,0.2849,0.5099,0.4444,1.4444,late
-16.3856,-14.5967,18,0.0295,0.1998,4.4444,3.7778,0.6667,3.7778,0.5556,0.1111,0.4444,0,0.0505,0.2276,0.1087,0.0563,0.0864,0.037,0.0673,0.1534,0.0661,0.051,0.2873,0.5351,0.4444,1.3333,late
-15.9574,-13.0378,18,0,0.1846,4.5556,3.8889,0.6667,3.8889,0.4444,0,0.4444,0,0.0547,0.2318,0.1087,0.0545,0.0848,0.037,0.0737,0.1565,0.0661,0.051,0.29,0.5387,0.4444,1.5556,late
-19.3213,-15.9444,18,0,0.1346,4.5556,4,0.5556,4,0.6667,0,0.6667,0,0.0651,0.2379,0.0717,0.0563,0.0844,0.037,0.0935,0.1605,0.0291,0.0533,0.2948,0.5146,0.5556,1.6667,early
-20.1307,-17.5033,18,0,0.1279,4.2222,4,0.2222,4,0.5556,0,0.5556,0,0.0592,0.238,0.063,0.0615,0.0835,0.0185,0.0819,0.1612,0.0185,0.0546,0.2965,0.5055,0.4444,1.8889,late
-18.2808,-15.9444,18,0,0.1646,4.2222,4,0.2222,4,0.5556,0,0.4444,0,0.0553,0.2374,0.0519,0.0489,0.0818,0,0.0697,0.1609,0.0185,0.0495,0.2929,0.5201,0.4444,1.7778,late
-20.8775,-18.8511,18,0,0.1422,4.2222,4,0.2222,4,0.6667,0,0.5556,0,0.0563,0.2389,0.0519,0.0472,0.0804,0,0.0792,0.1638,0.0185,0.0525,0.2916,0.5049,0.5556,2,early
-21.6454,-18.8511,18,0,0.1271,3.7778,3.7778,0,3.7778,1,0,0.8889,0,0.0559,0.24,0.0407,0.0473,0.08,0,0.0875,0.1649,0.0185,0.0525,0.29,0.5002,0.6667,2,early
-20.3198,-17.2922,18,0,0.1659,3.7778,3.7778,0,3.7778,1.7778,0.1111,1,0,0.0533,0.2373,0.0444,0.053,0.0792,0,0.0866,0.165,0.0556,0.0486,0.2847,0.5022,0.8889,2,early
-19.4867,-17.2922,18,0,0.2241,3.5556,3.5556,0,3.5556,1.7778,0.1111,1,0,0.0508,0.2346,0.0444,0.0422,0.0777,0,0.0841,0.1628,0.0556,0.0414,0.2779,0.5374,0.8889,1.7778,early
-19.7947,-17.7444,18,0,0.2122,3.4444,3.3333,0,3.3333,2.1111,0.1111,1,0,0.0527,0.2339,0.0519,0.0409,0.0763,0,0.0803,0.158,0.0556,0.0409,0.2729,0.5623,1.1111,1.7778,early
-18.4592,-17.7444,16.1111,0,0.2209,3.7778,3.3333,0.1111,3.3333,2,0.1111,0.8889,0,0.0488,0.2293,0.0519,0.0438,0.0759,0,0.0735,0.1527,0.0556,0.0372,0.266,0.5766,1,1.4444,early
-15.2075,-15.29,14.4444,0.0295,0.2806,3.5556,3.1111,0.1111,3.1111,1.7778,0.1111,0.6667,0,0.0393,0.2216,0.0519,0.0423,0.0747,0,0.0531,0.1445,0.0556,0.0337,0.258,0.5797,0.8889,1.3333,late
-12.5081,-12.8356,12.7778,0.0673,0.36,3.2222,2.7778,0.1111,2.6667,1.6667,0.1111,0.5556,0,0.0324,0.2124,0.0407,0.0318,0.0728,0,0.04,0.1392,0.0556,0.0274,0.2471,0.6332,0.7778,1,late
-11.2311,-11.4878,11.1111,0.1235,0.3477,3.3333,2.6667,0.2222,2.4444,1.5556,0.1111,0.5556,0,0.0284,0.2085,0.0407,0.0299,0.072,0,0.0447,0.1375,0.0556,0.027,0.2421,0.6213,0.6667,1.2222,late
-10.9499,-11.4878,9.3333,0.1786,0.3428,3.1111,2.4444,0.2222,2.2222,2.5556,0.2222,1.1111,0,0.0366,0.2089,0.0526,0.0337,0.0721,0,0.0612,0.1367,0.0608,0.0234,0.238,0.6271,0.6667,1,late
-6.7784,-9.9289,8.3333,0.2754,0.4029,3,2.2222,0.2222,2,1.6667,0.1111,0.6667,0,0.0334,0.2002,0.086,0.0271,0.0706,0.0185,0.0523,0.1315,0.0053,0.0172,0.2297,0.6834,0.4444,0.5556,late
-6.3693,-9.4767,9.1111,0.3144,0.4007,3.2222,2.3333,0.2222,2,1.6667,0.1111,0.6667,0,0.0338,0.1984,0.123,0.0272,0.0705,0.0185,0.0523,0.1294,0.0053,0.0174,0.2285,0.6702,0.4444,0.6667,late
-7.794,-10.3722,9.8889,0.3694,0.371,3.4444,2.6667,0.2222,2.2222,1.3333,0.1111,0.6667,0,0.0307,0.1952,0.1489,0.0288,0.0711,0.0407,0.0525,0.1286,0.0053,0.0191,0.2307,0.6223,0.2222,1,late
-7.4129,-9.4767,12.5556,0.4102,0.402,3.1111,2.6667,0.1111,2.2222,1.3333,0.1111,0.6667,0,0.0295,0.1938,0.186,0.0266,0.0709,0.0778,0.0515,0.1274,0.0053,0.0209,0.2337,0.612,0.2222,1.1111,late
-7.8022,-9.4767,15,0.3806,0.3833,3.3333,2.8889,0.1111,2.4444,1.3333,0.1111,0.6667,0,0.0291,0.1934,0.1971,0.0263,0.0713,0.0889,0.0537,0.1293,0.0053,0.0215,0.2361,0.6156,0.2222,1.1111,late
-9.3112,-10.3722,17.4444,0.3021,0.2962,3.6667,3.2222,0.1111,2.8889,1.6667,0.1111,1,0,0.0345,0.2,0.2077,0.0299,0.0726,0.0889,0.0627,0.1316,0.0164,0.0236,0.2433,0.5669,0.5556,1.4444,late
-12.9793,-13.2789,19.8889,0.1909,0.2639,3.5556,3.3333,0,3.1111,1.7778,0.1111,1.1111,0,0.0398,0.2027,0.2077,0.0335,0.0736,0.0889,0.0704,0.133,0.0164,0.0256,0.2495,0.5599,0.6667,1.4444,late
-10.895,-10.8244,22.4444,0.0969,0.2916,3.7778,3.5556,0,3.3333,0.7778,0,0.4444,0,0.0326,0.1992,0.2069,0.0304,0.0735,0.0889,0.0488,0.1308,0.0111,0.0292,0.2546,0.562,0.6667,1.5556,late
-10.531,-9.4767,25,0.0295,0.2878,3.7778,3.6667,0,3.4444,0.7778,0,0.5556,0,0.0329,0.1989,0.1847,0.028,0.0742,0.0704,0.0511,0.1306,0.0111,0.0296,0.2572,0.562,0.7778,1.5556,late
-12.3638,-9.4767,25,0,0.2154,4,3.8889,0,3.6667,0.8889,0,0.6667,0,0.0388,0.2035,0.1587,0.0335,0.0754,0.0889,0.0551,0.1321,0.0111,0.0354,0.2637,0.5095,0.8889,1.7778,late
-14.8352,-12.3833,25,0,0.1594,4.3333,4.3333,0,4,0.8889,0,0.6667,0,0.0403,0.2064,0.155,0.0379,0.0764,0.1111,0.0598,0.1346,0.0111,0.0381,0.2698,0.4967,0.8889,1.7778,late
-12.7473,-11.0356,25,0,0.1948,4.4444,4.2222,0,4,0.8889,0,0.6667,0,0.0407,0.2066,0.155,0.0371,0.0768,0.0889,0.0653,0.1379,0.0111,0.0375,0.2714,0.5197,0.8889,1.4444,late
-14.3336,-13.49,25,0,0.1696,4.5556,4.3333,0,4,0.8889,0,0.6667,0,0.0421,0.2078,0.118,0.0364,0.078,0.0519,0.0709,0.1415,0.0111,0.0389,0.2726,0.512,0.8889,1.3333,late
-17.2585,-15.9444,25,0,0.1349,4.6667,4.3333,0.1111,4,1,0,0.7778,0,0.0514,0.2123,0.1217,0.0502,0.0794,0.063,0.081,0.145,0.0111,0.0414,0.2754,0.512,1,1.3333,late
-16.3706,-15.0489,25,0,0.15,5.1111,4.5556,0.1111,4,0.7778,0,0.4444,0,0.0487,0.2102,0.1407,0.0471,0.0799,0.0815,0.0723,0.1442,0,0.0462,0.2781,0.5052,0.7778,1.3333,late
-12.6975,-12.1422,25,0,0.2094,5.1111,4.5556,0.1111,4,0.6667,0,0.3333,0,0.0436,0.2061,0.1593,0.0442,0.0803,0.0815,0.06,0.1416,0,0.0448,0.2751,0.5241,0.6667,1.1111,late
-12.5396,-11.69,25,0,0.2032,5.2222,4.6667,0.1111,4,0.6667,0,0.4444,0,0.0431,0.2067,0.1593,0.0437,0.0816,0.0815,0.0565,0.1419,0.037,0.043,0.272,0.5284,0.6667,1,late
-15.9987,-14.5967,25,0,0.1689,5.4444,4.6667,0.3333,4,0.6667,0,0.5556,0,0.0511,0.2108,0.1593,0.0609,0.0833,0.0815,0.0701,0.1442,0.0444,0.0454,0.2724,0.5172,0.5556,1.2222,early
-14.9569,-14.5967,25,0,0.1855,5.5556,4.7778,0.3333,4.1111,0.5556,0,0.4444,0,0.0468,0.2085,0.1481,0.0555,0.0838,0.063,0.0648,0.1444,0.0444,0.0411,0.2689,0.528,0.4444,1.1111,late
-13.2,-13.0378,25,0,0.2352,5.2222,4.4444,0.3333,4,0.5556,0,0.4444,0,0.0448,0.2037,0.1333,0.0517,0.0842,0.0407,0.0592,0.1438,0.0444,0.0386,0.2622,0.5342,0.4444,1.1111,late
-13.2241,-13.0378,25,0,0.2205,5.1111,4.4444,0.3333,4,0.6667,0,0.5556,0,0.0475,0.205,0.1148,0.0547,0.0857,0.0407,0.0567,0.1438,0.0444,0.0393,0.2583,0.5132,0.5556,1.4444,late
-13.5273,-11.4789,25,0,0.2032,5.1111,4.3333,0.4444,4,1,0.1111,0.7778,0,0.0514,0.207,0.1201,0.0816,0.0876,0.0407,0.0608,0.1436,0.0444,0.0381,0.2539,0.5127,0.7778,1.6667,late
-9.8582,-8.5722,25,0,0.2815,5,4.3333,0.3333,4,0.8889,0.1111,0.6667,0,0.0421,0.2017,0.1053,0.0692,0.088,0.0185,0.0503,0.14,0.0444,0.0353,0.2475,0.5104,0.6667,1.7778,late
-8.7933,-8.12,25,0,0.3287,4.4444,3.8889,0.3333,3.7778,0.7778,0.1111,0.6667,0,0.0397,0.198,0.1127,0.0689,0.0883,0,0.0504,0.1373,0.0444,0.0284,0.239,0.5506,0.5556,1.4444,late
-10.3185,-11.0267,25,0,0.3072,4.3333,3.6667,0.4444,3.5556,0.7778,0.1111,0.6667,0,0.0397,0.1969,0.1312,0.0682,0.0887,0,0.0504,0.1348,0.0815,0.0274,0.2337,0.5755,0.5556,1.4444,late
-10.527,-11.4789,22.6667,0,0.3626,4,3.3333,0.4444,3.3333,0.6667,0.1111,0.5556,0,0.0371,0.1925,0.1571,0.0679,0.0886,0,0.0494,0.1305,0.1556,0.0244,0.2271,0.6132,0.4444,1.3333,late
-8.3884,-9.92,20.3333,0.0295,0.3949,3.7778,3.2222,0.3333,3.1111,0.6667,0.1111,0.5556,0,0.0287,0.1879,0.1709,0.0512,0.0884,0.0185,0.0352,0.126,0.1704,0.0226,0.2229,0.612,0.5556,1.2222,late
-7.5881,-9.0244,18,0.0969,0.4199,3.3333,2.7778,0.3333,2.6667,1,0.3333,0.5556,0,0.0277,0.1869,0.1894,0.0543,0.0896,0.037,0.036,0.1225,0.1704,0.0214,0.2205,0.621,0.7778,1.3333,late
-7.4096,-8.1289,15.6667,0.2204,0.4329,3,2.4444,0.3333,2.2222,1,0.3333,0.5556,0,0.0273,0.1861,0.282,0.0527,0.0901,0.1481,0.0359,0.1189,0.1704,0.0212,0.2207,0.6302,0.7778,1.3333,late
-8.3013,-8.9988,14.5,0.399,0.4577,2.75,2.25,0.375,2,1,0.375,0.5,0,0.0255,0.1844,0.3006,0.0531,0.0899,0.1667,0.0352,0.1163,0.1917,0.0197,0.2188,0.6522,0.75,1.125,late
-6.1044,-8.3843,13,0.5714,0.5231,2.4286,2,0.2857,1.7143,0.7143,0.2857,0.2857,0,0.0199,0.1796,0.3367,0.0235,0.0888,0.1905,0.0248,0.1122,0.219,0.0168,0.2167,0.6857,0.5714,0.8571,late
-7.1928,-9.5867,11,0.6667,0.4805,2.1667,1.6667,0.3333,1.3333,0.8333,0.3333,0.3333,0,0.0196,0.1785,0.3929,0.0216,0.0884,0.2222,0.024,0.1096,0.2556,0.017,0.2172,0.6963,0.6667,0.8333,late
-8.7091,-11.27,8.2,0.8,0.46,2,1.6,0.4,1.2,1,0.4,0.4,0,0.0204,0.1799,0.4048,0.0232,0.0893,0.2667,0.0252,0.1087,0.3067,0.0177,0.2187,0.6832,0.8,1,late
-20.3838,-14.874,3.4,0.2,0.2051,0,0,0,0,4.2,3.6,0.6,3.6,0.052,0.2279,0.0667,0.0915,0.19,0.04,0.0502,0.1781,0,0.0533,0.3555,0.5305,1.4,3.4,late
-18.981,-13.2683,4.1667,0.3333,0.171,0.3333,0.3333,0,0.3333,4,3.5,0.5,3.3333,0.0558,0.2246,0.0889,0.0968,0.1881,0.0667,0.0536,0.1749,0,0.053,0.3509,0.5268,1.3333,3.5,late
-17.2462,-12.1214,4.7143,0.4286,0.1912,0.8571,0.8571,0,0.8571,3.4286,3,0.4286,2.8571,0.0521,0.2182,0.1476,0.0894,0.1832,0.1286,0.0536,0.1698,0,0.0483,0.3461,0.5303,1.1429,3.4286,late
-15.585,-11.2613,5.125,0.5,0.2198,1.25,1.25,0,1.25,3,2.625,0.375,2.5,0.0487,0.2128,0.1917,0.0825,0.1795,0.175,0.0517,0.1643,0,0.0448,0.3369,0.5712,1,3.375,late
-13.8097,-10.14,5.4444,0.5556,0.2634,1.5556,1.5556,0,1.4444,2.6667,2.3333,0.3333,2.2222,0.0455,0.2083,0.2444,0.0755,0.1751,0.2296,0.0488,0.159,0,0.0421,0.3291,0.6135,0.8889,3.2222,late
-12.2772,-10.14,6.2222,0.4285,0.2578,1.7778,1.7778,0,1.6667,2.2222,1.8889,0.3333,1.7778,0.0451,0.204,0.3185,0.0713,0.1712,0.3037,0.0497,0.157,0,0.0394,0.3228,0.6545,0.6667,3.1111,late
-12.5757,-10.5922,6.6667,0.601,0.261,2.4444,2.4444,0,2.2222,2.2222,1.8889,0.3333,1.7778,0.049,0.2028,0.3519,0.0713,0.1682,0.337,0.0504,0.1541,0,0.0383,0.3183,0.6616,0.6667,2.8889,late
-12.1577,-12.1511,7.1111,0.7796,0.2874,2.4444,2.4444,0,2.2222,1.6667,1.4444,0.2222,1.3333,0.0493,0.1977,0.3667,0.0635,0.1624,0.4481,0.0534,0.1499,0,0.0369,0.3138,0.6589,0.4444,2.7778,late
-11.988,-12.1511,7.5556,0.9031,0.3034,2.6667,2.6667,0,2.4444,1.4444,1.2222,0.2222,1.1111,0.0527,0.1979,0.3852,0.0588,0.159,0.4667,0.0623,0.151,0,0.0364,0.3132,0.6579,0.4444,2.7778,late
-11.8781,-12.1511,7.3333,0.9705,0.3046,2.6667,2.6667,0,2.4444,0.8889,0.5556,0.3333,0.4444,0.0552,0.2012,0.3704,0.0468,0.1551,0.4444,0.0767,0.1549,0,0.035,0.3126,0.6601,0.4444,2.8889,late
-12.7992,-14.6056,6.6667,0.9705,0.3552,2.4444,2.4444,0,2.2222,1,0.6667,0.3333,0.6667,0.054,0.2046,0.3481,0.0469,0.1568,0.4222,0.075,0.1588,0,0.0315,0.3141,0.6746,0.4444,3,late
-12.7755,-14.6056,6,0.9031,0.3565,2.1111,2,0.1111,1.7778,1,0.6667,0.3333,0.6667,0.0578,0.2111,0.2926,0.055,0.1608,0.3667,0.0764,0.1649,0,0.0336,0.3177,0.6689,0.4444,2.8889,late
-13.2029,-14.6056,5.3333,0.8091,0.3423,1.6667,1.5556,0.1111,1.3333,1.3333,1,0.3333,0.8889,0.0609,0.2174,0.237,0.0672,0.1658,0.3111,0.0749,0.169,0,0.037,0.3256,0.628,0.6667,3,late
-13.2198,-14.6056,4.8889,0.6979,0.3352,1.2222,1.1111,0.1111,1,1.3333,1,0.3333,0.8889,0.0609,0.2212,0.163,0.0691,0.1696,0.237,0.0744,0.1748,0,0.0377,0.3319,0.5962,0.6667,3.1111,late
-14.752,-17.06,4.4444,0.5898,0.3042,1.2222,1,0.2222,0.7778,2,1.5556,0.4444,1.3333,0.0663,0.2286,0.1037,0.0731,0.1737,0.163,0.081,0.1829,0,0.0389,0.3373,0.5605,1,3.2222,late
-15.2513,-17.06,3.5556,0.4775,0.292,0.7778,0.4444,0.3333,0.2222,2.4444,2,0.4444,1.7778,0.0616,0.2307,0.0556,0.075,0.1763,0.037,0.0756,0.1885,0,0.0393,0.3372,0.546,1.2222,3.3333,late
-13.4799,-14.6056,3,0.4102,0.31,0.7778,0.4444,0.3333,0.2222,2.2222,1.7778,0.4444,1.5556,0.0551,0.2268,0.0741,0.0725,0.1746,0.0185,0.0678,0.1856,0,0.0363,0.3285,0.5709,1.1111,3.2222,late
-9.8219,-12.1511,3.1111,0.3317,0.3434,0.7778,0.4444,0.3333,0.2222,2.3333,2.1111,0.2222,1.7778,0.0427,0.2183,0.0741,0.0692,0.1721,0.0185,0.0454,0.1777,0,0.0322,0.3205,0.5887,1.1111,3.1111,late
-8.0697,-9.6967,3.2222,0.2877,0.3251,0.7778,0.4444,0.3333,0.2222,2.1111,1.8889,0.2222,1.5556,0.0392,0.2168,0.1111,0.0584,0.1676,0.0556,0.0423,0.1736,0,0.0333,0.3161,0.5887,1.1111,3,late
-7.5927,-9.2444,3.7778,0.3173,0.3062,1.1111,0.7778,0.3333,0.4444,2.3333,2.1111,0.2222,1.7778,0.0379,0.2159,0.1333,0.053,0.1643,0.0741,0.0407,0.1728,0,0.0327,0.3131,0.5897,1.2222,2.8889,late
-10.362,-11.6989,4.6667,0.5042,0.2867,1.3333,0.8889,0.4444,0.4444,2.7778,2.4444,0.3333,2.2222,0.0445,0.2236,0.1667,0.0456,0.1611,0.0741,0.0589,0.1844,0.0185,0.0349,0.3131,0.5807,1.3333,2.5556,late
-10.6122,-11.6989,5,0.5592,0.3084,1.1111,0.7778,0.3333,0.4444,2.5556,2.3333,0.2222,2.2222,0.0405,0.2254,0.1889,0.05,0.1631,0.0741,0.0515,0.1861,0.1296,0.0366,0.317,0.5738,1.2222,2.5556,late
-13.6767,-14.1533,5.3333,0.5042,0.2568,1.1111,0.6667,0.4444,0.4444,3.6667,2.7778,0.8889,2.6667,0.0648,0.2369,0.2048,0.0611,0.1681,0.0741,0.0912,0.1949,0.1349,0.0418,0.3271,0.5551,1.3333,2.5556,late
-11.1847,-11.2467,5.6667,0.3694,0.2962,1,0.6667,0.3333,0.4444,3.6667,2.7778,0.8889,2.6667,0.0687,0.2409,0.1937,0.0689,0.1736,0.0556,0.1013,0.1978,0.1349,0.042,0.3302,0.553,1.2222,2.8889,late
-11.4993,-10.7944,6.1111,0.2204,0.2331,0.7778,0.4444,0.3333,0.2222,4.2222,3.3333,0.8889,3.1111,0.0746,0.2444,0.1677,0.0744,0.1784,0.0667,0.1052,0.2,0.1349,0.047,0.3395,0.5186,1.5556,3,late
-11.7435,-10.3422,6.3333,0.0969,0.2268,0.7778,0.4444,0.3333,0.2222,4.2222,3.3333,0.8889,3.1111,0.0774,0.2467,0.2048,0.0775,0.1831,0.1037,0.1085,0.2013,0.1349,0.0475,0.3407,0.5083,1.6667,3.1111,late
-12.5898,-11.2378,6.5556,0.0591,0.2047,0.8889,0.5556,0.3333,0.2222,4.2222,3.3333,0.8889,3.1111,0.0802,0.2459,0.1862,0.0858,0.188,0.0852,0.1094,0.1997,0.1349,0.0468,0.3408,0.5029,1.6667,3.3333,late
-13.2857,-11.69,6.3333,0.0969,0.2081,0.5556,0.3333,0.2222,0.1111,4,3.1111,0.8889,2.8889,0.0773,0.2408,0.164,0.0813,0.1887,0.0667,0.1065,0.1939,0.1349,0.0476,0.3417,0.5047,1.5556,3.7778,late
-15.6344,-14.5967,6.1111,0.2204,0.1901,0.5556,0.3333,0.2222,0.2222,3.8889,2.8889,1,2.6667,0.0759,0.2345,0.164,0.0761,0.1875,0.0667,0.1073,0.1879,0.1349,0.0467,0.3435,0.5022,1.5556,3.8889,late
-12.7754,-12.1422,5.8889,0.399,0.2284,0.4444,0.3333,0.1111,0.2222,3.3333,2.4444,0.8889,2.2222,0.0692,0.2247,0.1307,0.0744,0.1866,0.0667,0.0963,0.1788,0.1164,0.0445,0.3415,0.5044,1.3333,4,late
-12.9275,-10.5833,5.2222,0.601,0.1981,0.5556,0.4444,0.1111,0.2222,3.3333,2.4444,0.8889,2.2222,0.0757,0.2221,0.0937,0.0797,0.1875,0.0667,0.1025,0.174,0.0053,0.0493,0.3439,0.4882,1.2222,3.7778,late
-10.0379,-10.5833,4.6667,0.75,0.1981,0.4444,0.4444,0,0.2222,2.4444,2.2222,0.2222,1.7778,0.0653,0.2177,0.0778,0.0853,0.1883,0.0667,0.0697,0.1682,0,0.0489,0.3427,0.4864,1.2222,3.7778,late
-13.3417,-13.49,4.1111,0.8358,0.1546,0.4444,0.4444,0,0.2222,2.3333,2,0.3333,1.5556,0.0698,0.2207,0.0667,0.0793,0.1879,0.0667,0.0715,0.17,0,0.0564,0.3496,0.4796,1.1111,3.4444,late
-17.8227,-19.3033,3.2222,0.7919,0.1347,0.5556,0.4444,0.1111,0.2222,2.4444,1.4444,1,1.1111,0.0823,0.2337,0.0291,0.0838,0.1907,0.0185,0.1049,0.1844,0.0074,0.0645,0.3631,0.4708,0.8889,3.3333,late
-16.8262,-17.9556,3.7778,0.7011,0.1459,0.7778,0.6667,0.1111,0.3333,2.4444,1.4444,1,1.1111,0.082,0.2346,0.0439,0.0851,0.191,0.0333,0.1062,0.19,0.0074,0.066,0.369,0.4639,0.8889,2.7778,late
-15.8463,-17.5033,4.3333,0.6306,0.2007,0.6667,0.5556,0.1111,0.2222,2.4444,1.4444,1,1.1111,0.0813,0.2353,0.155,0.0843,0.1913,0.1444,0.1065,0.1934,0.0074,0.0642,0.3659,0.4742,0.8889,2.4444,late
-13.1541,-14.5967,4.8889,0.5743,0.2118,0.8889,0.7778,0.1111,0.3333,2.3333,1.4444,0.8889,1.1111,0.081,0.2387,0.2106,0.0854,0.1933,0.2,0.1025,0.1943,0.0074,0.064,0.3599,0.4897,0.7778,2.2222,late
-12.4752,-14.1444,5.4444,0.5521,0.2151,1.1111,1,0.1111,0.4444,2.5556,1.6667,0.8889,1.3333,0.0798,0.241,0.2661,0.0885,0.1952,0.2556,0.0992,0.1966,0.0074,0.062,0.359,0.5008,0.8889,2.1111,late
-13.2452,-15.7033,6.4444,0.5898,0.2265,1.3333,1.1111,0.2222,0.6667,2.3333,1.2222,1.1111,0.8889,0.0775,0.2425,0.2884,0.0785,0.1906,0.2926,0.105,0.2009,0.0296,0.0578,0.3543,0.5076,0.8889,2.1111,late
-12.9982,-13.2489,7.3333,0.6979,0.2468,1.5556,1.3333,0.2222,0.8889,2.2222,1,1.2222,0.8889,0.0677,0.2384,0.3069,0.064,0.1843,0.2926,0.1022,0.2006,0.0667,0.0534,0.344,0.5099,0.8889,2.2222,late
-10.1726,-11.69,8.2222,0.8091,0.3384,1.5556,1.3333,0.2222,0.8889,1.7778,0.7778,1,0.6667,0.0574,0.2273,0.3069,0.0602,0.1779,0.2926,0.0873,0.1931,0.0667,0.0435,0.3282,0.5237,0.7778,2.1111,late
-7.9939,-9.2356,9.1111,0.9031,0.4102,1.7778,1.5556,0.2222,1.1111,1.3333,0.5556,0.7778,0.4444,0.0519,0.2159,0.3439,0.0562,0.1718,0.3296,0.069,0.1829,0.0667,0.0363,0.3134,0.5563,0.6667,1.7778,late
-7.4224,-9.2356,10,0.9705,0.4275,1.8889,1.7778,0.1111,1.3333,0.7778,0.4444,0.3333,0.4444,0.0361,0.2064,0.3704,0.0459,0.166,0.3667,0.0462,0.1714,0.0593,0.0312,0.3037,0.5559,0.4444,1.5556,late
-8.8938,-10.5833,9.2222,1,0.3865,2.6667,2.5556,0.1111,2.1111,0.6667,0.2222,0.4444,0.2222,0.0401,0.2087,0.2815,0.049,0.1646,0.2926,0.0486,0.1686,0.0593,0.0311,0.2992,0.5326,0.4444,1.7778,late
-10.057,-13.49,8.4444,0.9705,0.4042,2.4444,2.3333,0.1111,1.8889,0.6667,0.2222,0.4444,0.2222,0.0398,0.2079,0.3,0.0479,0.1637,0.3111,0.0486,0.1695,0.0593,0.0319,0.3027,0.5236,0.4444,1.7778,late
-10.3931,-13.49,7.6667,0.9031,0.4482,2.4444,2.3333,0.1111,2,0.4444,0,0.4444,0,0.0399,0.2085,0.2815,0.0437,0.1625,0.2926,0.0483,0.1691,0.0593,0.0314,0.2987,0.5446,0.3333,1.4444,late
-10.4912,-13.49,7.4444,0.7796,0.4381,2.3333,2.3333,0,2,0.5556,0.1111,0.4444,0,0.0453,0.2109,0.2815,0.0543,0.1674,0.2741,0.0467,0.1683,0.037,0.0357,0.3016,0.5363,0.3333,1.5556,late
-11.1222,-13.49,7.2222,0.6306,0.4251,2.4444,2.4444,0,2,0.5556,0.2222,0.3333,0,0.0454,0.2138,0.3,0.0652,0.1735,0.2926,0.0489,0.1669,0,0.0361,0.3083,0.5487,0.3333,1.3333,late
-12.6659,-15.0489,7,0.4958,0.3591,2.4444,2.4444,0,2,0.8889,0.4444,0.4444,0.2222,0.0501,0.2218,0.3,0.0698,0.1792,0.2926,0.0574,0.1685,0,0.0386,0.3184,0.5379,0.4444,1.6667,late
-12.3158,-15.0489,6.7778,0.4408,0.3275,2.4444,2.4444,0,2,0.8889,0.4444,0.4444,0.2222,0.0535,0.2267,0.263,0.0722,0.1828,0.2556,0.0645,0.1698,0,0.0398,0.3254,0.5196,0.4444,1.6667,late
-9.7955,-12.1422,6.5556,0.4958,0.3574,2.3333,2.3333,0,1.8889,0.8889,0.4444,0.4444,0.2222,0.0537,0.2255,0.2259,0.0712,0.1826,0.2185,0.0703,0.1703,0,0.0385,0.3278,0.5377,0.4444,1.7778,late
-9.3968,-12.1422,6.3333,0.6306,0.4025,1.8889,1.8889,0,1.5556,0.8889,0.4444,0.4444,0.2222,0.0514,0.2239,0.1926,0.0662,0.1821,0.1852,0.0731,0.1672,0,0.0378,0.3265,0.5972,0.4444,1.6667,late
-7.6057,-10.7944,6.8889,0.7796,0.4291,1.5556,1.5556,0,1.3333,0.8889,0.5556,0.3333,0.2222,0.0504,0.2221,0.1704,0.0641,0.1819,0.1481,0.071,0.1602,0,0.037,0.3245,0.6188,0.4444,1.3333,late
-11.7821,-13.7011,7.2222,0.9705,0.2971,1.5556,1.4444,0.1111,1.2222,1.4444,1.1111,0.3333,0.6667,0.0545,0.2217,0.1148,0.0732,0.1859,0.0926,0.0716,0.1469,0.1481,0.0398,0.3342,0.5639,0.5556,2,late
-9.0138,-11.2467,6.8889,0.9705,0.3462,1.7778,1.5556,0.2222,1.1111,1.1111,1,0.1111,0.6667,0.0444,0.2132,0.1296,0.0613,0.1825,0.1111,0.0642,0.1366,0.1852,0.0324,0.3284,0.5966,0.4444,2.1111,late
-8.5467,-12.1422,6.5556,0.9327,0.3745,1.8889,1.6667,0.2222,1.1111,1,0.8889,0.1111,0.6667,0.0407,0.2056,0.1296,0.0487,0.1776,0.1296,0.0618,0.13,0.1852,0.0307,0.3214,0.6142,0.3333,2.1111,late
-6.6041,-9.6878,6.2222,0.8765,0.4107,1.8889,1.6667,0.2222,1.1111,0.7778,0.6667,0.1111,0.4444,0.0358,0.1962,0.1296,0.0435,0.1727,0.1296,0.0574,0.1254,0.1852,0.0281,0.314,0.6336,0.3333,2.2222,late
-6.7446,-9.6878,5.8889,0.8214,0.4072,1.6667,1.4444,0.2222,0.8889,1,0.8889,0.1111,0.6667,0.0336,0.1937,0.1667,0.041,0.1718,0.1667,0.0553,0.1247,0.1852,0.0268,0.3097,0.6482,0.4444,2.4444,late
-6.8226,-9.6878,5.5556,0.798,0.3934,2.1111,1.8889,0.2222,1,1.2222,1.1111,0.1111,0.8889,0.0373,0.1969,0.1889,0.0465,0.1755,0.1889,0.0568,0.128,0.1852,0.0269,0.3091,0.6455,0.5556,2.4444,late
-8.0067,-10.14,5.3333,0.8214,0.3597,2,1.7778,0.2222,0.8889,1.3333,1.1111,0.2222,0.8889,0.0429,0.2027,0.1889,0.0513,0.1784,0.1889,0.0631,0.1356,0.1852,0.0282,0.3162,0.5961,0.6667,2.8889,late
-10.5207,-13.0467,4.8889,0.8358,0.3618,1.4444,1.3333,0.1111,0.5556,1.8889,1.5556,0.3333,1.3333,0.0495,0.2128,0.1519,0.0655,0.1807,0.1519,0.0731,0.1552,0.1481,0.031,0.3233,0.5756,0.6667,3.2222,late
-9.3749,-13.0467,5.4444,0.75,0.3655,1.6667,1.4444,0.2222,0.5556,1.8889,1.4444,0.4444,1.3333,0.0525,0.2203,0.1667,0.0669,0.1795,0.1333,0.0845,0.1707,0.0556,0.0312,0.3233,0.5907,0.7778,3.2222,late
-9.6367,-13.9422,5.5556,0.601,0.3703,1.5556,1.4444,0.1111,0.6667,1.8889,1.4444,0.4444,1.3333,0.0527,0.2264,0.2037,0.0707,0.1794,0.1333,0.0815,0.1823,0.1296,0.0327,0.3264,0.581,0.7778,3.3333,late
-12.447,-15.5011,5.6667,0.399,0.3347,1.2222,1,0.2222,0.4444,2.7778,1.8889,0.8889,1.7778,0.068,0.2373,0.1852,0.0732,0.1794,0.1333,0.0997,0.1959,0.1455,0.0382,0.3338,0.5555,1.1111,3.5556,early
-12.4567,-15.0489,5.4444,0.2204,0.3245,1.4444,1.2222,0.2222,0.6667,2.6667,1.8889,0.7778,1.7778,0.068,0.2428,0.2222,0.0792,0.182,0.1704,0.0959,0.2027,0.1455,0.0378,0.3339,0.5709,1,3.4444,late
-12.847,-15.9444,5.2222,0.1264,0.3246,1.6667,1.4444,0.2222,0.6667,2.4444,1.6667,0.7778,1.5556,0.0679,0.2454,0.1852,0.0865,0.1829,0.1333,0.0915,0.2049,0.1455,0.0397,0.3356,0.5487,0.8889,3.3333,early
-12.738,-15.9444,5,0.1264,0.371,1.1111,0.8889,0.2222,0.4444,2.3333,1.5556,0.7778,1.3333,0.064,0.2434,0.163,0.0826,0.18,0.1111,0.0842,0.2033,0.1455,0.0402,0.3339,0.5431,0.8889,3.2222,late
-12.4327,-15.4922,5,0.2204,0.3455,1.2222,1,0.2222,0.4444,2.6667,2,0.6667,1.7778,0.0589,0.2398,0.163,0.0785,0.1762,0.1111,0.0746,0.2006,0.1455,0.0395,0.3293,0.5462,0.8889,3,late
-10.8859,-13.0378,5,0.3694,0.3711,1.3333,1.1111,0.2222,0.4444,2.1111,1.4444,0.6667,1.3333,0.0488,0.235,0.163,0.0622,0.1717,0.1111,0.0711,0.2017,0.1455,0.0374,0.3233,0.5644,0.8889,3,late
-12.184,-11.4789,5,0.5042,0.3148,1.5556,1.3333,0.2222,0.4444,3.2222,1.8889,1.3333,1.7778,0.0655,0.2392,0.1753,0.0697,0.1728,0.1111,0.0847,0.2046,0.1614,0.0397,0.3254,0.5496,1.1111,3,late
-11.0417,-9.0244,5,0.5592,0.314,1.3333,1.2222,0.1111,0.4444,3.2222,2,1.2222,1.7778,0.0629,0.2355,0.1642,0.0809,0.1761,0.1333,0.0735,0.1999,0.1429,0.0423,0.3283,0.5434,1.1111,3.1111,late
-14.0503,-10.5833,5,0.5042,0.2598,1,0.8889,0.1111,0.2222,3.8889,2.4444,1.4444,2.2222,0.0699,0.2378,0.1012,0.0825,0.1794,0.1333,0.0773,0.2003,0.0317,0.0452,0.3354,0.5355,1.2222,3.1111,late
-12.8989,-10.5833,5,0.3694,0.2732,1,1,0,0.3333,3.5556,2.2222,1.3333,2,0.0639,0.2357,0.0938,0.0896,0.1843,0.1148,0.0675,0.197,0.0159,0.0464,0.34,0.5293,1,3.1111,late
-16.5174,-13.49,4.7778,0.2204,0.2216,1,1,0,0.3333,3.7778,2.4444,1.3333,2.2222,0.0656,0.2367,0.0938,0.0867,0.1863,0.1148,0.0678,0.1948,0.0159,0.048,0.3508,0.5015,1.1111,3.2222,early
-16.6384,-13.49,4.7778,0.1264,0.202,1.1111,1.1111,0,0.6667,3.8889,2.5556,1.3333,2.2222,0.0746,0.2397,0.1049,0.0922,0.189,0.1259,0.0683,0.1935,0.0159,0.0475,0.3583,0.5114,1.2222,3.4444,late
-17.218,-16.3967,4.7778,0.0969,0.1627,1.1111,1.1111,0,0.6667,3.7778,2.4444,1.3333,2.2222,0.0746,0.2415,0.1049,0.0904,0.1906,0.1259,0.0686,0.1922,0.0159,0.0469,0.3597,0.5156,1.1111,3.5556,early
-18.1,-17.7444,4.4444,0.1235,0.1638,1.7778,1.6667,0.1111,1.3333,3.3333,2,1.3333,1.7778,0.0755,0.2416,0.116,0.0905,0.1927,0.137,0.07,0.1896,0.0159,0.0496,0.3654,0.5074,1,3.4444,early
-18.002,-17.7444,4.3333,0.1786,0.1756,2.1111,2,0.1111,1.7778,3.2222,2,1.2222,1.7778,0.0763,0.2399,0.116,0.0922,0.1943,0.137,0.0662,0.1824,0.0159,0.0478,0.3655,0.513,0.8889,3.1111,late
-15.2031,-16.8489,4.2222,0.2316,0.2725,1.8889,1.7778,0.1111,1.7778,2.1111,1.5556,0.5556,1.3333,0.059,0.2297,0.1037,0.079,0.1895,0.137,0.0469,0.1713,0,0.0448,0.3579,0.5492,0.6667,2.6667,late
-12.3828,-15.29,4,0.3439,0.3655,2.5556,2.4444,0.1111,2.4444,1,0.5556,0.4444,0.4444,0.0548,0.219,0.0889,0.0564,0.1815,0.0963,0.0504,0.1589,0,0.0353,0.3391,0.6058,0.4444,2.1111,late
-12.9237,-15.29,3.8889,0.4663,0.3522,2.7778,2.5556,0.2222,2.5556,0.6667,0.5556,0.1111,0.4444,0.0453,0.2131,0.1148,0.0481,0.179,0.1148,0.0447,0.1536,0,0.0321,0.3354,0.6103,0.4444,1.8889,late
-11.4193,-15.29,4.4444,0.6306,0.4037,2.7778,2.5556,0.2222,2.5556,0.6667,0.4444,0.2222,0.2222,0.0502,0.2139,0.0889,0.0549,0.1797,0.0963,0.0501,0.1546,0,0.0336,0.3334,0.6019,0.4444,1.7778,late
-11.476,-15.29,4.7778,0.75,0.3801,2.4444,2.2222,0.2222,2.2222,1.1111,0.8889,0.2222,0.6667,0.0439,0.2128,0.0963,0.0516,0.1797,0.1037,0.0515,0.1572,0,0.0377,0.3348,0.5927,0.5556,1.7778,late
-11.1408,-12.3833,5.1111,0.8063,0.3854,2.4444,2.2222,0.2222,2.2222,1.6667,1.3333,0.3333,1.1111,0.0464,0.2156,0.1074,0.0609,0.1826,0.1037,0.0552,0.1635,0,0.0394,0.3381,0.5858,0.7778,1.8889,late
-12.7505,-13.9422,5.4444,0.75,0.3563,1.6667,1.5556,0.1111,1.5556,2.6667,1.7778,0.8889,1.5556,0.0547,0.2226,0.1175,0.067,0.1843,0.0926,0.0708,0.173,0.0053,0.0419,0.3405,0.5791,1,2.3333,late
-13.0348,-14.8378,5.5556,0.601,0.3292,1.3333,1.2222,0.1111,1.1111,3.2222,2.3333,0.8889,2,0.053,0.2243,0.1619,0.0694,0.1829,0.1148,0.0705,0.179,0.0053,0.0425,0.3397,0.5735,1.2222,2.6667,late
-15.6236,-17.2922,5.6667,0.399,0.2342,1.3333,1.2222,0.1111,1.1111,3.8889,2.7778,1.1111,2.4444,0.0561,0.2309,0.1841,0.0692,0.1822,0.1519,0.0724,0.187,0.0238,0.0475,0.3457,0.5309,1.4444,3.3333,late
-14.9666,-16.3967,5.2222,0.2204,0.2267,1.2222,1.1111,0.1111,0.8889,4.4444,3.4444,1,2.8889,0.0528,0.232,0.2063,0.0712,0.1817,0.1741,0.0675,0.1889,0.0238,0.0475,0.3438,0.506,1.5556,3.6667,early
-15.4514,-17.7912,5.25,0.1264,0.2078,0.875,0.75,0.125,0.5,5,3.875,1.125,3.25,0.0531,0.2342,0.2113,0.074,0.1815,0.175,0.0703,0.1931,0.0268,0.0505,0.3474,0.4889,1.75,3.875,late
-13.7534,-16.4286,5.2857,0.1429,0.2374,0.5714,0.5714,0,0.2857,5.4286,4.1429,1.2857,3.4286,0.057,0.2378,0.1939,0.0786,0.1807,0.1524,0.0681,0.1966,0.0306,0.0502,0.3451,0.4917,1.8571,4,late
-12.4785,-14.6117,5.1667,0.1667,0.1997,0.3333,0.3333,0,0,6,4.6667,1.3333,4,0.0525,0.2376,0.2095,0.0733,0.1777,0.15,0.0625,0.1977,0.0357,0.0504,0.3398,0.5029,2,4.1667,late
-13.4514,-14.874,5,0.2,0.2354,0.4,0.4,0,0,6.2,4.6,1.6,4,0.0516,0.2373,0.2181,0.0651,0.1721,0.1467,0.0653,0.2009,0.0429,0.0462,0.3311,0.5089,2,4.2,late
-9.5704,-9.642,5,1,0.3943,1.4,1.4,0,0.6,0.6,0,0.6,0,0.0219,0.194,0.0933,0.027,0.1097,0.06,0.028,0.1458,0,0.0227,0.2427,0.5057,0.6,0.8,late
-7.9603,-8.23,6.3333,0.8333,0.4118,1.5,1.5,0,0.8333,0.6667,0.1667,0.5,0,0.0214,0.1936,0.1056,0.0322,0.1127,0.0778,0.0265,0.1438,0,0.0219,0.2418,0.5226,0.6667,1,late
-7.2455,-7.2214,7.2857,0.7143,0.3687,1.7143,1.7143,0,1,1,0.4286,0.5714,0,0.0239,0.1962,0.119,0.0401,0.1157,0.0952,0.0265,0.1434,0,0.0233,0.2443,0.5086,0.7143,1.2857,late
-7.8888,-6.9737,8,0.625,0.3376,2.25,2.25,0,1.25,1.125,0.375,0.5,0,0.0258,0.1992,0.1208,0.0456,0.1173,0.1083,0.0252,0.1413,0,0.0258,0.2485,0.4995,0.75,1.5,late
-7.083,-6.3289,8.5556,0.5556,0.3496,2.4444,2.4444,0,1.5556,1,0.3333,0.4444,0,0.0265,0.2019,0.1259,0.0426,0.1182,0.1148,0.0252,0.1411,0,0.0262,0.251,0.5089,0.6667,1.3333,late
-7.2239,-7.6767,9.4444,0.601,0.2872,2.8889,2.8889,0,2,1.1111,0.3333,0.5556,0,0.0281,0.2081,0.1259,0.0461,0.1227,0.1148,0.0336,0.1435,0,0.0273,0.2547,0.5185,0.7778,1.7778,late
-8.4952,-9.2356,10.3333,0.399,0.2745,3.3333,3.3333,0,2.4444,1.3333,0.3333,0.7778,0,0.0334,0.2132,0.118,0.0477,0.1267,0.1148,0.052,0.1457,0.0111,0.0309,0.2598,0.5234,0.6667,1.5556,late
-11.3037,-12.1422,11.2222,0.2204,0.21,3.5556,3.5556,0,2.8889,1.4444,0.3333,0.8889,0,0.0397,0.2205,0.118,0.052,0.1287,0.1148,0.0754,0.1506,0.0111,0.0392,0.2704,0.5148,0.7778,1.7778,late
-10.4809,-9.2356,12.1111,0.0969,0.1868,3.8889,3.8889,0,3.2222,1.5556,0.3333,0.8889,0,0.0525,0.2266,0.118,0.0532,0.131,0.1148,0.0794,0.1521,0.0111,0.0448,0.2777,0.506,0.7778,1.8889,late
-13.8581,-11.69,13,0.0295,0.1527,3.7778,3.7778,0,3.3333,1.5556,0.3333,0.8889,0,0.0519,0.2284,0.0847,0.0551,0.133,0.0815,0.0794,0.1534,0.0111,0.0507,0.2868,0.4804,0.7778,2.3333,early
-17.4548,-14.5967,13,0,0.0973,4,4,0,3.5556,1.5556,0.2222,1,0,0.0537,0.2335,0.0661,0.0542,0.1351,0.063,0.0815,0.1552,0.0111,0.0564,0.2969,0.4747,0.7778,2.2222,early
-19.0937,-15.9444,13,0,0.085,4.2222,4.2222,0,3.8889,1.4444,0.2222,0.8889,0.2222,0.0557,0.2373,0.0661,0.0576,0.1359,0.063,0.0812,0.155,0.0111,0.0607,0.3054,0.4788,0.7778,2.1111,early
-19.3002,-18.3989,13,0,0.1461,3.7778,3.7778,0,3.7778,1.4444,0.2222,1.1111,0.2222,0.0628,0.2391,0.0587,0.0524,0.1373,0.0593,0.0873,0.1563,0.0111,0.059,0.3081,0.493,0.8889,1.8889,late
-20.3817,-19.7467,13,0,0.1147,3.5556,3.5556,0,3.5556,1.5556,0.3333,1.1111,0.2222,0.0612,0.237,0.0587,0.0592,0.1402,0.0593,0.0912,0.1558,0.0111,0.0649,0.3128,0.4746,1,2.1111,early
-18.8855,-18.3989,13.3333,0,0.1343,3.3333,3.3333,0,3.3333,1.5556,0.4444,1,0.2222,0.0603,0.236,0.0772,0.0602,0.1421,0.0778,0.088,0.1529,0.0111,0.073,0.3187,0.4646,1,1.8889,late
-15.9441,-15.9444,13.6667,0.0295,0.159,3.2222,3.1111,0,3.1111,1.1111,0.4444,0.5556,0.2222,0.0594,0.2338,0.1,0.0583,0.1422,0.1148,0.07,0.1481,0,0.0684,0.3166,0.4994,0.8889,1.8889,early
-13.7957,-13.49,14,0.0969,0.1571,3.1111,2.8889,0,3,1.1111,0.4444,0.5556,0.2222,0.0549,0.2307,0.1444,0.0509,0.1424,0.1889,0.0581,0.1438,0,0.0663,0.3176,0.4991,0.8889,2.1111,late
-13.1967,-13.49,14.3333,0.2204,0.1618,2.7778,2.5556,0,2.6667,1.3333,0.6667,0.4444,0.4444,0.044,0.2282,0.1778,0.0598,0.1429,0.2259,0.0601,0.1401,0,0.0641,0.3186,0.4937,0.8889,2.2222,early
-10.0288,-10.5833,14.6667,0.399,0.1867,3.1111,2.5556,0,2.6667,1.3333,0.6667,0.4444,0.4444,0.0507,0.2267,0.2074,0.0664,0.1423,0.263,0.0656,0.1364,0,0.0584,0.3153,0.5132,0.8889,2,late
-6.4647,-7.6767,15,0.601,0.278,2.7778,2.2222,0,2.3333,1.2222,0.6667,0.3333,0.4444,0.0482,0.2199,0.3185,0.0623,0.1394,0.3741,0.0683,0.1316,0,0.0523,0.3071,0.5404,0.7778,1.8889,early
-4.5528,-6.7811,15.3333,0.7796,0.365,2.4444,1.8889,0,1.8889,1,0.4444,0.3333,0.2222,0.0434,0.2128,0.3704,0.0506,0.1382,0.4259,0.0716,0.1272,0,0.046,0.2979,0.578,0.6667,1.6667,early
-3.0826,-4.3267,15.6667,0.9031,0.3147,2.4444,1.7778,0,1.7778,0.8889,0.5556,0.1111,0.2222,0.0383,0.2075,0.3815,0.0591,0.1379,0.4259,0.0687,0.1223,0,0.0461,0.295,0.5678,0.5556,1.6667,late
-1.9147,-2.9789,16,0.9705,0.3631,2.2222,1.5556,0,1.5556,0.7778,0.4444,0.1111,0.2222,0.0381,0.2034,0.363,0.0542,0.1363,0.4074,0.0664,0.1172,0,0.0384,0.2874,0.5637,0.4444,1.5556,late
-2.5102,-3.4311,16,1,0.3742,2.3333,1.6667,0,1.4444,0.6667,0.3333,0.1111,0.2222,0.0379,0.1991,0.363,0.0523,0.1355,0.4074,0.0634,0.1119,0,0.0289,0.2825,0.5717,0.3333,1.4444,late
-2.1657,-3.4311,16,1,0.4182,2.2222,1.5556,0,1.3333,0.6667,0.3333,0.1111,0.2222,0.0329,0.1959,0.3667,0.0517,0.1354,0.4074,0.0599,0.106,0,0.0285,0.2776,0.5733,0.3333,1.3333,late
-1.4475,-2.9789,16,1,0.4443,2.4444,1.7778,0,1.4444,0.5556,0.3333,0,0.2222,0.0319,0.1918,0.3593,0.0551,0.1368,0.3519,0.0504,0.0993,0,0.0216,0.2693,0.6304,0.2222,0.8889,late
-2.2594,-4.3267,16,1,0.486,2.6667,1.7778,0,1.6667,0.3333,0.2222,0,0,0.0331,0.1905,0.3481,0.0495,0.1397,0.3148,0.0458,0.095,0,0.0175,0.266,0.6624,0.2222,0.8889,late
-2.742,-4.7789,16,1,0.4608,2.3333,1.7778,0,1.5556,0.3333,0.2222,0,0,0.0266,0.1898,0.3407,0.0392,0.1415,0.3,0.0436,0.093,0,0.0193,0.2676,0.6515,0.2222,0.8889,late
-4.6491,-6.1267,16,1,0.3804,2.5556,2,0,1.7778,0.4444,0.2222,0.1111,0,0.0282,0.1913,0.2481,0.0392,0.1432,0.2259,0.0442,0.093,0,0.0239,0.2745,0.6139,0.3333,1,late
-4.9817,-5.6744,16,1,0.2945,2.6667,2.1111,0,1.8889,0.6667,0.4444,0.1111,0.2222,0.0299,0.1926,0.1963,0.0405,0.1445,0.1741,0.0417,0.0941,0,0.026,0.2776,0.5738,0.4444,1.1111,late
-8.1271,-8.1289,14.4444,1,0.2744,2.6667,2.2222,0,2,0.8889,0.5556,0.2222,0.4444,0.0302,0.1947,0.1889,0.0361,0.1467,0.1741,0.0458,0.0968,0,0.0271,0.2798,0.5711,0.4444,1.1111,late
-11.2424,-11.0356,12.8889,0.9705,0.2105,3.3333,2.8889,0,2.6667,0.8889,0.5556,0.2222,0.4444,0.0352,0.1964,0.2074,0.0439,0.1486,0.1926,0.048,0.0989,0,0.0308,0.2833,0.57,0.4444,1.1111,late
-12.9303,-13.49,11.5556,0.9031,0.1922,3,2.5556,0,2.5556,1.3333,0.7778,0.4444,0.6667,0.0436,0.1956,0.1889,0.048,0.1485,0.1741,0.0505,0.1004,0,0.0308,0.2807,0.5684,0.6667,1,late
-13.5615,-14.3856,10.2222,0.8091,0.1975,2.7778,2.4444,0,2.4444,1.3333,0.7778,0.4444,0.6667,0.0422,0.1916,0.1519,0.0477,0.148,0.137,0.0487,0.1019,0,0.0317,0.2791,0.5387,0.6667,1.2222,late
-14.0759,-15.7333,8.8889,0.6979,0.1994,2.4444,2.2222,0,2.2222,1.4444,0.8889,0.4444,0.6667,0.0449,0.1897,0.1333,0.0532,0.1477,0.137,0.0477,0.1041,0,0.0333,0.2786,0.4866,0.7778,1.4444,early
-13.6376,-14.3856,7.5556,0.6194,0.1776,2.6667,2.6667,0,2.4444,1.2222,0.7778,0.4444,0.6667,0.0416,0.1842,0.1481,0.0508,0.1453,0.1741,0.0468,0.1068,0,0.0332,0.2737,0.4888,0.6667,1.2222,late
-15.0378,-16.84,5.8889,0.6194,0.1965,2.2222,2.2222,0,2.1111,1.3333,0.7778,0.5556,0.6667,0.0417,0.1822,0.1259,0.0516,0.1428,0.1519,0.0531,0.1103,0,0.031,0.2681,0.4953,0.7778,1.1111,late
-15.1062,-18.3989,5.3333,0.6683,0.1951,2,1.8889,0.1111,1.7778,1.6667,1,0.6667,0.8889,0.0454,0.1838,0.1222,0.0541,0.1429,0.1148,0.0639,0.1141,0,0.0274,0.2606,0.4934,0.7778,1.3333,late
-15.2875,-19.7467,4.7778,0.7418,0.2628,2,1.8889,0.1111,1.8889,1.4444,0.7778,0.6667,0.6667,0.0439,0.1812,0.1741,0.0552,0.1425,0.1296,0.0626,0.1159,0,0.0253,0.2551,0.5113,0.6667,1.3333,late
-12.098,-16.84,5.7778,0.7796,0.3153,2.1111,2,0.1111,1.8889,1.1111,0.5556,0.5556,0.4444,0.0388,0.1768,0.237,0.0495,0.1399,0.1852,0.0549,0.1151,0,0.0226,0.2465,0.5208,0.5556,1.2222,late
-10.7959,-15.2811,6.7778,0.7919,0.3386,1.7778,1.5556,0.2222,1.4444,1.3333,0.7778,0.5556,0.6667,0.0351,0.178,0.263,0.0439,0.1393,0.2037,0.0512,0.1169,0,0.0201,0.242,0.5351,0.6667,1.4444,early
-8.631,-12.8267,7.5556,0.798,0.3748,2.1111,1.8889,0.2222,1.6667,0.8889,0.5556,0.3333,0.4444,0.0266,0.1789,0.3,0.0397,0.1386,0.2407,0.048,0.1203,0,0.0189,0.2383,0.552,0.4444,1.7778,early
-7.783,-11.4789,8.3333,0.8214,0.3276,2.3333,2,0.2222,1.7778,1.1111,0.6667,0.3333,0.4444,0.0296,0.1827,0.3333,0.0421,0.1382,0.2778,0.0502,0.125,0,0.0183,0.2388,0.5602,0.6667,1.8889,late
-8.3632,-11.4789,9.1111,0.8765,0.3012,2.3333,2,0.2222,1.5556,1.2222,0.6667,0.4444,0.4444,0.0266,0.1853,0.3704,0.0368,0.1361,0.2963,0.0724,0.1313,0,0.0191,0.2415,0.5432,0.6667,1.8889,late
-8.548,-11.9311,9.8889,0.9327,0.2856,1.8889,1.5556,0.2222,1.1111,1.4444,0.6667,0.6667,0.4444,0.0289,0.188,0.3519,0.0343,0.1331,0.3704,0.0924,0.1354,0,0.02,0.2425,0.5035,0.7778,2,late
-6.8353,-9.4767,11,0.9705,0.3084,2.3333,1.7778,0.2222,1.2222,1.4444,0.6667,0.5556,0.4444,0.0311,0.1874,0.3741,0.0342,0.1313,0.4074,0.0868,0.136,0,0.0206,0.2427,0.4982,0.7778,2.1111,late
-4.9924,-6.57,11,1,0.3454,2.3333,1.7778,0.1111,1.3333,1,0.4444,0.3333,0.2222,0.0273,0.1826,0.3593,0.0324,0.1282,0.4074,0.0738,0.1337,0,0.0198,0.2407,0.5081,0.6667,1.8889,late
-5.6804,-8.1289,11,1,0.3447,2,1.4444,0.1111,1,1,0.4444,0.3333,0.2222,0.0277,0.1797,0.2852,0.031,0.1251,0.3704,0.076,0.1323,0,0.0204,0.2384,0.5102,0.6667,2.1111,late
-6.8828,-11.0356,9.4444,0.9705,0.3419,1.3333,0.8889,0,0.5556,1.3333,0.6667,0.4444,0.4444,0.0283,0.1705,0.1667,0.0292,0.1192,0.2593,0.0767,0.1283,0,0.0199,0.2352,0.5264,0.6667,2.2222,late
-8.3444,-13.49,8.6667,0.9031,0.3377,1.3333,0.7778,0.1111,0.5556,1.4444,0.6667,0.5556,0.4444,0.0322,0.1671,0.1481,0.0267,0.1151,0.2593,0.0785,0.1241,0,0.0202,0.2323,0.5237,0.7778,1.8889,late
-8.594,-13.9422,7.8889,0.7796,0.3521,1.6667,1.2222,0.1111,0.8889,1.2222,0.5556,0.5556,0.4444,0.0316,0.1597,0.1704,0.0255,0.1115,0.2778,0.0768,0.1179,0,0.0199,0.2257,0.56,0.5556,1.5556,late
-7.4648,-13.0467,6.8889,0.601,0.4391,1.4444,1,0.1111,0.8889,1,0.4444,0.4444,0.4444,0.031,0.1503,0.2259,0.0217,0.1074,0.3519,0.0534,0.109,0,0.0175,0.2147,0.6291,0.4444,1.3333,late
-6.8582,-12.5944,5.8889,0.4285,0.49,1.5556,1.1111,0.1111,0.8889,0.7778,0.4444,0.2222,0.4444,0.0279,0.1412,0.2815,0.0219,0.1056,0.3148,0.0317,0.1016,0,0.0166,0.2062,0.7005,0.3333,1.2222,late
-8.0819,-15.0489,5,0.3173,0.4835,1.8889,1.5556,0.2222,1.4444,0.6667,0.4444,0.2222,0.4444,0.0252,0.1352,0.2963,0.0256,0.1049,0.3148,0.0297,0.0971,0,0.0157,0.2004,0.7323,0.2222,1,late
-8.1547,-15.0489,4.1111,0.2877,0.4876,1.7778,1.5556,0.2222,1.3333,0.6667,0.4444,0.2222,0.4444,0.0251,0.1332,0.2963,0.0313,0.1062,0.3148,0.0292,0.0947,0,0.0187,0.1979,0.7372,0.2222,1.2222,late
-6.8897,-10.14,3,0.3806,0.4256,2,1.7778,0.2222,1.4444,0.7778,0.6667,0.1111,0.5556,0.0272,0.1375,0.3519,0.0428,0.1106,0.3704,0.0341,0.0955,0,0.0271,0.2053,0.7103,0.3333,1,late
-7.2342,-9.2444,2.7778,0.4102,0.3704,2.2222,2,0.2222,1.5556,1,0.8889,0.1111,0.7778,0.0354,0.1438,0.3704,0.0572,0.1151,0.3889,0.0408,0.0992,0,0.0335,0.2157,0.6975,0.4444,1,late
-7.973,-7.6856,2.4444,0.399,0.3261,2.3333,2.2222,0.1111,1.7778,1,0.8889,0.1111,0.7778,0.0417,0.1514,0.3519,0.0672,0.1217,0.3519,0.0463,0.105,0,0.0388,0.2271,0.6768,0.4444,1.4444,late
-8.7844,-7.6856,2.4444,0.3817,0.2853,2.1111,2,0.1111,1.5556,1.2222,1.1111,0.1111,1,0.0523,0.1634,0.2963,0.082,0.1301,0.2963,0.0519,0.1123,0,0.0415,0.2432,0.6269,0.5556,1.5556,late
-9.6954,-7.6856,2.6667,0.4285,0.2029,2.3333,2.1111,0.2222,1.6667,1.6667,1.3333,0.1111,1,0.0725,0.1801,0.1926,0.1057,0.1406,0.1852,0.0588,0.1211,0,0.0487,0.2615,0.5713,0.6667,1.8889,late
-12.3563,-10.5922,2.8889,0.507,0.1266,2.4444,2.1111,0.3333,1.7778,1.8889,1.4444,0.2222,1,0.081,0.196,0.1185,0.1327,0.1506,0.1111,0.0724,0.1308,0,0.0603,0.2809,0.5072,0.7778,2.2222,late
-11.7993,-8.1378,3,0.601,0.107,2,1.7778,0.2222,1.3333,2,1.4444,0.3333,1,0.0846,0.2081,0.0815,0.1406,0.1582,0.0741,0.0799,0.1377,0,0.0641,0.2938,0.4762,0.8889,2.4444,early
-14.6588,-11.0444,2.7778,0.7011,0.0643,2.5556,2.2222,0.3333,1.7778,2,1.4444,0.3333,1,0.0871,0.2166,0.1,0.1461,0.1629,0.0741,0.0808,0.143,0,0.0631,0.304,0.4706,0.8889,2.3333,late
-15.8178,-13.4989,2.5556,0.7623,0.0605,2.5556,2.2222,0.3333,1.8889,1.5556,1,0.3333,0.5556,0.0857,0.2206,0.1185,0.1453,0.1644,0.0741,0.0767,0.1454,0,0.0601,0.3075,0.4755,0.7778,2.6667,late
-15.7078,-13.4989,3.5556,0.8091,0.0575,2.8889,2.5556,0.3333,2.1111,1.5556,1,0.3333,0.5556,0.0863,0.2218,0.0815,0.1474,0.1648,0.037,0.0712,0.1459,0,0.0579,0.3083,0.4824,0.7778,2.6667,late
-15.1808,-13.4989,4.5556,0.7796,0.095,3.2222,2.8889,0.3333,2.2222,1.3333,0.7778,0.3333,0.3333,0.0787,0.2217,0.063,0.1336,0.162,0.0185,0.0657,0.1465,0,0.0513,0.3017,0.5087,0.6667,2.4444,late
-15.1985,-15.0578,5.6667,0.695,0.1632,3.3333,2.8889,0.4444,2,1.2222,0.7778,0.2222,0.3333,0.0712,0.2221,0.0852,0.1257,0.1594,0.037,0.0627,0.1475,0,0.0466,0.2954,0.536,0.5556,1.8889,early
-17.0188,-17.5122,6.4444,0.5776,0.1628,3.3333,2.8889,0.4444,2,1.4444,0.7778,0.4444,0.1111,0.0638,0.2206,0.1063,0.1165,0.1555,0.0593,0.0837,0.1501,0,0.048,0.2903,0.5308,0.6667,1.8889,late
-16.168,-19.9667,7.2222,0.4224,0.1799,3.7778,3.4444,0.3333,2.4444,1.1111,0.5556,0.4444,0.1111,0.0463,0.2133,0.1138,0.0963,0.1497,0.0815,0.0773,0.1496,0,0.0416,0.278,0.5541,0.6667,1.5556,late
-14.5379,-18.4078,8,0.2754,0.2142,4,3.7778,0.2222,2.7778,0.8889,0.4444,0.3333,0.1111,0.0393,0.2073,0.1138,0.0698,0.1419,0.0815,0.0634,0.148,0,0.0304,0.2637,0.5785,0.5556,1.2222,late
-15.9977,-19.3033,8.7778,0.1531,0.2075,4,3.7778,0.2222,2.8889,1.2222,0.4444,0.6667,0.1111,0.0441,0.2071,0.1296,0.0579,0.1361,0.0815,0.0707,0.1506,0.0111,0.0294,0.2568,0.5761,0.7778,1.1111,late
-13.6064,-16.8489,9.8889,0.0673,0.2353,4,3.8889,0.1111,2.8889,1.4444,0.5556,0.6667,0.1111,0.0436,0.2064,0.1323,0.0495,0.1328,0.1037,0.0677,0.1513,0.0111,0.0287,0.2517,0.5721,0.8889,1,early
-11.2328,-13.9422,11,0.0295,0.3006,4.3333,4.2222,0.1111,3.1111,1.4444,0.5556,0.6667,0.1111,0.0425,0.2045,0.1138,0.0393,0.1296,0.1037,0.0676,0.1521,0.0111,0.027,0.2451,0.5947,0.8889,0.5556,late
-10.5299,-13.49,11,0,0.3416,4.2222,4.1111,0.1111,3.1111,1.2222,0.3333,0.6667,0,0.04,0.2045,0.1138,0.0336,0.1262,0.1037,0.0679,0.1539,0.0111,0.0247,0.2391,0.6384,0.7778,0.3333,late
-12.1967,-15.9444,11,0,0.3305,4,3.7778,0.2222,3.1111,1.3333,0.3333,0.7778,0,0.0417,0.2066,0.136,0.0327,0.1251,0.1037,0.0724,0.1565,0.0296,0.0254,0.2377,0.6236,0.8889,0.4444,late
-10.0124,-13.49,10.4444,0,0.3268,3.6667,3.5556,0.1111,3.1111,1.3333,0.3333,0.7778,0,0.0385,0.2028,0.1508,0.031,0.1238,0.0852,0.0664,0.1552,0.1407,0.0241,0.2333,0.6368,0.8889,0.4444,late
-9.3919,-13.49,9.8889,0.0295,0.3436,3.7778,3.5556,0.2222,3.2222,0.8889,0.1111,0.5556,0,0.0338,0.1997,0.163,0.0276,0.1233,0.1,0.0426,0.1522,0.1778,0.0211,0.2291,0.6408,0.6667,0.4444,late
-9.1592,-10.5833,9.3333,0.0969,0.407,3.2222,3,0.2222,2.7778,0.8889,0.2222,0.5556,0,0.0314,0.1985,0.2222,0.025,0.1237,0.1519,0.0452,0.1505,0.1778,0.0205,0.2284,0.6287,0.6667,0.5556,late
-8.3157,-9.2356,8.7778,0.2204,0.3993,3.3333,3.1111,0.2222,2.6667,0.8889,0.2222,0.5556,0,0.0314,0.1975,0.2556,0.0307,0.1269,0.1852,0.0475,0.1479,0.1778,0.0212,0.2308,0.6247,0.6667,0.8889,early
-8.4783,-10.7944,8.2222,0.399,0.3905,3.2222,2.8889,0.3333,2.3333,0.7778,0.4444,0.2222,0.2222,0.029,0.1959,0.273,0.0371,0.1308,0.2222,0.0367,0.1433,0.1667,0.021,0.232,0.6169,0.5556,1.2222,late
-8.1482,-10.7944,7.6667,0.601,0.3755,3.4444,3.1111,0.3333,2.3333,0.5556,0.3333,0.2222,0.2222,0.0269,0.1964,0.2963,0.0357,0.1337,0.2444,0.0379,0.14,0.1667,0.0214,0.2338,0.6192,0.4444,1.2222,early
-8.4158,-11.2467,8,0.7796,0.3313,3.1111,2.7778,0.3333,2.1111,0.6667,0.3333,0.3333,0.2222,0.0283,0.1976,0.2963,0.0347,0.1357,0.263,0.0433,0.1377,0.1667,0.0222,0.2419,0.6073,0.5556,1.3333,late
-7.964,-11.2467,8.3333,0.8736,0.3426,3.2222,2.8889,0.3333,2.1111,0.6667,0.3333,0.3333,0.2222,0.0285,0.1992,0.3333,0.0347,0.1395,0.3,0.0468,0.1356,0.1667,0.0225,0.2487,0.5956,0.5556,1.3333,late
-6.3534,-8.7922,8.6667,0.8736,0.3199,3.4444,3.2222,0.2222,2.2222,0.5556,0.3333,0.2222,0.2222,0.0274,0.2008,0.3444,0.0386,0.1443,0.3333,0.0458,0.1324,0.1481,0.0234,0.2549,0.5784,0.4444,1.3333,late
-6.8195,-8.34,9.5556,0.7796,0.2576,3.8889,3.5556,0.3333,2.4444,0.6667,0.4444,0.2222,0.2222,0.0368,0.2081,0.3222,0.0568,0.1504,0.3481,0.0536,0.1326,0.037,0.0298,0.2664,0.5393,0.5556,1.4444,late
-7.0399,-6.7811,11.3333,0.399,0.1651,4.2222,4,0.2222,2.8889,0.5556,0.3333,0.2222,0.2222,0.0395,0.2134,0.2148,0.0556,0.1537,0.237,0.0634,0.1356,0,0.0365,0.2805,0.5405,0.4444,1.5556,late
-10.3602,-9.6878,12.2222,0.2204,0.1366,4.2222,4,0.2222,3,0.8889,0.3333,0.5556,0.2222,0.046,0.2185,0.1963,0.0533,0.1544,0.2037,0.0941,0.1412,0,0.0443,0.2872,0.5155,0.6667,1.5556,early
-9.903,-8.1289,13.1111,0.0969,0.1375,4.5556,4.3333,0.1111,3.4444,0.7778,0.1111,0.6667,0,0.0503,0.223,0.1735,0.0586,0.1556,0.1667,0.119,0.147,0,0.0494,0.2948,0.5161,0.5556,1.2222,early
-12.9911,-10.5833,14,0.0295,0.1172,4.2222,4,0.1111,3.4444,1,0.1111,0.8889,0,0.0545,0.2241,0.1365,0.0576,0.1544,0.1222,0.1249,0.1523,0,0.0483,0.2966,0.5241,0.7778,1.2222,late
-13.7936,-10.5833,14,0,0.1005,4.4444,4.2222,0.1111,3.6667,1.1111,0.1111,1,0,0.0564,0.2281,0.1328,0.0585,0.1551,0.0852,0.126,0.1589,0.0185,0.0483,0.2961,0.5134,0.8889,1.3333,late
-14.9451,-11.0356,14,0,0.0405,4.5556,4.2222,0.1111,3.6667,1.4444,0.1111,1.2222,0,0.0681,0.2349,0.1275,0.0599,0.1561,0.0481,0.1424,0.1656,0.037,0.053,0.2985,0.4843,1,1.4444,late
-18.6302,-13.49,14,0,0.0355,4.6667,4.3333,0.1111,4,1.8889,0.3333,1.4444,0.2222,0.0778,0.2388,0.1101,0.0713,0.1573,0.0222,0.155,0.171,0.037,0.0578,0.3003,0.4821,1.1111,1.4444,late
-17.9813,-13.49,14,0,0.0809,4.5556,4.2222,0.1111,4,1.8889,0.2222,1.5556,0.2222,0.0713,0.2348,0.1101,0.0545,0.1538,0.0074,0.1533,0.1726,0.037,0.0523,0.2939,0.4957,1.1111,1.4444,early
-17.4658,-13.49,14,0,0.1156,4.3333,4,0.1111,3.7778,1.8889,0.2222,1.5556,0.2222,0.0696,0.2336,0.1101,0.0534,0.1527,0.0074,0.1458,0.1712,0.037,0.0472,0.2882,0.5217,1.1111,1.3333,early
-15.9687,-12.5944,12.7778,0,0.1271,4.1111,3.7778,0.1111,3.5556,2.5556,0.4444,1.6667,0.2222,0.0715,0.2341,0.1249,0.0597,0.1543,0.0074,0.1391,0.169,0.037,0.0462,0.286,0.5389,1.4444,1.3333,early
-13.1703,-9.6878,11.5556,0.0295,0.1637,3.7778,3.4444,0.1111,3.3333,2.2222,0.4444,1.3333,0.2222,0.0636,0.2283,0.1101,0.0563,0.1536,0.0074,0.1059,0.1626,0.037,0.0387,0.2812,0.5582,1.2222,1.1111,late
-12.8518,-9.6878,10.3333,0.0969,0.1628,3.8889,3.6667,0.1111,3.5556,2,0.4444,1.1111,0.2222,0.0545,0.2231,0.1217,0.0486,0.152,0.0296,0.0745,0.1552,0.037,0.033,0.2742,0.5572,1.1111,1.4444,late
-12.0051,-9.6878,9.4444,0.2204,0.173,3.7778,3.4444,0.2222,3.3333,2,0.6667,0.8889,0.4444,0.0512,0.2215,0.1365,0.0512,0.1525,0.0481,0.0684,0.1515,0.037,0.0344,0.2723,0.5467,1,1.4444,early
-11.5036,-9.6878,8.5556,0.3694,0.2128,3.5556,3.2222,0.2222,3.1111,1.7778,0.6667,0.6667,0.4444,0.0482,0.2169,0.1217,0.0524,0.1527,0.0481,0.062,0.1466,0.0185,0.0337,0.2661,0.5693,0.7778,1.2222,early
-13.1715,-12.1422,7.6667,0.5042,0.2163,3.5556,3.3333,0.2222,3.3333,1.4444,0.6667,0.4444,0.4444,0.0367,0.2102,0.1085,0.0521,0.1526,0.0667,0.0428,0.1423,0,0.0294,0.2605,0.571,0.6667,1.4444,late
-12.2749,-12.1422,6.7778,0.5592,0.2163,3.3333,3.1111,0.2222,3.1111,1.4444,0.4444,0.6667,0.2222,0.0292,0.206,0.1085,0.0403,0.1506,0.0778,0.033,0.1405,0.0111,0.0268,0.2576,0.5649,0.7778,1.6667,late
-12.2895,-12.1422,5.8889,0.5042,0.2003,3,2.8889,0.1111,2.8889,1.5556,0.4444,0.5556,0.2222,0.0276,0.2053,0.0937,0.0386,0.1505,0.0778,0.0289,0.1384,0.0111,0.0264,0.2555,0.5704,0.7778,1.7778,late
-13.0993,-12.5944,4.8889,0.2204,0.1953,3.4444,3.1111,0.1111,3.2222,1.3333,0.6667,0.4444,0.4444,0.0269,0.2002,0.1492,0.039,0.1496,0.1185,0.0281,0.1341,0.0111,0.0255,0.2488,0.5423,0.6667,1.8889,late
-12.7337,-12.5944,4.7778,0.1264,0.1717,4.1111,3.6667,0.1111,3.6667,1.4444,0.6667,0.4444,0.4444,0.0278,0.2005,0.1757,0.0416,0.1507,0.1407,0.0287,0.1336,0.0111,0.0249,0.2456,0.5392,0.7778,2,late
-15.1708,-14.1533,5.3333,0.1264,0.1723,4.1111,3.4444,0.2222,3.5556,1.7778,0.6667,0.7778,0.4444,0.0274,0.1972,0.1683,0.039,0.1495,0.137,0.0328,0.1354,0.0111,0.0244,0.2425,0.5413,1,1.6667,late
-13.2417,-11.6989,5.5556,0.1909,0.195,4.2222,3.4444,0.1111,3.7778,2,0.5556,0.8889,0.2222,0.028,0.1934,0.1672,0.046,0.1488,0.1185,0.035,0.1352,0.0111,0.0231,0.2394,0.5465,1.2222,1.7778,late
-13.2626,-11.6989,5.7778,0.3021,0.1909,4.6667,3.7778,0.1111,4,2,0.5556,0.8889,0.2222,0.0287,0.1941,0.2005,0.0508,0.1498,0.137,0.0381,0.1372,0.0111,0.0237,0.2405,0.5319,1.2222,2,late
-12.9527,-10.14,6,0.3806,0.1801,4.6667,3.7778,0.1111,4,2.2222,0.5556,1.1111,0.2222,0.0313,0.1965,0.1968,0.056,0.1513,0.137,0.0469,0.1399,0.0296,0.0242,0.242,0.5285,1.3333,2.1111,early
-12.6604,-10.14,6.2222,0.3806,0.1799,4.5556,3.5556,0.2222,3.7778,1.8889,0.5556,0.7778,0.2222,0.0296,0.1953,0.181,0.0526,0.1512,0.1185,0.0461,0.1391,0.0185,0.0226,0.2409,0.5323,1.2222,2.1111,late
-12.8665,-10.14,6.4444,0.3021,0.1624,5,3.7778,0.2222,4,1.7778,0.6667,0.7778,0.2222,0.0309,0.1938,0.1958,0.0573,0.1525,0.1185,0.046,0.1385,0.0185,0.0232,0.2427,0.5241,1.2222,2.3333,late
-13.2798,-10.14,6.6667,0.1909,0.1434,5.1111,3.8889,0.2222,4,2,0.6667,0.7778,0.2222,0.0326,0.1958,0.1847,0.0649,0.1551,0.1,0.0459,0.1381,0.0185,0.0246,0.2459,0.5031,1.2222,2.4444,late
-15.8761,-12.5944,7.3333,0.0969,0.1415,5.1111,4,0.2222,4,1.7778,0.4444,0.7778,0,0.0338,0.1998,0.1587,0.0708,0.1579,0.0889,0.0462,0.1382,0.0185,0.0275,0.2515,0.4903,1.1111,2.6667,late
-16.9132,-13.0467,8.6667,0.0295,0.1291,4.5556,3.5556,0.2222,3.6667,1.7778,0.5556,0.7778,0,0.0335,0.2005,0.1323,0.0687,0.1586,0.0667,0.0465,0.1387,0.0185,0.0284,0.2556,0.4907,1.1111,2.7778,early
-12.9932,-13.0467,9.3333,0.0295,0.1326,4.1111,3.3333,0.1111,3.2222,1.5556,0.5556,0.4444,0,0.0325,0.2028,0.1545,0.0672,0.1604,0.0481,0.0443,0.139,0.0185,0.0268,0.257,0.5089,1,2.7778,early
-15.0328,-15.5011,10,0.0969,0.1083,4.2222,3.5556,0.2222,3.2222,1.3333,0.4444,0.5556,0,0.0328,0.2088,0.163,0.059,0.1631,0.0852,0.0491,0.1422,0.0185,0.028,0.2603,0.5161,0.8889,2.6667,late
-16.9865,-17.9556,10.6667,0.2204,0.0669,4,3.2222,0.4444,3,1.7778,0.5556,0.7778,0,0.0465,0.2166,0.1455,0.0797,0.1666,0.0889,0.062,0.1441,0.0185,0.0303,0.2656,0.5187,1,2.5556,late
-15.7902,-17.9556,11.3333,0.399,0.1295,3.7778,3,0.4444,2.7778,1.5556,0.5556,0.5556,0,0.0439,0.2163,0.1677,0.0818,0.1674,0.1074,0.053,0.1416,0,0.0316,0.2698,0.5284,0.8889,2.2222,late
-13.1399,-16.3967,12,0.601,0.1661,3.4444,2.7778,0.3333,2.5556,1.6667,0.7778,0.4444,0,0.0431,0.2163,0.1862,0.095,0.1688,0.1259,0.0464,0.1393,0,0.0315,0.2727,0.5449,1,2.1111,late
-15.9878,-19.3033,12.6667,0.7796,0.1532,3,2.4444,0.4444,2.2222,1.6667,0.6667,0.5556,0,0.0499,0.221,0.1714,0.1012,0.171,0.1259,0.0589,0.1415,0,0.0341,0.2754,0.5452,1,1.7778,late
-15.9501,-19.3033,13.3333,0.9031,0.1235,2.5556,2.1111,0.4444,2,1.5556,0.5556,0.7778,0,0.0534,0.2207,0.1492,0.0987,0.1703,0.1259,0.0688,0.1433,0,0.0373,0.2765,0.536,1,1.7778,late
-13.3831,-16.8489,14,0.9705,0.1235,2.2222,1.7778,0.4444,1.6667,1.5556,0.5556,0.7778,0,0.0518,0.2144,0.1381,0.0933,0.1673,0.1148,0.0715,0.1434,0,0.0365,0.2724,0.5427,1,2,late
-13.279,-17.7444,14,1,0.1468,2,1.5556,0.4444,1.4444,1.5556,0.5556,0.7778,0,0.0521,0.2106,0.1381,0.0934,0.1649,0.1148,0.0723,0.1413,0,0.0355,0.267,0.5653,1,1.7778,late
-14.192,-15.29,14,1,0.166,1.8889,1.4444,0.4444,1.4444,1.4444,0.5556,0.7778,0,0.0515,0.2037,0.1011,0.0927,0.1612,0.1148,0.0707,0.1363,0,0.0356,0.261,0.5854,0.8889,1.6667,late
-11.3179,-12.8356,14,1,0.1931,1.4444,1.3333,0.1111,1.2222,0.7778,0.4444,0.3333,0,0.0343,0.1823,0.0556,0.0683,0.1502,0.0556,0.0461,0.1217,0,0.0306,0.243,0.6179,0.5556,1.4444,late
-10.4949,-11.94,14,1,0.157,1.8889,1.7778,0.1111,1.4444,0.7778,0.4444,0.3333,0,0.0348,0.1773,0.037,0.0602,0.1445,0.037,0.0475,0.1187,0,0.0288,0.2347,0.6179,0.5556,1.4444,late
-12.3387,-13.4989,14,1,0.1279,2.3333,2.2222,0.1111,1.8889,0.7778,0.2222,0.5556,0,0.0368,0.1748,0.0259,0.0504,0.141,0.0185,0.0535,0.1182,0,0.0279,0.2275,0.5996,0.4444,1.4444,late
-9.035,-10.5922,14,0.9705,0.1718,2.3333,2.3333,0,2,0.8889,0.3333,0.4444,0,0.0275,0.1672,0.063,0.0486,0.1362,0.0185,0.0395,0.1138,0,0.0243,0.2189,0.6317,0.4444,1.3333,late
-8.9429,-11.4878,14,0.9031,0.2438,2.7778,2.7778,0,2.4444,0.5556,0.2222,0.2222,0,0.0218,0.1637,0.0815,0.0434,0.132,0.037,0.0288,0.1109,0,0.0193,0.2128,0.6698,0.3333,1,late
-8.019,-11.0356,14,0.7796,0.2806,3.1111,3.1111,0,2.6667,0.6667,0.2222,0.3333,0,0.0234,0.1664,0.0926,0.0378,0.1283,0.0556,0.0275,0.1109,0,0.0185,0.212,0.6841,0.4444,0.5556,late
-8.5945,-11.0356,14,0.601,0.2562,3.4444,3.4444,0,3,0.5556,0.1111,0.3333,0,0.0228,0.1676,0.0926,0.0386,0.1263,0.0556,0.0256,0.1112,0,0.02,0.2151,0.6491,0.3333,0.6667,late
-7.4766,-10.5833,14,0.399,0.2782,3.7778,3.7778,0,3.3333,0.6667,0.1111,0.3333,0,0.0237,0.1712,0.1037,0.0428,0.1258,0.0556,0.0254,0.1133,0,0.0202,0.2188,0.6316,0.4444,0.6667,late
-6.3193,-8.1289,14,0.2204,0.3033,3.7778,3.7778,0,3.3333,0.6667,0.1111,0.3333,0,0.0239,0.1754,0.1037,0.0385,0.1236,0.0556,0.0271,0.1173,0,0.0205,0.2217,0.629,0.4444,0.6667,late
-8.8953,-10.5833,14,0.0969,0.2812,4.1111,4.1111,0,3.7778,1,0.1111,0.6667,0,0.0351,0.1849,0.1037,0.039,0.1222,0.0556,0.0352,0.1223,0,0.0259,0.2326,0.5907,0.5556,0.8889,late
-11.2019,-13.0378,14,0.0295,0.2618,3.8889,3.8889,0,3.7778,1.2222,0.1111,0.8889,0,0.0364,0.1884,0.0926,0.0406,0.1219,0.037,0.0354,0.1245,0,0.0294,0.239,0.5693,0.6667,0.8889,late
-9.842,-11.4789,14,0,0.2999,3.8889,3.8889,0,3.7778,1,0.1111,0.6667,0,0.0346,0.1887,0.0852,0.0395,0.1202,0.037,0.0293,0.1242,0,0.0282,0.2405,0.5902,0.5556,0.6667,late
-10.139,-11.4789,14,0,0.2808,4.1111,4.1111,0,4,0.8889,0,0.7778,0,0.0367,0.1935,0.0481,0.0312,0.1178,0.037,0.0309,0.127,0,0.0305,0.2486,0.5559,0.5556,1,late
-13.1712,-13.0378,14,0,0.2061,4.1111,4.1111,0,4,1.3333,0,1.2222,0,0.0391,0.1975,0.0349,0.0305,0.1165,0.0185,0.0385,0.1315,0.0111,0.0315,0.2559,0.5278,0.6667,1.4444,late
-13.27,-13.0378,14,0,0.2227,4,4,0,4,1.3333,0,1.2222,0,0.0364,0.1964,0.046,0.0315,0.116,0,0.0373,0.1329,0.0481,0.0306,0.2573,0.5216,0.6667,1.4444,late
-11.375,-11.69,14,0,0.2909,3.7778,3.7778,0,3.7778,1.3333,0,1.2222,0,0.0369,0.1981,0.046,0.0296,0.1147,0,0.0379,0.1354,0.0481,0.0287,0.2553,0.5598,0.6667,1.2222,late
-12.1969,-13.0378,13.1111,0,0.2773,3.5556,3.5556,0,3.5556,1.3333,0,1.3333,0,0.0408,0.2026,0.0349,0.0263,0.1132,0,0.0412,0.1385,0.0481,0.0289,0.2578,0.5624,0.6667,1.5556,late
-12.0055,-13.0378,12.2222,0.0295,0.2779,3.3333,3.3333,0,3.3333,1.4444,0.1111,1.3333,0,0.0413,0.2028,0.0349,0.0296,0.1135,0,0.0406,0.1383,0.0481,0.0286,0.2577,0.562,0.7778,1.8889,early
-9.3902,-10.5833,11.3333,0.0969,0.2803,3.1111,3.1111,0,3.1111,1.1111,0.1111,1,0,0.0303,0.1975,0.0349,0.0316,0.1145,0,0.0322,0.1352,0.0481,0.0242,0.255,0.5598,0.6667,2.1111,early
-7.0955,-8.1289,10.4444,0.2204,0.3363,2.6667,2.6667,0,2.6667,1.1111,0.3333,0.7778,0,0.0287,0.1956,0.0275,0.0384,0.1162,0,0.0305,0.1336,0.0481,0.0205,0.2503,0.5773,0.6667,2.1111,late
-7.8071,-9.6878,9.5556,0.399,0.3278,2.2222,2.2222,0,2.2222,1.4444,0.3333,1.1111,0,0.0286,0.1949,0.0497,0.0426,0.1181,0,0.0343,0.1347,0.0593,0.0211,0.2502,0.5583,1,2.5556,late
-7.8102,-10.14,8.6667,0.601,0.3848,1.7778,1.7778,0,1.7778,1.8889,0.7778,1,0.2222,0.0267,0.191,0.1053,0.0488,0.1214,0.037,0.0323,0.1325,0.0593,0.0189,0.2423,0.5852,1.2222,2.6667,late
-4.6751,-7.9912,8,0.7796,0.4328,1.5,1.5,0,1.5,1.625,0.875,0.625,0.25,0.0252,0.189,0.1125,0.0511,0.1225,0.0417,0.0262,0.1301,0.0542,0.0182,0.2386,0.6007,1.25,2.5,late
-5.2326,-8.9657,7.1429,0.8571,0.4262,1.1429,1.1429,0,1.1429,1.7143,1,0.5714,0.2857,0.0259,0.1894,0.1,0.0539,0.1241,0.0476,0.0269,0.1296,0.0143,0.0177,0.2368,0.6112,1.2857,2.7143,early
-6.281,-10.265,6,1,0.3948,1,1,0,1,2,1.1667,0.6667,0.3333,0.0265,0.1893,0.1167,0.0602,0.1263,0.0556,0.0281,0.1286,0.0167,0.0184,0.2378,0.5861,1.5,3.1667,late
-5.7619,-9.658,6,1,0.4169,0.8,0.8,0,0.8,2.2,1.4,0.6,0.4,0.0203,0.1837,0.14,0.068,0.1294,0.0667,0.0243,0.1253,0.02,0.0181,0.2337,0.57,1.6,3.2,late
-9.7618,-22.098,3.2,0.4,0.3405,3,1.8,0.4,2.4,0.6,0.2,0.4,0,0.0595,0.2476,0.24,0.0603,0.1991,0,0.1331,0.1994,0.2867,0.0531,0.3663,0.5805,0.4,2,late
-8.548,-19.8557,4.4286,0.4286,0.3881,2.8571,2,0.2857,2.2857,1.2857,0.4286,0.4286,0,0.0626,0.2545,0.2,0.0812,0.2083,0.0143,0.1241,0.2018,0.2048,0.052,0.3744,0.5637,0.7143,2,late
-7.725,-18.0287,5.25,0.5,0.4182,2.5,1.75,0.25,2,1.125,0.375,0.375,0,0.0606,0.2577,0.175,0.0867,0.2103,0.0125,0.1155,0.203,0.1792,0.0545,0.3809,0.5433,0.625,1.875,late
-7.2735,-16.1556,5.8889,0.5556,0.4068,2.2222,1.5556,0.2222,1.7778,1.2222,0.3333,0.5556,0,0.0639,0.2655,0.1741,0.0897,0.2101,0.0111,0.1231,0.2073,0.1778,0.0579,0.3881,0.5261,0.6667,1.7778,late
-8.4267,-14.5967,6.8889,0.3173,0.3848,2.2222,1.5556,0.2222,1.7778,1.2222,0.2222,0.6667,0,0.0719,0.2719,0.1741,0.0941,0.209,0.0111,0.1451,0.2165,0.1778,0.0614,0.3979,0.511,0.6667,1.6667,late
-8.7444,-12.1422,7.8889,0.4285,0.4,2,1.3333,0.1111,1.6667,1.5556,0.5556,0.6667,0.2222,0.0836,0.2756,0.137,0.1096,0.21,0.0111,0.1501,0.2178,0.1407,0.0698,0.4036,0.496,0.8889,2,late
-6.9676,-9.6878,10.2222,0.9031,0.4014,1.3333,1,0,1.1111,1.3333,0.5556,0.4444,0.2222,0.0806,0.2565,0.2259,0.1098,0.1968,0.1963,0.109,0.1997,0.0185,0.0639,0.3837,0.517,0.7778,2.7778,late
-5.9296,-6.7811,11,0.9705,0.4463,1.2222,0.7778,0,0.8889,1.2222,0.5556,0.3333,0.2222,0.0778,0.2488,0.263,0.1102,0.1901,0.1963,0.098,0.1923,0.0185,0.0622,0.3711,0.546,0.6667,2.6667,late
-6.8647,-8.1289,11,1,0.4339,1,0.4444,0.1111,0.6667,0.8889,0.5556,0.3333,0.4444,0.0766,0.2418,0.2593,0.092,0.181,0.1852,0.1015,0.1878,0.0556,0.0613,0.3614,0.5672,0.5556,2.8889,late
-8.8745,-11.0356,10.5556,1,0.4462,1.2222,0.4444,0.2222,0.7778,1.2222,1,0.2222,0.8889,0.0754,0.2313,0.3333,0.0823,0.1754,0.1852,0.0932,0.1763,0.1111,0.0567,0.3417,0.6303,0.6667,3.5556,late
-9.2366,-12.5944,10.1111,0.9705,0.4632,1.3333,0.4444,0.2222,0.8889,1.3333,1,0.3333,0.8889,0.0729,0.2284,0.3556,0.0807,0.1763,0.1852,0.0745,0.1701,0.1111,0.0579,0.3396,0.6502,0.7778,3.7778,late
-9.7711,-12.5944,9.6667,0.9031,0.4227,1.2222,0.4444,0.2222,0.7778,1.7778,1.1111,0.5556,1.1111,0.0715,0.2327,0.3667,0.078,0.1801,0.1852,0.0693,0.1707,0.1296,0.0564,0.3453,0.6505,0.7778,3.6667,late
-11.77,-15.0489,9.2222,0.7796,0.4412,0.8889,0.2222,0.2222,0.4444,2.2222,1.5556,0.5556,1.5556,0.0688,0.2437,0.3296,0.0868,0.1891,0.1481,0.0647,0.1726,0.1296,0.0692,0.361,0.6311,0.8889,3.4444,late
-14.7688,-17.9556,8.7778,0.601,0.422,0.8889,0.2222,0.3333,0.4444,3,2,0.8889,2,0.0913,0.2627,0.2778,0.1012,0.2012,0.037,0.0825,0.1801,0.1444,0.0735,0.3824,0.6136,1,3.2222,late
-16.6971,-17.9556,8.3333,0.399,0.3929,1,0.2222,0.4444,0.4444,3.5556,2.3333,0.8889,2,0.1161,0.2803,0.2185,0.1439,0.2155,0.0111,0.0881,0.1871,0.2185,0.0843,0.401,0.5816,1.1111,3.1111,late
-17.2629,-18.4078,7.8889,0.2204,0.3052,2,1.2222,0.5556,1.2222,3.7778,2.3333,0.8889,2,0.1311,0.2951,0.2093,0.1572,0.2246,0.0481,0.0859,0.1942,0.2926,0.0911,0.4175,0.5456,1.2222,3.2222,late
-17.5406,-18.4078,7.1111,0.0969,0.3025,2.2222,1.4444,0.5556,1.4444,3.6667,2.1111,1,1.7778,0.1322,0.3016,0.2278,0.1538,0.2307,0.1222,0.0946,0.1993,0.2741,0.0911,0.4247,0.5284,1.2222,3.1111,early
-16.8512,-17.9556,6.3333,0.0591,0.3362,2.2222,1.5556,0.5556,1.3333,3.5556,2.1111,0.8889,1.7778,0.1302,0.3016,0.2463,0.1512,0.2319,0.1963,0.0922,0.1987,0.237,0.0891,0.4225,0.5641,1.1111,2.6667,early
-15.5255,-16.3967,6,0.0969,0.3393,2.3333,1.7778,0.4444,1.4444,3.1111,1.6667,0.8889,1.3333,0.1262,0.3001,0.2833,0.1445,0.2304,0.2704,0.0932,0.1976,0.2,0.0858,0.4187,0.5887,1,2.2222,early
-14.3599,-13.9422,5.6667,0.2204,0.3006,2.4444,2,0.4444,1.5556,2.8889,1.6667,0.6667,1.3333,0.1196,0.2971,0.3352,0.1379,0.2289,0.3444,0.0916,0.193,0.2,0.0837,0.4143,0.5666,0.7778,2.1111,late
-14.3686,-16.3967,5.6667,0.399,0.3445,2.8889,2.4444,0.4444,2,2.1111,1.2222,0.4444,0.8889,0.1096,0.2906,0.3611,0.1261,0.2253,0.3815,0.0903,0.1863,0.1815,0.077,0.4089,0.5795,0.5556,1.7778,late
-14.9024,-16.3967,5.6667,0.5715,0.315,2.8889,2.4444,0.4444,2,1.6667,0.7778,0.4444,0.4444,0.1047,0.2808,0.3611,0.112,0.2192,0.3815,0.0938,0.1834,0.1815,0.066,0.4013,0.5864,0.4444,1.7778,late
-12.4031,-13.9422,5.6667,0.6827,0.3319,2.7778,2.4444,0.3333,2,1.6667,0.7778,0.2222,0.4444,0.0868,0.2735,0.3574,0.1062,0.2166,0.3815,0.0817,0.1801,0.1667,0.0635,0.3955,0.5968,0.5556,2.1111,late
-9.8898,-11.4878,5.6667,0.6827,0.3726,2.5556,2.2222,0.2222,1.7778,1.2222,0.4444,0.3333,0.4444,0.0649,0.2665,0.3426,0.0694,0.21,0.3704,0.077,0.1786,0.0926,0.0544,0.3888,0.6249,0.5556,2.3333,late
-11.7625,-13.9422,5.6667,0.5715,0.3625,1.6667,1.2222,0.2222,1,1.7778,0.8889,0.6667,0.8889,0.0645,0.2688,0.337,0.0688,0.2092,0.3333,0.0896,0.1806,0.0407,0.0536,0.3906,0.6337,0.5556,2.2222,late
-12.4925,-15.5011,6,0.399,0.3588,1.3333,1,0.1111,0.7778,2,1,0.7778,0.8889,0.0666,0.2698,0.3222,0.0817,0.2082,0.2593,0.0873,0.1812,0.0407,0.0545,0.3917,0.6311,0.5556,2.1111,late
-15.2535,-18.4078,6.3333,0.2204,0.259,1.6667,1,0.3333,0.7778,2.5556,1.4444,0.8889,1.3333,0.0836,0.277,0.264,0.0913,0.2111,0.1852,0.1053,0.1874,0.063,0.0592,0.4015,0.5676,0.7778,2.4444,early
-15.6643,-18.4078,6.8889,0.0969,0.2164,1.7778,1.1111,0.3333,1,3,1.8889,0.8889,1.7778,0.0904,0.279,0.2011,0.0995,0.2114,0.1222,0.1057,0.1915,0.063,0.0596,0.4026,0.5282,1,3.1111,late
-15.9192,-18.4078,7.4444,0.0591,0.2324,1.6667,1,0.3333,0.8889,3,1.8889,0.8889,1.7778,0.0904,0.2751,0.2381,0.0995,0.2079,0.1593,0.1045,0.1934,0.063,0.0577,0.4006,0.5361,1,3.3333,early
-16.0429,-18.4078,7.6667,0.0969,0.2025,1.4444,0.7778,0.3333,0.6667,3,1.8889,0.8889,1.7778,0.0897,0.2723,0.2381,0.0985,0.2052,0.1593,0.1027,0.195,0.063,0.0569,0.3946,0.5497,1,3.5556,late
-13.2877,-15.9533,7.8889,0.2204,0.2683,1.6667,0.7778,0.3333,0.7778,3,1.8889,0.8889,1.7778,0.0911,0.2759,0.2751,0.0998,0.2047,0.1593,0.1019,0.1982,0.063,0.0542,0.3832,0.5598,1,3.3333,early
-13.4642,-16.8489,8.1111,0.399,0.2782,2,0.8889,0.4444,0.8889,2.2222,1.4444,0.7778,1.3333,0.0912,0.2747,0.2937,0.1047,0.2038,0.1593,0.1185,0.203,0.063,0.0598,0.3814,0.5499,0.7778,3.2222,late
-12.3512,-16.3967,8.3333,0.601,0.285,2.1111,0.8889,0.4444,0.8889,2.2222,1.4444,0.7778,1.3333,0.1014,0.2771,0.3122,0.1116,0.206,0.1593,0.1563,0.2093,0.063,0.0596,0.3808,0.5367,0.7778,3,late
-9.9988,-13.9422,8.5556,0.7796,0.3465,2.1111,1.1111,0.3333,1.1111,2,1.1111,0.5556,0.8889,0.0967,0.2731,0.3344,0.1161,0.2107,0.1963,0.1882,0.2118,0.0407,0.0594,0.38,0.5353,0.8889,3,late
-8.8465,-11.4878,8.7778,0.9031,0.315,2.1111,1.1111,0.3333,1.1111,2,1.3333,0.3333,0.8889,0.0948,0.2739,0.3492,0.1283,0.2172,0.2333,0.1976,0.2116,0.0222,0.0644,0.3918,0.5118,0.8889,3.4444,late
-6.7988,-8.5811,9,0.9705,0.3154,2.1111,1.2222,0.1111,1.3333,1.4444,0.8889,0.2222,0.4444,0.0825,0.2726,0.3704,0.1231,0.2208,0.2704,0.1916,0.2063,0,0.0655,0.4009,0.513,0.6667,3.3333,late
-8.7588,-10.14,8.1111,1,0.3273,1.8889,0.8889,0.2222,1,1.4444,0.8889,0.2222,0.4444,0.0828,0.2766,0.3593,0.1262,0.2261,0.2593,0.2045,0.203,0,0.0672,0.4142,0.515,0.5556,3,late
-7.7802,-9.6878,7.3333,0.9705,0.3799,2,0.8889,0.2222,1.1111,1.5556,0.8889,0.2222,0.4444,0.0907,0.2846,0.2481,0.1347,0.2319,0.1481,0.2088,0.2006,0,0.0661,0.4212,0.5411,0.6667,2.6667,late
-6.8523,-7.2333,6.5556,0.9327,0.3808,2.5556,1.3333,0.2222,1.4444,1.5556,0.8889,0.2222,0.4444,0.0981,0.2895,0.2444,0.1422,0.2349,0.1444,0.2095,0.1963,0,0.0681,0.4281,0.5451,0.6667,2.5556,late
-7.621,-8.1289,6.4444,0.8765,0.3194,2.6667,1.6667,0.2222,1.5556,1.5556,0.8889,0.2222,0.4444,0.0977,0.285,0.2444,0.1395,0.233,0.1815,0.2059,0.1876,0,0.0691,0.4358,0.5401,0.6667,2.4444,late
-6.656,-6.7811,6.3333,0.7919,0.3249,2.7778,2,0.1111,1.6667,1.5556,0.8889,0.2222,0.4444,0.0933,0.2801,0.263,0.1268,0.2275,0.2185,0.1832,0.176,0,0.062,0.4287,0.5772,0.6667,2.1111,early
-7.0223,-6.7811,6.2222,0.7011,0.3063,3.3333,2.5556,0.2222,2,1.4444,0.8889,0.1111,0.4444,0.0862,0.2766,0.2741,0.1134,0.2218,0.2556,0.1512,0.1644,0,0.062,0.4257,0.5869,0.5556,1.8889,late
-10.1513,-9.2356,6.1111,0.601,0.2374,3.5556,2.7778,0.2222,2.2222,0.8889,0.7778,0,0.4444,0.0805,0.272,0.2481,0.1039,0.216,0.237,0.1096,0.1527,0,0.0664,0.4311,0.5781,0.3333,2,late
-11.6776,-11.69,6,0.4775,0.3142,4,3.2222,0.2222,2.6667,0.5556,0.4444,0,0.4444,0.0772,0.2638,0.2111,0.0805,0.2057,0.2,0.0936,0.1469,0,0.0624,0.4211,0.5873,0.2222,1.5556,late
-11.5218,-14.5967,5.8889,0.3317,0.3837,3.8889,3.2222,0.2222,2.6667,0.5556,0.4444,0,0.4444,0.0737,0.2563,0.2111,0.077,0.1984,0.163,0.083,0.1462,0,0.0567,0.4074,0.6231,0.2222,1.3333,late
-9.7552,-13.0378,6.6667,0.1909,0.4016,4.1111,3.5556,0.1111,2.8889,0.2222,0,0.1111,0,0.0721,0.2534,0.2296,0.069,0.195,0.163,0.0893,0.1507,0,0.0571,0.3987,0.628,0.2222,1.2222,late
-12.6639,-15.9444,7.3333,0.0969,0.3135,4.1111,3.6667,0.1111,2.8889,0.3333,0.2222,0.1111,0,0.0759,0.2547,0.2296,0.0904,0.199,0.163,0.0955,0.1542,0,0.0587,0.3959,0.5989,0.2222,1.3333,late
-13.0671,-15.9444,7.4444,0.0295,0.3227,3.5556,3.2222,0.1111,2.5556,0.3333,0.2222,0.1111,0,0.0691,0.2517,0.1963,0.0895,0.1993,0.1296,0.1017,0.1568,0,0.0602,0.3946,0.5681,0.2222,1.2222,late
-12.0448,-15.0489,6.8889,0.0295,0.3562,3.3333,3,0.1111,2.3333,0.5556,0.2222,0.1111,0,0.0733,0.2571,0.1593,0.0925,0.199,0.0926,0.1053,0.1584,0,0.0588,0.3851,0.573,0.3333,1.2222,late
-12.1674,-16.3967,6.3333,0.0969,0.4503,3,2.6667,0.1111,2.1111,0.5556,0.2222,0.1111,0,0.0721,0.2548,0.1037,0.0917,0.1961,0.0556,0.1028,0.1568,0,0.0581,0.3782,0.5952,0.3333,1.3333,late
-13.3996,-18.3,6.125,0.2204,0.4677,2.5,2.375,0,2,0.625,0.25,0.125,0,0.07,0.2528,0.0833,0.0983,0.1968,0.0208,0.1022,0.1578,0,0.0591,0.3781,0.5932,0.375,1.5,late
-11.0511,-17.01,5.8571,0.4286,0.5345,2.2857,2.1429,0,1.7143,0.7143,0.2857,0.1429,0,0.069,0.2512,0.0714,0.0971,0.1944,0,0.1081,0.1598,0,0.049,0.3625,0.6213,0.4286,1.2857,late
-9.2875,-15.29,5.5,0.5,0.5054,2,1.8333,0,1.3333,0.8333,0.3333,0.1667,0,0.0727,0.2557,0.0833,0.1046,0.1963,0,0.113,0.1598,0,0.0478,0.3567,0.6491,0.5,1.3333,late
-10.2329,-12.882,5,0.6,0.4606,1.8,1.8,0,1.2,1,0.4,0.2,0,0.0774,0.2589,0.0333,0.117,0.1991,0,0.1151,0.1558,0,0.0502,0.3551,0.6265,0.6,1.6,late
-12.5348,-9.642,25,1,0.4297,1.6,1.6,0,1.6,0.2,0,0.2,0,0.042,0.094,0.4333,0.0582,0.0487,0.4667,0.0579,0.0627,0,0.0493,0.0994,0.579,0.2,0.4,late
-12.9482,-10.2517,25,1,0.4009,1.5,1.5,0,1.5,0.1667,0,0.1667,0,0.039,0.0928,0.4167,0.0689,0.0498,0.4444,0.0521,0.0618,0,0.0447,0.0979,0.5825,0.1667,0.3333,late
-14.0491,-12.6914,25,1,0.4002,1.4286,1.4286,0,1.4286,0.1429,0,0.1429,0,0.0365,0.0919,0.4524,0.0623,0.0506,0.4762,0.0479,0.0611,0,0.0414,0.0968,0.6184,0.1429,0.2857,late
-13.0049,-11.76,25,1,0.4211,1.25,1.25,0,1.25,0.125,0,0.125,0,0.0346,0.0912,0.5208,0.0571,0.0512,0.5417,0.0471,0.0609,0,0.0389,0.0959,0.6452,0.125,0.25,late
-12.7573,-11.9311,25,1,0.4393,1.3333,1.3333,0,1.3333,0.1111,0,0.1111,0,0.0397,0.0915,0.5,0.0704,0.052,0.5185,0.0487,0.0612,0,0.039,0.0962,0.6476,0.1111,0.2222,early
-13.0599,-12.3833,25,1,0.3896,0.8889,0.8889,0,0.8889,0.1111,0,0.1111,0,0.0484,0.0926,0.3889,0.0897,0.0537,0.4074,0.0552,0.062,0,0.0394,0.0963,0.5958,0.1111,0.2222,late
-15.0766,-15.29,25,1,0.3564,0.8889,0.8889,0,0.8889,0.2222,0,0.2222,0,0.0698,0.0947,0.2963,0.1108,0.0557,0.3333,0.0743,0.0629,0,0.0455,0.0974,0.5772,0.2222,0.3333,late
-13.3625,-14.3944,25,1,0.3611,0.8889,0.8889,0,0.8889,0.1111,0,0.1111,0,0.0616,0.0958,0.3519,0.1288,0.0578,0.3704,0.0861,0.0639,0,0.0371,0.0973,0.5995,0.1111,0.2222,late
-15.2317,-14.3944,25,1,0.3017,1.1111,1.1111,0,1.1111,0.2222,0,0.2222,0,0.0848,0.0991,0.3889,0.1219,0.0597,0.4444,0.1081,0.0657,0,0.0574,0.0995,0.5772,0.2222,0.3333,late
-13.9441,-14.3944,25,1,0.3426,1.3333,1.3333,0,1.3333,0.2222,0,0.2222,0,0.0853,0.1019,0.4259,0.1393,0.0618,0.4815,0.1076,0.0674,0,0.057,0.1015,0.5852,0.2222,0.2222,late
-15.2248,-15.9533,25,1,0.3204,1.4444,1.3333,0.1111,1.3333,0.3333,0,0.3333,0,0.0913,0.1057,0.3889,0.1582,0.0639,0.4444,0.1186,0.0699,0,0.0808,0.1056,0.5741,0.3333,0.2222,late
-13.1898,-13.4989,25,1,0.3112,1.3333,1.2222,0.1111,1.2222,0.3333,0,0.3333,0,0.0933,0.1082,0.3148,0.1584,0.0655,0.3704,0.1207,0.0718,0,0.0846,0.1097,0.5556,0.3333,0.2222,late
-12.7083,-13.0467,25,1,0.3295,1.3333,1.2222,0.1111,1.2222,0.3333,0,0.3333,0,0.0933,0.1098,0.2037,0.1584,0.0675,0.2593,0.1184,0.0728,0,0.0856,0.1137,0.537,0.3333,0.2222,late
-13.3415,-14.6056,25,1,0.2819,1.3333,1.1111,0.2222,1.1111,0.3333,0,0.3333,0,0.0884,0.1116,0.1667,0.174,0.0698,0.2222,0.119,0.074,0,0.1139,0.1183,0.5185,0.3333,0.2222,late
-12.9066,-14.6056,25,1,0.3206,1.4444,1.2222,0.2222,1.1111,0.3333,0,0.3333,0,0.0821,0.113,0.1667,0.1891,0.0722,0.2222,0.1153,0.0743,0,0.1157,0.1226,0.5148,0.3333,0.2222,late
-11.5633,-15.5011,25,1,0.3396,1.4444,1.2222,0.2222,0.8889,0.2222,0,0.2222,0,0.0691,0.116,0.1111,0.22,0.0773,0.1481,0.0722,0.0725,0,0.1427,0.1324,0.5259,0.2222,0.1111,late
-7.8858,-12.5944,25,1,0.4136,1.2222,1,0.2222,0.6667,0.2222,0,0.1111,0,0.0492,0.1175,0.1111,0.22,0.0792,0.1852,0.0477,0.0712,0,0.1466,0.1375,0.5704,0.2222,0,late
-7.5286,-12.1422,25,1,0.4086,1.2222,1,0.2222,0.5556,0.2222,0,0.1111,0,0.0484,0.1195,0.1481,0.1935,0.0813,0.2222,0.0499,0.0709,0,0.1453,0.1422,0.6074,0.2222,0,late
-7.3559,-12.1422,25,1,0.4044,1.2222,1,0.2222,0.5556,0.2222,0.1111,0,0,0.0474,0.1224,0.1704,0.2044,0.0836,0.2593,0.0469,0.0706,0,0.1321,0.1465,0.6048,0.2222,0,late
-6.9065,-11.69,25,1,0.374,1.3333,1.1111,0.2222,0.6667,0.5556,0.4444,0,0.2222,0.0474,0.1273,0.2074,0.2128,0.087,0.2963,0.0448,0.0703,0,0.1624,0.1522,0.5801,0.4444,0.4444,late
-6.6826,-11.69,22.8889,1,0.3037,1.4444,1.2222,0.2222,0.7778,0.5556,0.4444,0,0.2222,0.0474,0.1323,0.2074,0.2193,0.0893,0.2963,0.0448,0.0711,0,0.1697,0.1575,0.5735,0.4444,0.8889,late
-7.8523,-11.69,20.7778,0.9705,0.2873,1.3333,1.1111,0.2222,0.6667,1,0.8889,0,0.6667,0.0716,0.1369,0.2074,0.1981,0.0908,0.2963,0.0521,0.072,0,0.1452,0.1612,0.5814,0.5556,1.2222,late
-8.6076,-11.69,18.6667,0.9031,0.2306,1.5556,1,0.2222,0.7778,1.1111,0.8889,0.1111,0.6667,0.0944,0.1401,0.2259,0.1734,0.0912,0.2963,0.098,0.0741,0,0.1494,0.163,0.5937,0.6667,1.7778,late
-10.1383,-11.69,16.5556,0.7796,0.2054,1.4444,0.8889,0.2222,0.7778,2,1.5556,0.3333,1.3333,0.1244,0.1417,0.2407,0.1471,0.0905,0.3148,0.136,0.0762,0,0.1207,0.163,0.6136,0.8889,2.2222,early
-9.8274,-10.3422,14.4444,0.601,0.1875,1.5556,0.5556,0.2222,0.7778,2,1.5556,0.3333,1.3333,0.1257,0.1417,0.2407,0.113,0.0887,0.2778,0.1371,0.0777,0,0.1209,0.1615,0.6148,0.8889,2.4444,late
-10.2976,-10.7944,12.3333,0.399,0.1471,2,0.7778,0.2222,1,1.8889,1.5556,0.3333,1.3333,0.1205,0.1395,0.2778,0.1158,0.0872,0.2037,0.136,0.0783,0,0.0967,0.1583,0.6164,0.7778,2.4444,late
-10.4087,-11.2467,9.7778,0.2204,0.1658,2,0.6667,0.2222,1.1111,1.8889,1.5556,0.3333,1.3333,0.1226,0.1381,0.2593,0.1162,0.0846,0.2037,0.1337,0.0787,0,0.0939,0.1541,0.6349,0.7778,2.4444,early
-7.6881,-8.7922,7.2222,0.1264,0.2618,1.7778,0.5556,0.1111,1,1.7778,1.4444,0.3333,1.3333,0.1174,0.1334,0.3481,0.0752,0.0811,0.2778,0.1285,0.0789,0,0.0832,0.1499,0.682,0.6667,2.4444,late
-8.3266,-9.2444,5.2222,0.1264,0.2904,2.2222,0.7778,0.1111,1.2222,1.4444,1.1111,0.3333,1.1111,0.1157,0.1292,0.3481,0.0684,0.0776,0.2778,0.1336,0.0803,0,0.0489,0.1446,0.7215,0.4444,2,late
-10.2658,-12.1511,5.3333,0.1909,0.3141,2.1111,0.6667,0.1111,1.1111,1.5556,1.1111,0.4444,1.1111,0.1177,0.1273,0.3481,0.0661,0.0754,0.2778,0.1861,0.0819,0,0.0437,0.1416,0.725,0.5556,1.7778,early
-9.7632,-12.1511,5.4444,0.3021,0.3146,2,0.6667,0,1.1111,1.3333,0.8889,0.4444,0.8889,0.092,0.1248,0.3852,0.0607,0.0739,0.3148,0.2254,0.0831,0,0.0378,0.1387,0.7409,0.5556,1.7778,late
-11.3279,-13.0467,5.5556,0.3806,0.2902,1.6667,0.6667,0,1,1.6667,1.3333,0.3333,1.3333,0.0827,0.1244,0.4037,0.0584,0.0737,0.3519,0.2287,0.0839,0,0.0316,0.138,0.7577,0.5556,1.5556,late
-8.5942,-10.14,5.6667,0.3806,0.3108,1.6667,0.6667,0,1,0.7778,0.6667,0.1111,0.6667,0.066,0.1259,0.3889,0.0583,0.0747,0.3333,0.2425,0.0853,0,0.0351,0.1397,0.7471,0.3333,1.5556,late
-10.8564,-13.0467,5.7778,0.3021,0.3119,1.3333,0.6667,0.1111,0.7778,1.2222,1.1111,0.1111,1.1111,0.0992,0.129,0.3704,0.0715,0.0772,0.3333,0.2941,0.0876,0.037,0.0321,0.1431,0.7466,0.4444,1.7778,late
-9.9422,-12.5944,5.8889,0.1909,0.3074,1,0.5556,0.1111,0.5556,1.2222,1.1111,0.1111,1.1111,0.1476,0.1343,0.3333,0.1215,0.0809,0.2963,0.2933,0.09,0.1481,0.0541,0.1485,0.7308,0.4444,2.1111,late
-9.8677,-12.5944,6.6667,0.0969,0.2719,0.8889,0.4444,0.2222,0.3333,1.6667,1.4444,0.1111,1.3333,0.156,0.1384,0.3,0.1557,0.0847,0.2593,0.3455,0.0929,0.1852,0.0562,0.1551,0.6937,0.7778,2.3333,late
-9.4887,-12.1422,7.4444,0.0591,0.2223,0.8889,0.4444,0.2222,0.3333,1.7778,1.5556,0.1111,1.3333,0.16,0.1442,0.2259,0.1583,0.0888,0.1852,0.3966,0.0956,0.1852,0.0839,0.1612,0.6604,0.8889,2.4444,late
-9.6145,-11.69,7.6667,0.0969,0.2248,0.4444,0.2222,0.2222,0,1.8889,1.5556,0.2222,1.3333,0.2153,0.1503,0.1889,0.2108,0.0929,0.1481,0.4503,0.0977,0.1852,0.1125,0.1676,0.616,1,2.5556,early
-9.6617,-11.69,7.8889,0.2204,0.2302,0.4444,0.2222,0.2222,0,1.7778,1.5556,0.1111,1.3333,0.2162,0.1526,0.1889,0.2613,0.0966,0.1481,0.4053,0.0981,0.1852,0.1348,0.1719,0.6005,0.8889,2.3333,late
-9.4585,-11.69,8.1111,0.399,0.2668,0.4444,0.2222,0.2222,0,1.5556,1.3333,0.1111,1.1111,0.2179,0.1533,0.1519,0.3099,0.0998,0.1111,0.3591,0.0974,0.1852,0.1418,0.1763,0.5728,0.7778,2.2222,late
-7.3049,-10.3422,8.3333,0.601,0.3201,0.5556,0.3333,0.2222,0.1111,1.1111,0.8889,0.1111,0.6667,0.2037,0.1526,0.1148,0.3574,0.1024,0.0741,0.3102,0.0958,0.1852,0.1664,0.1804,0.5622,0.6667,1.8889,late
-5.4849,-8.34,8.7778,0.9031,0.3813,0.8889,0.7778,0.1111,0.4444,0.6667,0.4444,0.1111,0.2222,0.1502,0.1473,0.2444,0.3851,0.105,0.2222,0.2057,0.0907,0.1481,0.1594,0.1823,0.6188,0.5556,1,late
-6.7124,-9.6878,9,0.9705,0.3972,1,0.7778,0.2222,0.4444,1,0.6667,0.1111,0.5556,0.1076,0.1447,0.2407,0.3786,0.1053,0.2593,0.2072,0.0891,0.037,0.1627,0.1822,0.6148,0.7778,1,late
-9.7096,-12.1422,8.3333,1,0.3712,1.2222,1,0.2222,0.6667,0.5556,0.3333,0.1111,0.3333,0.1044,0.1442,0.2556,0.3543,0.1058,0.2593,0.1569,0.0875,0,0.1673,0.1827,0.5953,0.4444,1.2222,late
-10.2661,-12.1422,7.6667,0.9705,0.3505,1.2222,1,0.2222,0.6667,0.8889,0.6667,0.1111,0.7778,0.1396,0.1453,0.2185,0.361,0.1051,0.2222,0.1084,0.0867,0,0.1444,0.1827,0.5854,0.4444,1.2222,late
-13.1708,-15.0489,7,0.9031,0.3311,1.1111,0.8889,0.2222,0.6667,0.8889,0.6667,0.1111,0.7778,0.1365,0.1453,0.2185,0.3121,0.1031,0.2222,0.1075,0.0867,0,0.1383,0.1828,0.5928,0.4444,1.3333,late
-12.9872,-15.0489,6.5556,0.7796,0.3202,1.5556,1.3333,0.2222,1.1111,0.8889,0.6667,0.1111,0.7778,0.149,0.1469,0.237,0.2628,0.1007,0.2407,0.1542,0.0875,0,0.1153,0.1813,0.6087,0.4444,1.4444,late
-11.3392,-13.49,6.1111,0.6306,0.3771,1.6667,1.4444,0.2222,1.2222,0.8889,0.6667,0.1111,0.7778,0.148,0.1474,0.237,0.2088,0.0975,0.2407,0.2027,0.0891,0,0.1083,0.1783,0.6571,0.4444,1.2222,early
-11.3288,-13.9422,5.6667,0.4958,0.3693,1.8889,1.6667,0.2222,1.3333,0.8889,0.6667,0.1111,0.7778,0.1463,0.1478,0.2741,0.1539,0.0941,0.2778,0.253,0.0911,0,0.0836,0.1742,0.6941,0.4444,1.2222,early
-12.3562,-13.9422,5.2222,0.4408,0.332,1.6667,1.4444,0.2222,1.2222,0.8889,0.6667,0.1111,0.7778,0.1429,0.1493,0.3111,0.0989,0.091,0.3148,0.305,0.0936,0,0.0832,0.1737,0.683,0.4444,1.2222,late
-12.3401,-13.49,4.7778,0.4958,0.2695,2.1111,1.8889,0.2222,1.5556,0.8889,0.6667,0.1111,0.7778,0.1564,0.153,0.237,0.1031,0.089,0.2407,0.3575,0.0959,0,0.0833,0.1731,0.6735,0.4444,1.2222,late
-15.1741,-15.0489,4.1111,0.6306,0.2244,2.1111,2,0.1111,1.7778,0.6667,0.4444,0.2222,0.4444,0.182,0.1547,0.2222,0.0624,0.0871,0.2407,0.4108,0.0973,0,0.0598,0.1732,0.6854,0.3333,1.2222,late
-12.5172,-12.1422,4.1111,0.75,0.2528,1.7778,1.7778,0,1.5556,1.1111,0.8889,0.2222,0.8889,0.2062,0.1562,0.2222,0.0535,0.0861,0.2407,0.4316,0.0975,0,0.0632,0.1731,0.7023,0.4444,1.2222,late
-15.5137,-15.0489,4.1111,0.8063,0.2257,2.1111,2,0.1111,1.7778,0.7778,0.4444,0.3333,0.4444,0.1852,0.1548,0.2333,0.0529,0.0863,0.2778,0.452,0.0964,0,0.0698,0.1724,0.709,0.4444,1.4444,early
-11.9432,-12.1422,4.2222,0.75,0.2567,2.2222,2,0.1111,1.8889,0.8889,0.6667,0.2222,0.6667,0.1347,0.1512,0.2704,0.1007,0.0882,0.2778,0.3961,0.0936,0,0.0607,0.1713,0.7259,0.4444,1.5556,early
-10.6398,-9.2356,4.1111,0.6306,0.2805,2,1.5556,0.1111,1.5556,1,0.6667,0.2222,0.7778,0.1223,0.1483,0.2889,0.145,0.0902,0.2593,0.342,0.0904,0,0.0832,0.1717,0.7212,0.5556,1.5556,late
-12.8172,-10.7944,4,0.4958,0.1861,2,1.4444,0.2222,1.4444,1,0.6667,0.2222,0.7778,0.1239,0.148,0.3259,0.193,0.0925,0.2593,0.2934,0.088,0,0.1107,0.1727,0.6741,0.5556,1.6667,late
-13.0082,-10.7944,3.8889,0.4408,0.1736,2.2222,1.5556,0.2222,1.4444,1,0.6667,0.2222,0.7778,0.1291,0.1472,0.3222,0.2415,0.0946,0.2593,0.2431,0.0852,0,0.1313,0.1746,0.6317,0.5556,1.7778,early
-11.8175,-10.7944,3.6667,0.4958,0.2462,2.3333,1.5556,0.2222,1.4444,1,0.6667,0.2222,0.7778,0.1297,0.1439,0.2852,0.2502,0.0955,0.2222,0.1912,0.082,0,0.1318,0.1731,0.6317,0.5556,1.8889,late
-11.3009,-10.7944,3.4444,0.601,0.3092,2,1.2222,0.2222,1.1111,1,0.6667,0.2222,0.7778,0.1163,0.1397,0.3222,0.246,0.0962,0.2593,0.1392,0.0787,0,0.1317,0.1706,0.6635,0.5556,1.8889,late
-7.9923,-7.8878,3.4444,0.6827,0.3169,2.2222,1.4444,0.2222,1.1111,0.8889,0.6667,0.1111,0.7778,0.0896,0.1373,0.3222,0.2773,0.0965,0.2407,0.0864,0.076,0,0.1436,0.1678,0.6556,0.4444,1.7778,late
-8.0398,-8.34,3.2222,0.6827,0.3226,2.5556,1.6667,0.2222,1.3333,0.5556,0.2222,0.1111,0.3333,0.0599,0.1328,0.2852,0.2862,0.0956,0.2037,0.0656,0.0742,0,0.1523,0.1646,0.6384,0.4444,1.7778,late
-5.4049,-5.8856,3.7778,0.601,0.3518,2.2222,1.4444,0.1111,1.1111,0.8889,0.6667,0,0.7778,0.0432,0.13,0.2741,0.2872,0.0938,0.1667,0.0452,0.0733,0,0.1493,0.161,0.649,0.4444,1.7778,late
-6.2878,-6.3378,4.2222,0.4663,0.3497,2.1111,1.4444,0.1111,1,0.6667,0.4444,0,0.5556,0.0416,0.1291,0.237,0.2352,0.0912,0.1667,0.0509,0.0738,0,0.1531,0.157,0.6517,0.3333,1.8889,late
-8.7621,-9.2444,4.6667,0.3439,0.2964,2,1.5556,0.1111,0.8889,1.1111,0.8889,0.1111,0.8889,0.0733,0.1304,0.2,0.2205,0.0896,0.1667,0.0831,0.0756,0,0.1395,0.1527,0.6525,0.3333,2.2222,late
-6.4132,-6.79,5.1111,0.2754,0.3239,1.8889,1.5556,0,0.8889,1.1111,0.8889,0.1111,0.8889,0.0948,0.13,0.163,0.1954,0.0878,0.1667,0.1004,0.0762,0,0.1244,0.1483,0.667,0.3333,2.5556,late
-9.198,-9.2444,5.5556,0.2316,0.2911,1.4444,1.2222,0,0.6667,1.5556,1.3333,0.1111,1.3333,0.1121,0.129,0.1296,0.1695,0.0859,0.1296,0.1182,0.0769,0,0.1136,0.1437,0.6657,0.4444,2.8889,early
-9.7812,-10.14,6.1111,0.1786,0.216,1.2222,1.1111,0,0.4444,1.5556,1.3333,0.1111,1.3333,0.1277,0.1283,0.0926,0.1791,0.0843,0.0926,0.1365,0.0776,0,0.1248,0.1396,0.6478,0.4444,3.3333,late
-13.167,-13.0467,6.6667,0.1235,0.15,1.1111,1,0,0.4444,2.3333,2,0.2222,2,0.1429,0.1263,0.037,0.1959,0.082,0.037,0.1552,0.0783,0,0.1284,0.1357,0.616,0.6667,3.7778,early
-14.7435,-15.9533,7.2222,0.0673,0.1546,0.6667,0.5556,0,0.2222,2.5556,2,0.3333,2,0.1496,0.1219,0.0185,0.1684,0.0791,0.0185,0.1652,0.0782,0,0.122,0.1301,0.6168,0.7778,3.8889,early
-15.1537,-16.8489,7.6667,0.0295,0.1285,0.8889,0.8889,0,0.4444,2.4444,2,0.3333,2,0.156,0.1181,0.063,0.1653,0.0765,0.063,0.1659,0.0774,0,0.1039,0.1244,0.6378,0.6667,3.5556,early
-14.8638,-17.7444,7.3333,0.0295,0.1376,0.8889,0.8889,0,0.4444,2,1.5556,0.3333,1.5556,0.1546,0.1128,0.1741,0.1555,0.074,0.1741,0.1624,0.0755,0,0.0957,0.119,0.6749,0.5556,3.2222,early
-14.0832,-17.2922,7,0.0969,0.1635,1.3333,1.3333,0,0.5556,2,1.5556,0.3333,1.5556,0.1541,0.1073,0.2481,0.1542,0.0714,0.2481,0.1547,0.0727,0,0.0784,0.1142,0.7146,0.5556,2.7778,early
-11.4329,-14.8378,6.6667,0.2204,0.2238,1.4444,1.4444,0,0.7778,1.4444,1.1111,0.2222,1.1111,0.1193,0.0999,0.3593,0.1192,0.0682,0.3593,0.1227,0.0692,0,0.0673,0.1101,0.7434,0.4444,2.3333,late
-11.4781,-14.8378,6.3333,0.399,0.2447,2,2,0,1.1111,1.4444,1.1111,0.2222,1.1111,0.0956,0.0942,0.4148,0.0958,0.0656,0.4148,0.1024,0.0667,0,0.0548,0.1066,0.7606,0.4444,1.8889,early
-8.7679,-12.3833,6.4444,0.601,0.3032,1.8889,1.8889,0,1.1111,1.2222,0.6667,0.3333,0.6667,0.074,0.0904,0.4148,0.075,0.0638,0.4148,0.086,0.0651,0,0.0456,0.1049,0.7641,0.4444,1.7778,late
-9.7738,-13.9422,6.5556,0.75,0.3562,1.7778,1.7778,0,1.1111,1.4444,0.8889,0.3333,0.8889,0.0592,0.0886,0.4519,0.0607,0.0629,0.4519,0.0679,0.064,0,0.0344,0.1037,0.7725,0.5556,1.6667,late
-8.744,-13.9422,6.6667,0.8063,0.366,1.8889,1.7778,0.1111,1.1111,1.2222,0.6667,0.3333,0.6667,0.0467,0.0887,0.4704,0.0449,0.0626,0.4704,0.0559,0.0636,0.0185,0.0318,0.1038,0.7725,0.4444,1.6667,late
-6.9937,-11.0356,6.7778,0.75,0.4029,1.8889,1.7778,0.1111,1.1111,1,0.6667,0.2222,0.6667,0.0348,0.0895,0.5815,0.0383,0.063,0.4704,0.044,0.0634,0.1296,0.0252,0.105,0.7762,0.3333,1.7778,late
-6.4564,-9.6878,7.2222,0.601,0.4301,1.4444,1.2222,0.2222,0.6667,1.4444,1.1111,0.2222,1.1111,0.0334,0.0924,0.5556,0.0359,0.0643,0.4259,0.0436,0.0636,0.1667,0.0266,0.1072,0.7749,0.4444,2,late
-6.9856,-9.6878,7.6667,0.399,0.4413,1.4444,1.2222,0.2222,0.6667,1.4444,1.1111,0.2222,1.1111,0.0372,0.097,0.4444,0.0399,0.0665,0.3148,0.0467,0.0646,0.1667,0.0276,0.1107,0.7312,0.4444,2.4444,late
-10.0494,-12.5944,8.1111,0.2204,0.3756,1,0.7778,0.2222,0.5556,1.8889,1.5556,0.2222,1.5556,0.0428,0.1029,0.3704,0.0477,0.0692,0.2407,0.0533,0.0663,0.1667,0.0319,0.1148,0.6942,0.5556,2.7778,late
-10.1764,-12.1422,8.5556,0.0969,0.3459,0.7778,0.5556,0.2222,0.3333,1.8889,1.5556,0.2222,1.5556,0.0446,0.1085,0.2593,0.0491,0.0712,0.1296,0.0614,0.0684,0.1667,0.033,0.1195,0.6693,0.5556,3.2222,late
-13.3649,-14.5967,9,0.0295,0.2977,0.3333,0,0.3333,0,2.4444,2,0.3333,2,0.0565,0.1152,0.2148,0.0579,0.0731,0.0741,0.0764,0.0705,0.1852,0.0422,0.1249,0.6464,0.6667,3.7778,early
-13.5297,-14.5967,8.4444,0,0.2907,0.3333,0,0.3333,0,2.2222,2,0.2222,2,0.0556,0.1193,0.3259,0.063,0.0741,0.0741,0.0718,0.0716,0.2963,0.0425,0.1289,0.6421,0.5556,3.6667,late
-14.7778,-14.5967,7.8889,0.0295,0.2505,0.4444,0,0.4444,0,2.1111,1.7778,0.2222,1.7778,0.0593,0.1229,0.3074,0.0636,0.0742,0.037,0.075,0.0726,0.3333,0.0524,0.1346,0.609,0.5556,3.7778,late
-14.2242,-14.5967,7.3333,0.0969,0.3049,0.3333,0,0.3333,0,1.5556,1.3333,0.1111,1.3333,0.0587,0.124,0.2704,0.0648,0.0738,0,0.0699,0.0726,0.3148,0.0517,0.1375,0.6037,0.4444,3.3333,early
-14.3648,-14.5967,6.7778,0.2204,0.3303,0.3333,0,0.3333,0,1.5556,1.3333,0.1111,1.3333,0.0587,0.1239,0.1593,0.0623,0.0726,0,0.0699,0.0726,0.2037,0.0506,0.1396,0.6469,0.4444,2.8889,late
-15.8069,-16.275,6.5,0.399,0.327,0.25,0,0.25,0,1.25,1,0.125,1,0.0559,0.1252,0.1583,0.062,0.0723,0,0.0715,0.0733,0.1875,0.0518,0.1416,0.6444,0.375,2.875,late
-16.9923,-16.7,6.1429,0.5714,0.3091,0.2857,0,0.2857,0,1.4286,1.1429,0.1429,1.1429,0.056,0.1256,0.181,0.0627,0.0715,0,0.0719,0.0738,0.2143,0.0548,0.1433,0.6498,0.4286,2.7143,late
-15.2117,-14.9283,5.6667,0.6667,0.3529,0.3333,0,0.3333,0,1,0.6667,0.1667,0.6667,0.0533,0.1242,0.2111,0.0578,0.0695,0,0.0702,0.0739,0.25,0.054,0.1448,0.647,0.3333,2.6667,late
-17.5737,-17.68,5,0.8,0.3685,0.4,0,0.4,0,1.2,0.8,0.2,0.8,0.0565,0.1227,0.2533,0.0626,0.0679,0,0.0651,0.0734,0.3,0.0585,0.1455,0.6478,0.4,2.4,late
-10.7528,-14.874,2.6,0.6,0.2846,0.4,0.4,0,0.4,2.2,2,0.2,1.6,0.1144,0.2248,0.0133,0.1184,0.2124,0.02,0.1293,0.0796,0,0.0741,0.3926,0.5068,1,3.8,late
-9.0919,-16.95,3.3333,0.6667,0.2915,0.6667,0.6667,0,0.6667,2,1.6667,0.3333,1.3333,0.114,0.2263,0.0389,0.1096,0.2112,0.0722,0.142,0.0807,0,0.0766,0.3934,0.5102,1,3.5,late
-7.7856,-18.4329,3.8571,0.7143,0.3475,0.8571,0.8571,0,0.8571,1.7143,1.4286,0.2857,1.1429,0.1059,0.2283,0.081,0.1046,0.2111,0.1095,0.1347,0.0806,0,0.0747,0.3936,0.5167,0.8571,3.4286,late
-7.0022,-16.7837,4.25,0.75,0.3225,0.75,0.75,0,0.75,1.75,1.5,0.25,1.25,0.1035,0.2288,0.0708,0.1036,0.2098,0.0958,0.1256,0.0798,0,0.072,0.3892,0.5235,0.875,3.375,late
-6.3474,-15.5011,4.5556,0.7778,0.3537,1,1,0,0.8889,1.5556,1.3333,0.2222,1.1111,0.1005,0.2271,0.063,0.0998,0.2077,0.0852,0.1154,0.0787,0,0.0676,0.3802,0.5691,0.7778,3,late
-4.9354,-15.0489,5,0.6194,0.4008,1.1111,1.1111,0,0.8889,1.5556,1.3333,0.2222,1.1111,0.1017,0.2272,0.063,0.1012,0.2069,0.0852,0.1157,0.0789,0,0.0663,0.3773,0.6093,0.7778,2.7778,late
-5.1005,-15.5011,5.4444,0.6979,0.4241,1.1111,1.1111,0,0.8889,1.3333,1.1111,0.2222,0.8889,0.0965,0.2222,0.063,0.0966,0.2016,0.0852,0.1157,0.0791,0,0.0649,0.3728,0.626,0.6667,2.3333,late
-1.9485,-12.5944,5.8889,0.8091,0.4877,1.1111,1.1111,0,0.8889,1.2222,0.8889,0.3333,0.6667,0.0945,0.2203,0.063,0.0919,0.1981,0.0852,0.1159,0.0792,0,0.0591,0.3651,0.6457,0.6667,2.2222,late
-1.3382,-11.6989,5.8889,0.9031,0.5149,1.1111,1.1111,0,0.8889,1.5556,1.2222,0.3333,1.1111,0.0905,0.219,0.063,0.0933,0.1954,0.0852,0.1059,0.0792,0,0.0506,0.3548,0.6713,0.6667,2,late
-1.5927,-9.2444,5.8889,0.9409,0.576,0.8889,0.8889,0,0.6667,0.8889,0.6667,0.2222,0.6667,0.063,0.2102,0.0556,0.0754,0.1895,0.0741,0.0757,0.079,0,0.0453,0.3475,0.6902,0.4444,2,late
-2.2306,-6.79,6.1111,0.9031,0.5888,0.6667,0.6667,0,0.4444,1.1111,0.8889,0.2222,0.8889,0.0662,0.2112,0.037,0.0817,0.1873,0.037,0.0957,0.0802,0,0.0397,0.3466,0.7026,0.5556,2.2222,late
-5.8171,-6.79,6.5556,0.6979,0.5504,0.4444,0.4444,0,0.2222,0.8889,0.6667,0.2222,0.6667,0.0719,0.2018,0,0.0821,0.1774,0,0.1688,0.0864,0,0.0438,0.3475,0.6779,0.4444,2.3333,late
-6.1469,-6.79,6.7778,0.6194,0.5659,0.4444,0.4444,0,0.2222,0.8889,0.6667,0.2222,0.6667,0.074,0.1973,0,0.0855,0.1737,0,0.2125,0.0912,0,0.0442,0.3472,0.6557,0.4444,2.3333,late
-6.3343,-7.2422,7,0.6194,0.563,0.5556,0.5556,0,0.3333,0.8889,0.6667,0.2222,0.6667,0.074,0.1939,0,0.085,0.1705,0,0.2577,0.0966,0,0.0442,0.3437,0.6631,0.4444,2.3333,late
-6.3939,-7.2422,7.2222,0.6979,0.5691,0.6667,0.6667,0,0.4444,0.8889,0.6667,0.2222,0.6667,0.0739,0.192,0,0.0843,0.1686,0,0.3011,0.1022,0,0.0439,0.3406,0.6784,0.4444,2.3333,late
-6.2675,-7.2422,7.4444,0.8091,0.5549,0.8889,0.8889,0,0.6667,0.7778,0.6667,0.1111,0.6667,0.0784,0.1904,0,0.0907,0.1673,0,0.3421,0.1078,0,0.0438,0.3397,0.6877,0.3333,2.1111,late
-6.3857,-7.2422,8.2222,0.9031,0.5534,0.8889,0.8889,0,0.6667,0.3333,0.2222,0.1111,0.2222,0.0835,0.1865,0,0.089,0.1641,0,0.3912,0.1135,0,0.0463,0.3434,0.663,0.2222,1.8889,late
-6.7983,-6.79,9,0.9705,0.5143,0.8889,0.8889,0,0.6667,0.5556,0.4444,0.1111,0.4444,0.0937,0.1885,0,0.0959,0.166,0,0.4386,0.1193,0,0.0505,0.3488,0.6462,0.3333,1.5556,late
-9.5482,-9.2444,8.6667,1,0.4716,0.8889,0.8889,0,0.6667,0.6667,0.6667,0,0.6667,0.096,0.1896,0,0.1005,0.1711,0,0.4507,0.1248,0,0.0593,0.3577,0.6218,0.2222,1.2222,late
-11.5497,-11.6989,8.3333,0.9705,0.4362,1,0.8889,0.1111,0.6667,1,1,0,0.8889,0.1104,0.1996,0.0111,0.1204,0.1819,0,0.4624,0.1304,0.037,0.0694,0.3673,0.6147,0.4444,1.4444,late
-8.6842,-8.7922,8,0.9031,0.4344,1,0.8889,0.1111,0.6667,1.8889,1.6667,0.2222,1.3333,0.1353,0.2146,0.0185,0.1484,0.1946,0,0.4608,0.1352,0.0556,0.0704,0.3783,0.6208,0.5556,1.5556,late
-8.0891,-8.34,7.6667,0.7796,0.3768,0.8889,0.5556,0.3333,0.4444,2.3333,2.1111,0.2222,1.7778,0.148,0.2284,0.0407,0.1585,0.2053,0,0.4435,0.1391,0.0926,0.0789,0.3928,0.5979,0.6667,1.8889,late
-8.2971,-8.34,7.3333,0.601,0.3277,0.6667,0.3333,0.3333,0.3333,2.8889,2.5556,0.3333,2.2222,0.1529,0.241,0.0593,0.1738,0.2151,0,0.409,0.1412,0.1296,0.0866,0.4077,0.5433,0.7778,2.3333,late
-9.7578,-9.2356,7,0.399,0.2617,0.6667,0.2222,0.4444,0.2222,3.4444,3,0.4444,2.6667,0.1727,0.2533,0.0704,0.1887,0.2215,0,0.3842,0.1429,0.1481,0.0917,0.4155,0.5001,0.8889,2.6667,late
-10.0541,-9.6878,6.6667,0.2204,0.3043,0.4444,0,0.4444,0,3.4444,3,0.4444,2.6667,0.1747,0.2573,0.0704,0.188,0.2223,0,0.3457,0.1423,0.1481,0.0952,0.4141,0.4909,0.8889,2.6667,late
-9.6946,-9.2356,6.3333,0.1264,0.3119,1,0.5556,0.4444,0.4444,3.4444,3,0.4444,2.6667,0.1727,0.2563,0.0704,0.1844,0.219,0,0.303,0.1397,0.1481,0.0927,0.4031,0.5378,0.8889,2.5556,late
-8.9995,-10.5833,6,0.1264,0.3795,1.1111,0.6667,0.4444,0.4444,3.2222,2.7778,0.4444,2.4444,0.1635,0.2493,0.0704,0.173,0.2109,0,0.2562,0.1355,0.1481,0.0884,0.3873,0.5903,0.7778,2.4444,early
-5.7377,-8.1289,6,0.2204,0.4626,1.1111,0.6667,0.4444,0.4444,2.7778,2.3333,0.4444,2,0.1495,0.2374,0.0704,0.1584,0.1994,0,0.2059,0.1298,0.1481,0.0788,0.3643,0.6549,0.6667,2.3333,late
-3.3532,-5.6744,6,0.399,0.4725,1.4444,1.1111,0.3333,0.8889,2.4444,2,0.4444,1.7778,0.129,0.2233,0.0593,0.1352,0.1862,0,0.1547,0.1235,0.1111,0.0666,0.3442,0.6898,0.4444,1.6667,late
-4.3618,-7.0222,6,0.601,0.539,1.4444,1.1111,0.3333,0.8889,1.5556,1.3333,0.2222,1.3333,0.1021,0.2099,0.0519,0.1066,0.1746,0,0.1174,0.1182,0.0926,0.0612,0.3291,0.7078,0.3333,1.4444,late
-4.8531,-7.4744,5.6667,0.7796,0.5835,1.2222,1.1111,0.1111,0.8889,1.5556,1.3333,0.2222,1.3333,0.0895,0.2031,0.0296,0.0998,0.1679,0,0.0973,0.1143,0.0556,0.0578,0.3218,0.7127,0.3333,1.2222,late
-4.8871,-8.37,5.3333,0.8736,0.5444,1.2222,1.1111,0.1111,0.8889,1.3333,1.1111,0.2222,1.1111,0.0932,0.2015,0.0111,0.0967,0.1666,0,0.0968,0.1131,0.0185,0.0571,0.3227,0.7105,0.3333,1,late
-2.8731,-7.0222,5,0.8736,0.5577,1.2222,1.2222,0,0.8889,1.2222,1.1111,0.1111,1.1111,0.0768,0.2025,0,0.0938,0.171,0,0.0767,0.1116,0,0.0627,0.3339,0.7025,0.3333,1.1111,late
-2.9271,-7.0222,4.5556,0.7796,0.476,1.3333,1.3333,0,0.8889,1.4444,1.2222,0.2222,1.1111,0.0891,0.2116,0,0.1042,0.1798,0,0.0807,0.113,0,0.0691,0.3524,0.6847,0.4444,1.4444,late
-3.7621,-7.4744,4.1111,0.6306,0.4223,0.7778,0.7778,0,0.4444,1.6667,1.4444,0.2222,1.3333,0.0875,0.2207,0,0.1116,0.1907,0,0.0823,0.1142,0,0.0735,0.3737,0.6356,0.5556,1.7778,late
-5.6861,-9.0333,3.5556,0.4958,0.3572,0.6667,0.6667,0,0.4444,1.6667,1.4444,0.2222,1.3333,0.0868,0.2284,0,0.1118,0.1999,0,0.084,0.1152,0,0.079,0.392,0.5812,0.5556,2.1111,late
-6.4492,-9.0333,3.8889,0.4113,0.2923,0.6667,0.6667,0,0.4444,1.8889,1.6667,0.2222,1.5556,0.0896,0.2375,0,0.1159,0.2094,0,0.0857,0.1161,0,0.0843,0.407,0.5319,0.6667,2.4444,late
-7.3336,-11.4878,4.2222,0.4285,0.3147,0.4444,0.4444,0,0.2222,2,1.7778,0.2222,1.5556,0.0957,0.2463,0.0185,0.1242,0.2183,0.0185,0.086,0.1165,0,0.0858,0.4173,0.5065,0.7778,2.7778,late
-6.5991,-13.0467,4.5556,0.507,0.3338,0.4444,0.4444,0,0.2222,2,1.7778,0.2222,1.5556,0.0916,0.2471,0.1296,0.1193,0.2207,0.1296,0.0846,0.1163,0,0.0836,0.4165,0.5126,0.7778,2.5556,late
-6.9709,-13.0467,5.2222,0.601,0.3094,0.6667,0.6667,0,0.4444,1.5556,1.3333,0.2222,1.1111,0.0871,0.2444,0.1667,0.1132,0.2205,0.1667,0.083,0.116,0,0.0813,0.4136,0.4936,0.6667,2.5556,late
-7.5369,-14.6056,5.8889,0.7011,0.387,0.6667,0.6667,0,0.4444,1.3333,1.1111,0.2222,0.8889,0.0804,0.2408,0.1667,0.1024,0.2157,0.1667,0.0821,0.1156,0,0.0762,0.4022,0.4911,0.6667,2.4444,late
-8.0546,-14.6056,6.5556,0.7919,0.4444,0.6667,0.5556,0.1111,0.4444,0.8889,0.6667,0.2222,0.4444,0.0788,0.2337,0.2037,0.0919,0.2071,0.1667,0.0848,0.1151,0,0.0659,0.3844,0.509,0.5556,2,late
-7.1321,-13.7011,8.1111,0.9327,0.598,0.7778,0.6667,0.1111,0.6667,0.4444,0.3333,0.1111,0.2222,0.0528,0.2156,0.3889,0.0614,0.1896,0.3148,0.0644,0.1113,0,0.0516,0.3411,0.5815,0.3333,1.2222,early
-6.9075,-13.7011,9,0.9705,0.5927,1.2222,0.8889,0.3333,0.8889,0.5556,0.3333,0.2222,0.2222,0.0617,0.2176,0.4111,0.0679,0.1879,0.3519,0.0722,0.1136,0.0111,0.0534,0.3334,0.5691,0.4444,1.3333,late
-5.8978,-13.2489,8.5556,1,0.6154,1.2222,0.8889,0.3333,0.8889,0.8889,0.6667,0.2222,0.4444,0.068,0.2229,0.4296,0.079,0.1906,0.3519,0.0695,0.1157,0.1222,0.0505,0.3315,0.5709,0.5556,1.4444,late
-6.9377,-13.2489,8.1111,0.9705,0.5955,1.1111,0.6667,0.4444,0.6667,0.8889,0.5556,0.3333,0.4444,0.0638,0.2221,0.4296,0.0677,0.1877,0.3333,0.0826,0.1196,0.1407,0.0529,0.3332,0.561,0.5556,1.5556,late
-7.0174,-10.7944,7.6667,0.9031,0.5501,1.1111,0.6667,0.4444,0.6667,1.4444,1,0.4444,0.8889,0.0679,0.2282,0.3185,0.0719,0.1915,0.2222,0.1165,0.1242,0.1407,0.0535,0.34,0.5544,0.6667,1.8889,late
-8.7512,-13.2489,7.2222,0.7796,0.534,0.8889,0.4444,0.4444,0.4444,1.4444,1,0.4444,0.8889,0.0672,0.2298,0.2815,0.0692,0.1921,0.1852,0.1364,0.1263,0.1407,0.0528,0.3476,0.5742,0.6667,2.2222,early
-9.8461,-13.2489,6.7778,0.601,0.4641,0.8889,0.4444,0.4444,0.4444,1.7778,1.4444,0.3333,1.3333,0.0702,0.2307,0.2815,0.0727,0.196,0.1852,0.1492,0.1258,0.1407,0.0544,0.3569,0.5791,0.6667,2.4444,late
-10.5299,-14.5967,6.5556,0.399,0.422,1.1111,0.7778,0.3333,0.6667,1.7778,1.4444,0.3333,1.3333,0.0719,0.2301,0.2815,0.0746,0.1988,0.2222,0.1638,0.1244,0.1407,0.0571,0.3659,0.5618,0.6667,2.5556,late
-10.8982,-15.9444,6.3333,0.25,0.4146,0.8889,0.5556,0.3333,0.4444,1.7778,1.4444,0.3333,1.3333,0.0716,0.228,0.3185,0.0719,0.1994,0.2963,0.1799,0.1234,0.1407,0.0574,0.3717,0.5581,0.6667,2.5556,early
-10.7233,-15.9444,6.1111,0.1937,0.3753,1.2222,0.8889,0.3333,0.6667,1.7778,1.4444,0.3333,1.3333,0.0759,0.229,0.2444,0.0771,0.2028,0.2222,0.1921,0.1204,0.1407,0.0573,0.3751,0.5581,0.6667,2.8889,late
-9.219,-13.49,5.8889,0.25,0.4063,1,0.8889,0.1111,0.6667,1.8889,1.6667,0.2222,1.5556,0.0764,0.2286,0.2407,0.0794,0.2062,0.2037,0.1891,0.1151,0.1296,0.0525,0.3766,0.5655,0.6667,2.8889,early
-11.27,-16.3967,6.1111,0.399,0.3827,1.2222,1.1111,0.1111,0.8889,1.4444,1.2222,0.2222,1.1111,0.0793,0.2274,0.2593,0.0792,0.2076,0.2407,0.1961,0.1102,0.0185,0.0511,0.3753,0.5607,0.5556,2.5556,late
-9.493,-16.3967,6.3333,0.601,0.3667,1.4444,1.4444,0,1.1111,1.4444,1.3333,0.1111,1.1111,0.0793,0.2278,0.2778,0.0865,0.2117,0.2778,0.1853,0.1034,0,0.0513,0.3791,0.5582,0.5556,2.3333,late
-9.2194,-18.8511,6.5556,0.7796,0.3989,1.7778,1.7778,0,1.3333,0.8889,0.8889,0,0.6667,0.0752,0.2239,0.3889,0.0823,0.211,0.3889,0.1493,0.0951,0,0.05,0.3716,0.6019,0.4444,2,late
-7.6102,-17.7912,6.75,0.9031,0.4162,2,2,0,1.5,1,1,0,0.75,0.0784,0.2238,0.4375,0.0863,0.2128,0.4375,0.1359,0.0908,0,0.0494,0.3664,0.6049,0.5,1.75,late
-5.968,-16.4286,7,1,0.4522,2.2857,2.2857,0,1.7143,0.5714,0.5714,0,0.2857,0.0771,0.2239,0.5,0.0866,0.214,0.5,0.1222,0.0868,0,0.0475,0.3616,0.6183,0.4286,1.5714,late
-5.5911,-16.95,7,1,0.4542,2.1667,2.1667,0,1.6667,0.6667,0.6667,0,0.3333,0.0794,0.2272,0.5278,0.0906,0.2183,0.5278,0.1081,0.0832,0,0.0454,0.3584,0.6472,0.5,1.6667,late
-5.8448,-17.68,7,1,0.4111,2.6,2.6,0,2,0.8,0.8,0,0.4,0.0888,0.2361,0.4333,0.1023,0.2265,0.4333,0.0936,0.0798,0,0.0474,0.3648,0.6167,0.6,2,early
-12.1801,-8.03,3.2,0.4,0.3341,1.2,1.2,0,0.4,2,2,0,2,0.0901,0.2141,0,0.1357,0.1955,0,0.0966,0.1304,0,0.087,0.3995,0.4343,0.8,3.2,late
-11.6544,-11.2467,3.6667,0.5,0.3371,1.3333,1.1667,0.1667,0.5,1.8333,1.6667,0.1667,1.6667,0.1012,0.2179,0,0.1266,0.1896,0,0.135,0.1404,0,0.0782,0.3966,0.4572,0.8333,3,early
-11.0634,-13.5443,4,0.5714,0.3959,1.8571,1.4286,0.4286,0.8571,1.5714,1.4286,0.1429,1.4286,0.0981,0.2154,0.0476,0.1165,0.1829,0.0476,0.1412,0.1445,0,0.0718,0.383,0.5347,0.7143,2.5714,late
-9.9499,-12.5062,4.25,0.625,0.4155,1.875,1.25,0.625,0.75,1.375,1.25,0.125,1.25,0.09,0.21,0.1667,0.1061,0.1761,0.1667,0.1429,0.1454,0,0.0669,0.3728,0.5929,0.625,2.25,late
-10.1489,-14.1533,4.4444,0.6667,0.4308,2,1.3333,0.6667,0.8889,1.2222,1.1111,0.1111,1.1111,0.085,0.2069,0.1852,0.0997,0.1728,0.1852,0.1417,0.1446,0,0.0633,0.3656,0.6159,0.5556,2,late
-8.4309,-16.6078,5,0.6306,0.4819,2.2222,1.5556,0.6667,1.1111,1,0.8889,0.1111,0.8889,0.0881,0.2082,0.1852,0.1033,0.1715,0.1852,0.1502,0.1472,0,0.062,0.3621,0.6318,0.4444,1.7778,late
-9.745,-19.5144,5,0.7796,0.4949,2.2222,1.5556,0.6667,1.1111,0.7778,0.6667,0.1111,0.6667,0.0857,0.205,0.1852,0.0996,0.167,0.1852,0.1528,0.1479,0,0.0586,0.3565,0.6528,0.3333,1.6667,late
-6.6772,-16.6078,5,0.8736,0.5516,2.1111,1.3333,0.7778,1.1111,0.5556,0.4444,0.1111,0.4444,0.0778,0.1955,0.2222,0.0798,0.1598,0.1852,0.1443,0.1429,0.037,0.05,0.3434,0.6998,0.2222,1.7778,late
-9.5211,-19.5144,5,0.7796,0.5215,1.8889,1.1111,0.7778,1.1111,0.7778,0.6667,0.1111,0.6667,0.0766,0.192,0.2407,0.075,0.1587,0.1852,0.1305,0.1367,0.1481,0.0388,0.3391,0.7018,0.3333,1.7778,late
-8.8989,-17.06,5,0.6306,0.5441,1.7778,1,0.7778,1,0.6667,0.6667,0,0.6667,0.0645,0.1846,0.2778,0.0708,0.1578,0.1852,0.1049,0.1285,0.1852,0.0393,0.3319,0.7058,0.2222,1.7778,late
-8.4849,-15.5011,5,0.4958,0.5517,1.3333,0.7778,0.5556,0.7778,0.6667,0.6667,0,0.6667,0.0599,0.1804,0.2407,0.0684,0.158,0.1481,0.098,0.1234,0.1852,0.0393,0.3319,0.7058,0.2222,1.7778,late
-8.6722,-15.5011,5,0.4408,0.5305,1.2222,0.8889,0.3333,0.8889,0.6667,0.6667,0,0.6667,0.0623,0.1808,0.1296,0.0707,0.1615,0.037,0.096,0.1215,0.1852,0.0394,0.3359,0.691,0.2222,1.8889,late
-7.8091,-12.5944,5,0.4958,0.519,1.1111,0.8889,0.2222,0.8889,0.6667,0.6667,0,0.6667,0.0739,0.1838,0.0926,0.0832,0.166,0,0.0992,0.1227,0.1852,0.041,0.3414,0.6731,0.2222,2.2222,late
-9.9543,-9.6878,5.4444,0.7796,0.4027,0.8889,0.6667,0.2222,0.6667,1.7778,1.6667,0.1111,1.3333,0.0866,0.1938,0.1481,0.0987,0.1759,0.0741,0.1284,0.1341,0.1852,0.0487,0.3555,0.632,0.5556,1.8889,late
-14.1494,-12.5944,5.8889,0.8736,0.3539,0.8889,0.6667,0.2222,0.6667,1.7778,1.6667,0.1111,1.3333,0.086,0.2008,0.1481,0.1063,0.1823,0.0741,0.1429,0.1429,0.1852,0.0578,0.3654,0.6142,0.5556,1.6667,late
-16.993,-15.0489,6.3333,0.8736,0.323,0.7778,0.6667,0.1111,0.6667,2.5556,2.3333,0.2222,1.7778,0.1218,0.2152,0.1111,0.1454,0.1933,0.0741,0.1627,0.1537,0.1481,0.0693,0.3846,0.5877,0.7778,1.7778,late
-14.2217,-12.1422,6.4444,0.7796,0.3408,0.6667,0.4444,0.2222,0.4444,2.8889,2.5556,0.3333,2,0.1582,0.2276,0.1148,0.1691,0.2018,0.0741,0.1996,0.1664,0.0556,0.083,0.3971,0.5828,0.7778,2.1111,late
-16.2668,-14.5967,6.5556,0.601,0.3129,0.5556,0.4444,0.1111,0.4444,3.6667,3.2222,0.4444,2.6667,0.1629,0.2372,0.1148,0.1923,0.2102,0.0926,0.2006,0.1759,0.0556,0.0919,0.4124,0.5726,1,2.3333,late
-18.289,-16.1556,6.6667,0.399,0.2527,0.5556,0.3333,0.2222,0.3333,4.2222,3.6667,0.5556,3.1111,0.1917,0.2502,0.137,0.2094,0.2173,0.0926,0.2266,0.186,0.0741,0.1008,0.4258,0.5187,1.2222,2.8889,early
-20.5023,-18.61,6.7778,0.2204,0.2731,0.4444,0.2222,0.2222,0.2222,4.6667,4.1111,0.5556,3.5556,0.2074,0.2568,0.137,0.2185,0.22,0.0926,0.2281,0.1914,0.0741,0.1082,0.4283,0.4751,1.3333,3.1111,late
-21.832,-21.5167,6.6667,0.0969,0.262,0.2222,0,0.2222,0,4.8889,4.3333,0.5556,3.7778,0.2007,0.2557,0.1741,0.2085,0.2172,0.1296,0.224,0.1927,0.0741,0.1078,0.4256,0.4683,1.4444,3.1111,early
-22.2191,-22.8644,6.5556,0.0591,0.2577,0.3333,0.1111,0.2222,0.1111,4.5556,4,0.5556,3.7778,0.1889,0.249,0.1741,0.196,0.2114,0.1296,0.2142,0.1902,0.0741,0.1052,0.415,0.4836,1.3333,3.3333,late
-18.5738,-21.3056,6.3333,0.0969,0.3194,0.7778,0.4444,0.3333,0.4444,4,3.5556,0.4444,3.3333,0.1852,0.2404,0.1926,0.1876,0.2024,0.1296,0.191,0.1839,0.0741,0.0994,0.399,0.5491,1.2222,3.2222,late
-14.5405,-18.8511,6.1111,0.2204,0.3795,0.8889,0.4444,0.4444,0.4444,3.5556,3.1111,0.4444,2.8889,0.1803,0.229,0.3037,0.1734,0.1902,0.2407,0.1738,0.1757,0.0741,0.0891,0.3765,0.6015,1.1111,3,late
-11.4533,-15.9444,5.8889,0.399,0.4607,1.1111,0.6667,0.4444,0.6667,2.7778,2.4444,0.3333,2.4444,0.1454,0.2142,0.3407,0.1347,0.1768,0.2778,0.1513,0.1656,0.0741,0.0789,0.358,0.6293,0.8889,2.6667,late
-12.3509,-18.8511,6,0.601,0.4885,1,0.6667,0.3333,0.6667,2.6667,2.4444,0.2222,2.4444,0.1105,0.2022,0.3185,0.1084,0.1667,0.2778,0.118,0.1554,0.0556,0.0628,0.3401,0.661,0.8889,2.3333,early
-10.5145,-16.3967,6.1111,0.75,0.5042,1,0.6667,0.3333,0.6667,1.8889,1.7778,0.1111,1.7778,0.1055,0.1952,0.2815,0.09,0.1609,0.2593,0.1165,0.1493,0.0185,0.0552,0.3349,0.6748,0.6667,2.3333,late
-7.1827,-13.49,6.3333,0.75,0.5012,0.8889,0.6667,0.2222,0.6667,1.6667,1.5556,0.1111,1.5556,0.0634,0.1881,0.3333,0.0736,0.1615,0.3333,0.0906,0.1448,0,0.05,0.3407,0.7059,0.5556,2.1111,late
-6.1327,-11.0356,6.6667,0.601,0.4863,0.8889,0.6667,0.2222,0.6667,1.6667,1.3333,0.3333,1.3333,0.0724,0.1951,0.2963,0.0735,0.1669,0.2963,0.1163,0.1504,0,0.0553,0.3574,0.6888,0.5556,2.1111,late
-9.2814,-11.6989,7.3333,0.2204,0.3775,0.3333,0.2222,0.1111,0.2222,1.8889,1.5556,0.3333,1.5556,0.0723,0.2122,0.2222,0.0834,0.1848,0.2222,0.1123,0.1598,0,0.0653,0.3969,0.6113,0.5556,2.2222,late
-11.9144,-14.1533,7.6667,0.0969,0.3336,0.3333,0.3333,0,0.3333,2.6667,2.2222,0.4444,2.2222,0.0915,0.2254,0.1333,0.0945,0.1933,0.1444,0.1191,0.1669,0,0.0696,0.4131,0.5743,0.8889,2.7778,late
-11.8314,-14.1533,8.1111,0.0295,0.2714,0.2222,0.2222,0,0.2222,3,2.5556,0.4444,2.2222,0.0877,0.2317,0.1704,0.0903,0.1979,0.1815,0.122,0.1721,0,0.0686,0.4179,0.5729,1,3,late
-11.7429,-14.1533,8.2222,0.0295,0.3108,0.4444,0.4444,0,0.4444,2.5556,2.1111,0.4444,1.7778,0.0847,0.235,0.2074,0.0888,0.2005,0.2185,0.1212,0.1743,0,0.0702,0.4209,0.5602,0.8889,2.8889,late
-13.3403,-16.6078,8.3333,0.0969,0.2879,0.4444,0.4444,0,0.4444,2.5556,2.1111,0.4444,1.7778,0.0871,0.2366,0.2074,0.0887,0.2007,0.2185,0.1169,0.1745,0,0.0729,0.42,0.5325,0.8889,2.5556,late
-12.177,-14.1533,8.4444,0.2204,0.2812,0.7778,0.6667,0.1111,0.4444,2.4444,1.8889,0.5556,1.5556,0.0874,0.2353,0.2074,0.0868,0.1985,0.1815,0.1147,0.174,0,0.0733,0.4121,0.5198,0.8889,2.2222,early
-12.1927,-14.1533,8.5556,0.399,0.3054,1.1111,0.8889,0.2222,0.4444,2,1.5556,0.4444,1.1111,0.0871,0.2324,0.2444,0.09,0.1974,0.1815,0.1031,0.1686,0,0.065,0.402,0.5247,0.8889,2.2222,late
-11.9421,-14.1533,8.6667,0.601,0.3101,1.4444,1.1111,0.3333,0.4444,2.1111,1.8889,0.2222,1.1111,0.0778,0.2258,0.2815,0.0925,0.1948,0.2185,0.0728,0.1611,0,0.0608,0.3851,0.541,0.8889,2,late
-11.1937,-14.1533,8.7778,0.7796,0.3644,1.7778,1.4444,0.3333,0.4444,1.6667,1.4444,0.2222,0.6667,0.0766,0.2172,0.2815,0.0877,0.1873,0.2185,0.0707,0.1551,0,0.0556,0.3677,0.572,0.7778,1.6667,late
-7.8418,-14.1533,9,0.9705,0.4839,2.1111,1.7778,0.3333,0.6667,1.3333,1.2222,0.1111,0.4444,0.0609,0.1994,0.2778,0.0778,0.1753,0.2037,0.0609,0.1419,0,0.0478,0.3384,0.6226,0.6667,1.4444,late
-10.4207,-17.06,8.6667,1,0.4669,2.1111,1.7778,0.3333,0.6667,1,0.8889,0.1111,0.4444,0.0638,0.1965,0.2037,0.0812,0.1735,0.1296,0.0614,0.1392,0,0.0505,0.3379,0.6051,0.5556,1.6667,late
-9.7684,-14.1533,8.3333,0.9705,0.4342,2,1.5556,0.4444,0.4444,1.4444,1.3333,0.1111,0.8889,0.0689,0.1977,0.1852,0.0849,0.1743,0.0926,0.0744,0.1401,0,0.0565,0.344,0.5889,0.6667,2.1111,late
-9.7532,-12.5944,8,0.9031,0.4369,2,1.5556,0.4444,0.4444,2,1.7778,0.2222,0.8889,0.0741,0.2006,0.2185,0.0973,0.1783,0.1111,0.0984,0.1441,0,0.0581,0.3475,0.5945,1,2.4444,late
-10.6789,-15.0489,7.6667,0.7796,0.4772,1.6667,1.3333,0.3333,0.4444,2.4444,2.2222,0.2222,1.3333,0.0839,0.2075,0.2,0.1074,0.1839,0.1111,0.1264,0.149,0,0.0584,0.3566,0.5953,1.1111,2.6667,late
-13.8112,-17.9556,7.3333,0.601,0.4189,1.3333,1.1111,0.2222,0.4444,2.3333,2.1111,0.2222,1.3333,0.0865,0.2107,0.1259,0.1041,0.1854,0.0741,0.1409,0.1541,0,0.0596,0.3685,0.5879,1,2.8889,early
-16.128,-20.41,7,0.399,0.4114,1,0.8889,0.1111,0.4444,2.4444,2.2222,0.2222,1.7778,0.0842,0.2133,0.0889,0.1043,0.1883,0.037,0.1498,0.158,0,0.0608,0.377,0.5787,1,3.1111,late
-16.324,-22.8644,6.6667,0.2204,0.4094,0.7778,0.6667,0.1111,0.4444,2.5556,2.2222,0.3333,1.7778,0.0859,0.2175,0.0889,0.1028,0.1903,0.037,0.1716,0.1634,0,0.0625,0.385,0.5528,1.1111,3.4444,early
-15.7702,-21.3056,6.3333,0.1264,0.4035,0.7778,0.6667,0.1111,0.4444,2.5556,2.2222,0.3333,1.7778,0.0868,0.2214,0.0889,0.1023,0.1928,0.037,0.1852,0.1678,0,0.0621,0.3899,0.5528,1.1111,3.3333,early
-14.1576,-18.3989,6,0.1264,0.3909,0.8889,0.7778,0.1111,0.5556,2.1111,1.7778,0.3333,1.3333,0.0848,0.2235,0.1074,0.1002,0.1961,0.0556,0.1938,0.169,0,0.0616,0.3958,0.5369,0.8889,3.3333,early
-11.6982,-15.9444,6,0.2204,0.4714,1.2222,1.1111,0.1111,0.8889,2.3333,2,0.3333,1.5556,0.0893,0.227,0.1444,0.1057,0.2013,0.0926,0.1958,0.1668,0,0.0588,0.3956,0.5492,1,3.1111,late
-12.5044,-18.8511,6,0.399,0.4653,1.3333,1.3333,0,1.1111,1.8889,1.5556,0.3333,1.1111,0.0792,0.2254,0.2,0.0954,0.2028,0.1667,0.1837,0.161,0,0.0513,0.3906,0.5727,0.8889,2.6667,early
-11.3024,-20.41,6,0.601,0.4509,1.7778,1.7778,0,1.5556,1.7778,1.5556,0.2222,1.3333,0.091,0.2294,0.1852,0.1117,0.2065,0.1667,0.1573,0.1515,0,0.0495,0.3917,0.5733,0.6667,2.4444,late
-11.0627,-19.545,6,0.7796,0.438,2,2,0,1.75,1.375,1.25,0.125,1,0.0829,0.2241,0.1875,0.1034,0.2039,0.1875,0.1331,0.1447,0,0.0498,0.3886,0.569,0.5,2.375,early
-8.5375,-18.4329,6,0.8571,0.467,2.2857,2.2857,0,2,1.5714,1.4286,0.1429,1.1429,0.0847,0.2232,0.2143,0.1077,0.2036,0.2143,0.1272,0.1383,0,0.048,0.3806,0.5741,0.5714,2.1429,early
-5.7794,-16.95,6,1,0.5132,2.6667,2.6667,0,2.3333,1.1667,1,0.1667,0.6667,0.0879,0.2223,0.25,0.11,0.202,0.25,0.1214,0.1317,0,0.0451,0.376,0.5884,0.5,2,late
-5.6139,-14.874,6,1,0.5158,3,3,0,2.8,1.2,1.2,0,0.8,0.0919,0.224,0.3,0.1207,0.2054,0.3,0.0966,0.123,0,0.0441,0.3742,0.606,0.4,1.8,late
-23.7983,-14.874,5.8,0.2,0.1174,0,0,0,0,4.2,3.2,1,3.2,0.0581,0.2318,0.3019,0.1114,0.1578,0.0333,0.1283,0.1756,0,0.0536,0.3153,0.4808,1.8,3.2,late
-23.6134,-14.6117,6,0.1667,0.1091,0,0,0,0,4.3333,3.3333,1,3.3333,0.0611,0.2353,0.2516,0.1242,0.1584,0.0278,0.1254,0.1754,0,0.0641,0.3196,0.4747,1.8333,2.8333,late
-22.7659,-14.4243,6.1429,0.1429,0.1217,0,0,0,0,3.8571,2.8571,1,2.8571,0.0569,0.2323,0.2633,0.1184,0.1571,0.0238,0.1242,0.1728,0,0.0643,0.3183,0.4736,1.7143,2.5714,late
-23.6005,-16.0375,6.25,0.125,0.1066,0.125,0,0.125,0,3.875,3,0.875,3,0.0549,0.2294,0.2554,0.1186,0.1556,0.0208,0.1126,0.1684,0,0.0641,0.3164,0.4705,1.75,2.375,late
-23.3611,-15.7333,6,0.2222,0.0947,0.5556,0.4444,0.1111,0.4444,3.4444,2.6667,0.7778,2.6667,0.051,0.2253,0.2825,0.1162,0.1532,0.0556,0.1018,0.1632,0,0.0616,0.3113,0.4681,1.5556,2.7778,late
-23.7753,-18.64,6.3333,0.0591,0.0764,0.8889,0.7778,0.1111,0.6667,3.4444,2.6667,0.7778,2.6667,0.052,0.223,0.2085,0.111,0.1505,0.0741,0.1018,0.1598,0,0.0597,0.3085,0.4572,1.5556,3.1111,late
-20.9769,-17.2922,6,0.0969,0.1252,1.1111,0.8889,0.2222,0.6667,2.8889,2.3333,0.5556,2.2222,0.0437,0.2176,0.2233,0.1011,0.1467,0.0556,0.0882,0.1548,0.037,0.0581,0.3031,0.4895,1.5556,2.7778,late
-20.2499,-17.2922,5.6667,0.2204,0.1446,1.4444,1.1111,0.3333,0.8889,2.8889,2.3333,0.5556,2,0.0456,0.2154,0.2344,0.0975,0.1422,0.0778,0.0753,0.1496,0.0741,0.0539,0.2961,0.5147,1.5556,2.5556,late
-19.4859,-17.2922,5,0.399,0.1499,2,1.5556,0.4444,1.3333,2.1111,1.8889,0.2222,1.5556,0.035,0.2074,0.263,0.0933,0.1385,0.1148,0.0456,0.1445,0.1111,0.05,0.2873,0.5184,1.1111,2.7778,late
-19.2857,-17.2922,4.8889,0.5715,0.1692,2,1.5556,0.4444,1.3333,2.3333,1.8889,0.4444,1.5556,0.0371,0.2048,0.2815,0.0776,0.1331,0.1519,0.0561,0.1447,0.1111,0.047,0.2816,0.5234,1.2222,3,late
-17.1755,-17.2922,4.7778,0.7123,0.246,2,1.5556,0.4444,1.3333,2.1111,1.7778,0.3333,1.3333,0.0317,0.1973,0.3185,0.0631,0.128,0.1889,0.0476,0.1422,0.1111,0.038,0.2707,0.5481,1.1111,3.3333,late
-15.6341,-16.3967,4.6667,0.7796,0.3263,2.3333,1.7778,0.5556,1.5556,2,1.7778,0.2222,1.3333,0.0307,0.1929,0.2815,0.0603,0.1244,0.1889,0.0376,0.1399,0.1111,0.0336,0.2597,0.5333,1,3.2222,late
-14.2946,-16.3967,4.5556,0.7919,0.351,2.7778,2.2222,0.5556,2,1.6667,1.3333,0.3333,0.8889,0.0295,0.19,0.2963,0.0542,0.122,0.2259,0.0372,0.1393,0.1111,0.0289,0.2493,0.5469,0.8889,3.2222,late
-12.1566,-15.5011,4.7778,0.798,0.4134,2.3333,1.7778,0.5556,1.5556,2,1.6667,0.3333,1.1111,0.0299,0.188,0.2778,0.0466,0.1209,0.2259,0.0376,0.1395,0.1111,0.0263,0.2424,0.5645,1,3,late
-13.3267,-15.5011,5,0.8214,0.3814,2.7778,2.1111,0.6667,2,1.8889,1.4444,0.4444,0.8889,0.0339,0.1913,0.263,0.0511,0.1214,0.2296,0.0428,0.1416,0.1111,0.029,0.2402,0.5648,1,2.7778,late
-14.0065,-16.8489,6.5556,0.9031,0.3635,2.6667,2.2222,0.4444,2.2222,1.4444,1,0.4444,0.6667,0.0364,0.1894,0.2148,0.0547,0.1224,0.2074,0.0419,0.1387,0.037,0.0301,0.2351,0.5341,0.7778,2.7778,late
-11.8924,-13.9422,7.6667,0.8736,0.3692,2.7778,2.2222,0.4444,2.2222,1.5556,1,0.5556,0.6667,0.0399,0.1934,0.1926,0.0515,0.1226,0.1889,0.0421,0.1369,0,0.034,0.2372,0.5346,0.8889,2.2222,late
-10.4135,-13.9422,8.2222,0.7796,0.4174,3.2222,2.6667,0.4444,2.6667,1.1111,0.7778,0.3333,0.4444,0.0407,0.1935,0.1926,0.0547,0.1243,0.1704,0.032,0.1323,0,0.0311,0.2328,0.5572,0.6667,1.8889,late
-12.892,-16.3967,9.3333,0.399,0.2947,3.7778,3.2222,0.3333,3.1111,1.5556,0.4444,1,0.2222,0.0598,0.2026,0.1675,0.0533,0.1267,0.1519,0.0605,0.1339,0,0.0288,0.2387,0.589,0.6667,1.4444,late
-13.8117,-16.3967,9.8889,0.2204,0.2936,3.6667,3.2222,0.2222,3.1111,1.4444,0.4444,0.8889,0.2222,0.0606,0.2066,0.1675,0.0486,0.1276,0.1333,0.0677,0.1355,0,0.0343,0.2483,0.581,0.5556,1.4444,late
-13.8706,-15.9444,10.4444,0.0969,0.2748,4.4444,3.8889,0.3333,3.7778,1.2222,0.1111,0.8889,0,0.0687,0.2116,0.1378,0.0566,0.1293,0.1074,0.0761,0.1374,0,0.0354,0.2538,0.585,0.5556,1,late
-11.5169,-15.9444,11,0.0295,0.34,3.8889,3.4444,0.2222,3.3333,1.1111,0.1111,0.7778,0,0.0642,0.2106,0.1156,0.05,0.1289,0.0852,0.0716,0.1357,0,0.0329,0.2564,0.6076,0.4444,0.5556,late
-11.9564,-15.4922,11,0,0.3107,4,3.5556,0.2222,3.3333,1.1111,0.1111,0.7778,0,0.0641,0.2132,0.1341,0.0574,0.1311,0.1037,0.0709,0.135,0,0.0322,0.259,0.633,0.4444,0.3333,late
-11.8762,-14.5967,11,0,0.2904,4.2222,3.7778,0.2222,3.5556,1,0,0.7778,0,0.058,0.2143,0.1341,0.0676,0.1333,0.1222,0.0715,0.1354,0,0.0385,0.2657,0.6074,0.3333,0.3333,late
-12.3158,-17.5033,10.2222,0,0.3195,3.8889,3.5556,0.2222,3.3333,0.8889,0,0.6667,0,0.0537,0.2109,0.1489,0.0681,0.134,0.1407,0.0763,0.1358,0,0.0339,0.2619,0.6175,0.2222,0.4444,late
-10.4597,-14.5967,9.4444,0.0295,0.3273,3.4444,3.1111,0.2222,2.8889,1.1111,0.2222,0.6667,0.2222,0.0499,0.21,0.1304,0.0631,0.1349,0.1222,0.0812,0.1366,0,0.0316,0.2606,0.635,0.3333,0.6667,late
-9.4942,-13.2489,8.6667,0.0969,0.2882,3.2222,2.8889,0.2222,2.6667,1.3333,0.3333,0.6667,0.3333,0.0627,0.2149,0.1304,0.0831,0.1389,0.1222,0.0858,0.1366,0,0.0335,0.2638,0.6141,0.4444,1,late
-8.3203,-10.3422,7.8889,0.2204,0.2878,2.7778,2.5556,0.2222,2.4444,0.8889,0.5556,0.1111,0.5556,0.0476,0.2136,0.1185,0.0895,0.1426,0.1037,0.0673,0.1354,0,0.0381,0.2688,0.5896,0.5556,1.4444,late
-8.7004,-8.7833,7.1111,0.399,0.2641,2.3333,2.1111,0.2222,2,1.4444,0.8889,0.3333,0.8889,0.052,0.2149,0.0963,0.1011,0.1457,0.0852,0.0718,0.1368,0,0.0369,0.2708,0.5868,0.8889,1.7778,late
-12.9346,-11.69,6.3333,0.5715,0.2206,1.5556,1.4444,0.1111,1.3333,2.2222,1.5556,0.5556,1.5556,0.0485,0.2157,0.1111,0.1114,0.1488,0.0852,0.0721,0.1393,0,0.041,0.277,0.5618,1.1111,2.2222,late
-16.3727,-11.69,5.5556,0.6827,0.1523,1.3333,1.2222,0.1111,1.1111,2.6667,1.8889,0.6667,1.8889,0.0519,0.217,0.1222,0.1224,0.1519,0.0852,0.0748,0.1418,0,0.0454,0.2833,0.529,1.3333,2.6667,late
-16.1177,-13.0378,4.3333,0.5715,0.1904,1.6667,1.2222,0.1111,1.2222,3.1111,2.3333,0.6667,2.3333,0.0549,0.2101,0.0963,0.1094,0.1512,0.0593,0.0776,0.143,0,0.0457,0.2867,0.5046,1.5556,3.2222,late
-15.5899,-11.4789,4.6667,0.399,0.2226,1.8889,1.2222,0,1.4444,3.1111,2.3333,0.6667,2.3333,0.0554,0.2063,0.0593,0.1089,0.1497,0.0222,0.0695,0.14,0,0.0446,0.2875,0.5244,1.5556,3.1111,late
-16.8547,-12.8267,5,0.2204,0.1656,2.6667,1.7778,0.1111,2,2.8889,2.1111,0.6667,2.1111,0.0559,0.2015,0.0778,0.1091,0.1485,0.0407,0.0644,0.138,0,0.0474,0.2918,0.4973,1.4444,3.1111,late
-19.2419,-14.1744,5.3333,0.0969,0.1527,2.8889,2,0.1111,2.2222,2.8889,2,0.8889,2,0.0461,0.1945,0.0926,0.0893,0.1454,0.0593,0.0624,0.1368,0.0185,0.0466,0.2887,0.4993,1.4444,2.8889,late
-18.2893,-14.1744,5.6667,0.0295,0.2047,3.2222,2.2222,0.1111,2.4444,2.5556,1.7778,0.7778,1.7778,0.0409,0.1876,0.0926,0.0755,0.1403,0.0593,0.0532,0.1332,0.0185,0.0416,0.2818,0.5317,1.2222,2.4444,late
-15.5595,-13.2789,6,0,0.2745,3.4444,2.4444,0.1111,2.6667,2,1.4444,0.5556,1.4444,0.034,0.1783,0.0778,0.0629,0.135,0.0593,0.0399,0.1275,0.0185,0.0365,0.2726,0.5678,0.8889,2,late
-12.913,-13.2789,6.3333,0,0.3072,4,2.8889,0.2222,3.1111,1.1111,0.7778,0.3333,0.7778,0.0287,0.1696,0.0741,0.0443,0.1299,0.0667,0.0318,0.1215,0.0185,0.0315,0.2644,0.581,0.5556,1.5556,late
-9.2827,-10.8244,6.7778,0,0.3578,4.2222,3.1111,0.2222,3.3333,0.6667,0.4444,0.2222,0.4444,0.0252,0.1645,0.1,0.0328,0.1261,0.1037,0.0292,0.1173,0.0185,0.0264,0.2531,0.6085,0.3333,1.1111,late
-8.3715,-9.9289,7.2222,0.0295,0.4004,3.8889,2.7778,0.2222,3.1111,0.4444,0.2222,0.2222,0.2222,0.0242,0.1623,0.1259,0.0241,0.1227,0.1296,0.0286,0.1156,0.0185,0.0202,0.2435,0.635,0.2222,0.7778,late
-8.0183,-9.9289,7.3333,0.0969,0.3849,3.3333,2.5556,0.2222,2.7778,0.2222,0,0.2222,0,0.0241,0.1623,0.1259,0.0223,0.1205,0.1296,0.0301,0.1162,0.0185,0.0205,0.2385,0.6103,0.1111,0.5556,late
-9.1701,-11.4878,7.4444,0.2204,0.3222,3.2222,2.7778,0.2222,2.5556,0.3333,0,0.3333,0,0.0287,0.1688,0.137,0.0247,0.1211,0.1481,0.0343,0.1192,0.0185,0.0214,0.236,0.5825,0.2222,0.4444,late
-8.1026,-10.5922,7.5556,0.399,0.3555,2.6667,2.4444,0.1111,2,0.3333,0,0.3333,0,0.0279,0.1723,0.1926,0.0233,0.1206,0.2037,0.0319,0.1198,0.0185,0.0186,0.2285,0.5949,0.2222,0.2222,late
-5.8791,-9.6967,7.6667,0.601,0.4072,2.2222,2,0.1111,1.5556,0.3333,0.2222,0.1111,0.2222,0.0241,0.1732,0.2148,0.0229,0.1206,0.2222,0.0265,0.1191,0,0.0172,0.2273,0.6058,0.2222,0.4444,late
-5.9252,-9.6967,7.8889,0.9031,0.3588,2.1111,2,0.1111,1.3333,0.8889,0.5556,0.2222,0.5556,0.0403,0.1892,0.2556,0.0382,0.1267,0.2593,0.0311,0.1243,0,0.021,0.234,0.5464,0.5556,1.4444,late
-8.4848,-9.2444,7.1111,0.9705,0.2815,1.5556,1.5556,0,0.6667,1.6667,1.1111,0.4444,1.1111,0.0506,0.2014,0.2111,0.0572,0.1322,0.2037,0.0333,0.1299,0,0.0278,0.2447,0.5081,1,2.3333,late
-11.3176,-11.6989,6.6667,0.9031,0.2318,1.3333,1.3333,0,0.4444,2.6667,1.5556,1,1.5556,0.0542,0.2063,0.2005,0.0621,0.1345,0.1667,0.0418,0.1335,0.0111,0.0298,0.2505,0.4791,1.1111,2.7778,late
-14.218,-14.1533,6.2222,0.7796,0.2174,1.3333,1.3333,0,0.4444,3.2222,1.8889,1.2222,1.8889,0.0624,0.2099,0.2153,0.0689,0.1373,0.1667,0.0556,0.1377,0.0111,0.0332,0.2571,0.4886,1.3333,3.1111,late
-13.3925,-12.5944,6.4444,0.601,0.2183,1.1111,1.1111,0,0.2222,3.3333,2.1111,1.1111,2.1111,0.0615,0.2062,0.2413,0.0718,0.1374,0.1667,0.055,0.138,0.0111,0.0364,0.2598,0.4859,1.3333,3.3333,late
-13.2751,-12.5944,6.6667,0.4285,0.2382,1,1,0,0.2222,3.3333,2.1111,1.1111,2.1111,0.0612,0.2019,0.2783,0.0712,0.1362,0.2037,0.0574,0.138,0.0111,0.0365,0.2609,0.4859,1.3333,3.6667,late
-13.0084,-12.5944,6.8889,0.3173,0.2577,1.1111,1.1111,0,0.2222,3.1111,1.8889,1.1111,1.8889,0.0626,0.1977,0.2783,0.0726,0.1343,0.2037,0.0581,0.1365,0.0111,0.0355,0.2573,0.5002,1.2222,3.4444,late
-12.7345,-12.1422,7.1111,0.3173,0.3125,0.6667,0.6667,0,0,2.8889,1.8889,1,1.8889,0.0537,0.1878,0.2561,0.0715,0.1309,0.1667,0.0542,0.132,0.0111,0.0346,0.2512,0.5049,1.1111,2.8889,late
-12.7933,-12.1422,7.3333,0.4285,0.274,0.6667,0.6667,0,0,2.5556,1.5556,1,1.5556,0.0469,0.1769,0.2376,0.0587,0.125,0.1667,0.0526,0.1287,0.0111,0.0334,0.2452,0.4982,0.8889,2.6667,late
-11.8841,-12.5944,8,0.601,0.355,0.4444,0.4444,0,0,2.2222,1.3333,0.8889,1.3333,0.0404,0.1697,0.2265,0.0469,0.1202,0.1667,0.052,0.1266,0.0111,0.0293,0.235,0.5234,0.6667,2.2222,late
-8.07,-9.6878,8.6667,0.7796,0.3685,1.3333,1.1111,0.1111,0.3333,1.7778,1,0.7778,1,0.0408,0.1656,0.2487,0.0422,0.1157,0.1889,0.0535,0.1247,0.0111,0.0262,0.2255,0.5437,0.4444,1.7778,late
-1.7258,-4.3267,10,0.9705,0.5126,1.6667,1.3333,0.1111,0.4444,0.2222,0.2222,0,0.2222,0.0253,0.1542,0.3926,0.0274,0.1076,0.3741,0.0277,0.1162,0,0.02,0.2079,0.5742,0.1111,1,late
-2.8019,-5.8856,10,1,0.5137,1.7778,1.4444,0.1111,0.6667,0.4444,0,0.4444,0,0.028,0.1561,0.3852,0.0256,0.1064,0.3926,0.0268,0.1155,0.0111,0.0183,0.2055,0.5723,0.1111,1,late
-3.7726,-5.8856,9.2222,1,0.4793,1.7778,1.4444,0.1111,0.6667,1,0.4444,0.5556,0.4444,0.0295,0.1609,0.3074,0.0359,0.1082,0.2815,0.0255,0.1164,0.0111,0.0195,0.2065,0.5476,0.3333,1,late
-5.3801,-8.34,8.4444,0.9705,0.4222,2,1.5556,0.2222,0.6667,1.2222,0.4444,0.7778,0.4444,0.0292,0.1641,0.3074,0.0377,0.1089,0.2444,0.0296,0.1194,0.0111,0.0206,0.2099,0.5217,0.4444,1.3333,late
-7.7618,-11.2467,7.6667,0.9031,0.3592,2.2222,1.5556,0.4444,0.6667,1.8889,0.8889,1,0.8889,0.0334,0.171,0.3339,0.0455,0.1112,0.2444,0.0361,0.1249,0.0222,0.0211,0.2149,0.5214,0.7778,1.7778,late
-7.4815,-11.2467,6.7778,0.7796,0.3967,2.3333,1.6667,0.4444,0.6667,1.8889,0.8889,1,0.8889,0.0331,0.1749,0.4079,0.052,0.1128,0.2815,0.0362,0.1285,0.0222,0.0208,0.2183,0.5379,0.7778,2.1111,late
-7.9452,-11.2467,5.8889,0.6306,0.3478,3,2.3333,0.4444,1,1.8889,0.8889,1,0.8889,0.0325,0.179,0.4524,0.0539,0.1136,0.3259,0.0351,0.1311,0.0222,0.021,0.2249,0.5379,0.7778,2.4444,late
-9.6322,-14.1533,5.5556,0.4958,0.3485,2.3333,1.8889,0.3333,0.8889,2,0.8889,1.1111,0.8889,0.0308,0.1815,0.4487,0.0508,0.1125,0.3407,0.0334,0.1337,0.0222,0.0256,0.2332,0.5231,0.8889,2.5556,late
-9.8478,-14.1533,5.2222,0.4113,0.3149,2.6667,2.2222,0.3333,1.1111,2,0.8889,1.1111,0.8889,0.0312,0.185,0.3746,0.0518,0.1131,0.2667,0.0334,0.1361,0.0222,0.0255,0.2366,0.5527,0.8889,2.5556,late
-9.8801,-13.7011,4.8889,0.399,0.2875,3.2222,2.6667,0.5556,1.3333,2,0.8889,1.1111,0.8889,0.0322,0.188,0.3376,0.0541,0.113,0.2259,0.0338,0.1391,0.0593,0.0257,0.2402,0.554,0.8889,2.4444,late
-10.2485,-12.1422,4.5556,0.4102,0.2759,3.1111,2.5556,0.5556,1.3333,1.7778,0.8889,0.8889,0.8889,0.0305,0.1903,0.3302,0.0499,0.111,0.2259,0.0382,0.1426,0.0667,0.0256,0.2444,0.5535,0.8889,2.3333,late
-11.9439,-14.5967,5,0.3806,0.263,3.4444,2.8889,0.5556,1.7778,1.3333,0.4444,0.8889,0.4444,0.0363,0.1925,0.2968,0.0402,0.1073,0.2259,0.0473,0.1465,0.0667,0.0249,0.2448,0.5755,0.7778,2,late
-11.514,-13.0378,5.4444,0.3021,0.3128,3.5556,3.1111,0.4444,2.2222,1.1111,0.4444,0.6667,0.4444,0.0364,0.1937,0.2598,0.0399,0.1057,0.2259,0.0463,0.1478,0.0667,0.0239,0.2435,0.603,0.6667,1.5556,late
-10.5673,-11.4789,5.8889,0.1909,0.3498,3.5556,3.3333,0.2222,2.4444,0.6667,0,0.6667,0,0.0336,0.193,0.2333,0.0325,0.1033,0.2259,0.0447,0.1468,0.0556,0.0231,0.2415,0.5997,0.4444,1.1111,late
-13.5,-14.3856,6.3333,0.0969,0.2933,3.6667,3.4444,0.2222,2.6667,0.6667,0,0.6667,0,0.0339,0.1957,0.1593,0.0263,0.1024,0.1889,0.0458,0.1462,0.0556,0.0262,0.2442,0.5787,0.4444,0.7778,early
-13.6971,-14.3856,6.7778,0.0591,0.3164,3.4444,3.2222,0.2222,2.7778,0.6667,0,0.6667,0,0.0343,0.195,0.1333,0.03,0.103,0.163,0.0463,0.1448,0.0556,0.0262,0.2421,0.5713,0.4444,0.4444,late
-12.0369,-11.4789,6.6667,0.0969,0.3947,3.2222,3,0.2222,2.5556,0.5556,0,0.5556,0,0.0321,0.1921,0.2259,0.0297,0.1041,0.237,0.0454,0.1424,0.0556,0.0213,0.237,0.5935,0.3333,0.3333,late
-13.1737,-14.3856,6.5556,0.2204,0.3787,3.1111,2.8889,0.2222,2.5556,0.6667,0,0.6667,0,0.0348,0.1937,0.2074,0.0366,0.106,0.237,0.0482,0.1426,0.0556,0.0218,0.24,0.5575,0.4444,0.4444,late
-13.2624,-14.8378,6.4444,0.399,0.4248,2.2222,2.2222,0,2.2222,0.6667,0,0.6667,0,0.0338,0.1909,0.1704,0.0432,0.1087,0.2037,0.0483,0.141,0.0185,0.0219,0.2415,0.5563,0.4444,0.5556,late
-10.9916,-13.49,6.3333,0.601,0.4343,2,2,0,2,0.4444,0,0.4444,0,0.029,0.1863,0.1481,0.0531,0.1139,0.1667,0.0422,0.1384,0,0.0213,0.2428,0.5685,0.3333,0.7778,late
-11.9189,-13.49,6.1111,0.7796,0.413,1.5556,1.5556,0,1.5556,0.8889,0.4444,0.4444,0.4444,0.0241,0.1856,0.1704,0.0705,0.1212,0.1667,0.0355,0.1377,0,0.0247,0.2499,0.5427,0.5556,1.1111,late
-13.8176,-15.0489,5.8889,0.8736,0.3403,1.1111,1.1111,0,1.1111,1.3333,0.8889,0.4444,0.8889,0.0244,0.1883,0.1704,0.0878,0.129,0.1667,0.0319,0.1379,0,0.0282,0.2606,0.5146,0.7778,1.5556,late
-16.4788,-16.6078,5.5556,0.7796,0.3024,0.6667,0.6667,0,0.6667,2.2222,1.5556,0.6667,1.5556,0.0304,0.196,0.1926,0.1183,0.1436,0.2037,0.0448,0.1435,0,0.0355,0.2805,0.5188,1.2222,2.1111,late
-17.0269,-17.5033,5.4444,0.601,0.2453,0.2222,0.2222,0,0.2222,2.6667,2,0.6667,2,0.0307,0.1985,0.1926,0.1274,0.1489,0.2037,0.045,0.1454,0,0.0461,0.2944,0.4997,1.4444,2.4444,late
-17.8925,-18.8511,5,0.399,0.1987,0.5556,0.5556,0,0.5556,2.6667,2,0.6667,2,0.0314,0.2011,0.1185,0.1354,0.1528,0.1296,0.0444,0.1459,0,0.048,0.3035,0.4822,1.4444,3,early
-17.3665,-16.3967,4.5556,0.25,0.1646,1.1111,1.1111,0,1.1111,2.5556,2,0.5556,2,0.0301,0.2027,0.1444,0.1319,0.1543,0.137,0.0422,0.1455,0,0.0547,0.3092,0.4798,1.3333,3,late
-17.4324,-16.3967,4.8889,0.1937,0.1512,1.7778,1.6667,0,1.5556,2.5556,2,0.5556,2,0.0302,0.2049,0.1815,0.1245,0.1542,0.1741,0.0429,0.147,0,0.0559,0.3145,0.4886,1.3333,3,late
-20.2336,-19.3033,5.2222,0.2204,0.1453,1.8889,1.7778,0,1.6667,2.6667,2,0.6667,2,0.0307,0.2089,0.2185,0.1144,0.1515,0.2481,0.0513,0.1501,0,0.0586,0.3184,0.4821,1.4444,2.8889,late
-19.7252,-19.3033,5.6667,0.3021,0.1437,2.6667,2.5556,0,2.4444,2.2222,1.5556,0.6667,1.5556,0.041,0.2125,0.2185,0.0992,0.1473,0.2815,0.0611,0.1528,0,0.0591,0.3205,0.4829,1.2222,2.6667,late
-16.773,-16.3967,6.1111,0.3806,0.1951,2.8889,2.7778,0,2.6667,1.7778,1.1111,0.6667,1.1111,0.04,0.2106,0.2556,0.0781,0.1413,0.3185,0.0637,0.1551,0,0.0566,0.3164,0.4909,1,2.4444,late
-13.2437,-13.9422,6.5556,0.3806,0.232,3.3333,3.1111,0,2.8889,1.3333,0.6667,0.6667,0.6667,0.0375,0.2071,0.2556,0.0573,0.1353,0.3185,0.0602,0.1557,0,0.0529,0.3094,0.508,0.8889,2.1111,late
-13.9741,-13.9422,7,0.3021,0.2225,3.7778,3.5556,0,3.3333,1.2222,0.4444,0.7778,0.4444,0.0501,0.2091,0.2386,0.0473,0.1302,0.3,0.0737,0.1582,0,0.0515,0.3052,0.5008,0.6667,1.8889,late
-14.8778,-15.5011,7.4444,0.1909,0.2323,4.2222,4,0,3.7778,0.8889,0,0.8889,0,0.0555,0.2135,0.2312,0.0364,0.1266,0.3,0.0918,0.1632,0,0.0441,0.2995,0.5001,0.5556,1.6667,late
-14.2708,-14.6056,8.2222,0.0969,0.2555,3.8889,3.6667,0,3.4444,0.8889,0,0.8889,0,0.0549,0.2139,0.1942,0.0284,0.1232,0.263,0.0927,0.1669,0,0.0421,0.2956,0.525,0.5556,1.1111,late
-13.978,-14.1533,9,0.0295,0.2982,3.3333,3.1111,0,2.8889,0.8889,0,0.8889,0,0.055,0.2156,0.1497,0.0242,0.122,0.2185,0.093,0.17,0,0.035,0.2912,0.5412,0.5556,1.1111,late
-15.5298,-15.0489,9,0,0.2278,3,2.8889,0,2.6667,1.2222,0.2222,1,0,0.0598,0.2209,0.1238,0.0285,0.1224,0.2,0.0936,0.1727,0,0.0371,0.2918,0.5129,0.6667,1.4444,early
-12.848,-12.5944,9,0,0.2745,3,2.8889,0,2.5556,1.5556,0.6667,0.8889,0.4444,0.0604,0.222,0.1238,0.0392,0.1247,0.163,0.0837,0.1707,0,0.0332,0.287,0.5225,0.6667,1.5556,late
-13.3778,-12.5944,9,0,0.2347,2.1111,1.8889,0,1.5556,2.5556,1.5556,1,1.3333,0.0585,0.2265,0.1423,0.0428,0.129,0.1111,0.0963,0.1687,0,0.0352,0.2863,0.5245,0.8889,2,late
-15.5437,-13.49,9,0,0.2016,1.7778,1.5556,0,1.3333,3.2222,2,1,1.7778,0.0821,0.2338,0.1582,0.0503,0.1326,0.1111,0.1151,0.1692,0,0.0381,0.2909,0.5132,1,2.3333,late
-15.4713,-13.49,9,0,0.2044,1.4444,1.2222,0,0.8889,3.3333,2.4444,0.6667,2.2222,0.0678,0.2321,0.1529,0.0563,0.1356,0.0926,0.0954,0.1663,0,0.0354,0.2915,0.5204,1.1111,2.6667,late
-15.4452,-11.9311,9,0,0.1919,1.1111,0.8889,0,0.4444,3.7778,2.8889,0.6667,2.6667,0.0668,0.2308,0.1418,0.0645,0.1387,0.0741,0.08,0.1617,0,0.0413,0.2937,0.524,1.2222,2.8889,late
-16.5663,-12.8267,9,0,0.1597,1.2222,1,0,0.4444,4.2222,3.3333,0.6667,3.1111,0.0686,0.2313,0.1418,0.0719,0.142,0.0741,0.0814,0.1593,0,0.0425,0.2947,0.4964,1.3333,3.3333,late
-19.0861,-15.7333,9,0,0.1118,1.4444,1.1111,0.1111,0.4444,4.7778,3.5556,1,3.3333,0.0728,0.2293,0.1577,0.0778,0.1435,0.0926,0.0922,0.1581,0.0074,0.0449,0.2951,0.4819,1.5556,3.6667,early
-17.8146,-14.3856,8.8889,0,0.1691,1.1111,0.7778,0.1111,0.2222,4.6667,3.5556,0.8889,3.5556,0.0692,0.2227,0.1836,0.0757,0.143,0.1111,0.0898,0.1537,0.1185,0.0423,0.2883,0.4965,1.5556,3.4444,late
-18.9916,-15.2811,8.7778,0.0295,0.1277,1.3333,0.8889,0.2222,0.4444,4.4444,3.3333,0.8889,3.3333,0.0709,0.2175,0.1651,0.0711,0.1412,0.0926,0.0927,0.1513,0.1556,0.0422,0.2835,0.4943,1.5556,3.3333,late
-18.8105,-15.2811,8.6667,0.0969,0.193,1.2222,0.8889,0.2222,0.4444,4,2.8889,0.8889,2.8889,0.066,0.2071,0.1206,0.0708,0.1376,0.0741,0.0939,0.147,0.1556,0.039,0.2752,0.5128,1.3333,3.1111,late
-17.1611,-15.2811,8.5556,0.2204,0.2369,1.4444,1.1111,0.2222,0.6667,3.3333,2.4444,0.6667,2.4444,0.0616,0.1968,0.1243,0.0696,0.1334,0.1111,0.0651,0.1383,0.1556,0.0353,0.266,0.5241,1.2222,3.1111,late
-14.375,-13.9333,8.4444,0.399,0.3019,1.3333,1.1111,0.2222,0.6667,2.5556,2,0.5556,2,0.0363,0.1828,0.2196,0.0613,0.1272,0.2222,0.0426,0.1313,0.1556,0.0306,0.2543,0.5386,1,2.7778,late
-11.0874,-11.4789,8.3333,0.601,0.341,1.4444,1.2222,0.2222,0.8889,2,1.5556,0.4444,1.5556,0.0356,0.1751,0.2566,0.0551,0.122,0.2593,0.0386,0.1273,0.1556,0.0291,0.2467,0.5535,0.7778,2.6667,late
-8.9232,-10.1311,8.2222,0.7796,0.3852,1.4444,1.1111,0.2222,1,1.4444,1.1111,0.3333,1.1111,0.0331,0.1696,0.2937,0.0437,0.1163,0.2593,0.0374,0.1262,0.1556,0.0201,0.2372,0.5919,0.5556,2.5556,late
-8.321,-9.2356,8.1111,0.9031,0.3769,1.3333,1,0.2222,1,1.6667,1.2222,0.4444,1.1111,0.0316,0.1676,0.3307,0.0399,0.113,0.2778,0.0387,0.1271,0.1556,0.0198,0.236,0.6174,0.6667,2.4444,late
-6.329,-7.6767,7.2222,0.9705,0.4264,1,0.6667,0.1111,0.8889,1.2222,1.1111,0.1111,0.8889,0.0299,0.1683,0.3333,0.0354,0.1104,0.2593,0.027,0.1293,0.1481,0.0193,0.2363,0.6197,0.5556,2.5556,late
-8.4263,-10.5833,7.2222,0.9705,0.3698,1.1111,0.6667,0.2222,0.8889,1.6667,1.1111,0.5556,0.8889,0.0483,0.1768,0.3003,0.0333,0.1089,0.2593,0.0665,0.137,0.037,0.0234,0.243,0.6044,0.6667,2.6667,late
-7.5137,-12.1422,7.2222,0.9327,0.3751,0.7778,0.4444,0.1111,0.6667,1.7778,1.1111,0.6667,0.6667,0.049,0.1823,0.3003,0.0313,0.1076,0.2778,0.0816,0.1431,0,0.0261,0.249,0.5965,0.6667,2.7778,late
-7.3693,-12.1422,7.2222,0.8765,0.3415,0.7778,0.4444,0.1111,0.6667,1.7778,1.1111,0.6667,0.6667,0.0478,0.1864,0.3003,0.0318,0.1071,0.2778,0.0806,0.1479,0,0.0269,0.2513,0.578,0.6667,2.5556,late
-7.2421,-10.5833,7.2222,0.8214,0.3195,0.6667,0.2222,0.2222,0.4444,1.7778,1.1111,0.6667,0.6667,0.0495,0.1932,0.2632,0.0334,0.1077,0.2407,0.0838,0.155,0,0.0303,0.2541,0.5621,0.6667,2.3333,late
-7.0131,-10.5833,7.2222,0.798,0.302,1.3333,0.5556,0.3333,0.6667,1.7778,1.1111,0.6667,0.6667,0.0518,0.1986,0.1966,0.0374,0.1095,0.1667,0.0863,0.1601,0,0.0307,0.2548,0.5695,0.6667,2.2222,late
-6.585,-10.1311,7.2222,0.8765,0.3571,1.4444,0.5556,0.3333,0.5556,1.8889,1.2222,0.6667,0.6667,0.0467,0.1992,0.2521,0.0363,0.1118,0.2037,0.0831,0.1617,0,0.0303,0.2482,0.5981,0.7778,1.6667,late
-5.6328,-9.6789,7.2222,0.9327,0.3604,1.7778,0.7778,0.4444,0.7778,1.4444,0.8889,0.5556,0.4444,0.0467,0.1987,0.2706,0.036,0.1122,0.2222,0.0809,0.1616,0,0.0298,0.2432,0.5862,0.6667,1.5556,late
-6.3467,-9.6789,8.1111,0.9705,0.3164,2,1.1111,0.4444,0.8889,1.5556,0.7778,0.7778,0.4444,0.0477,0.1981,0.2669,0.0357,0.1123,0.2593,0.0885,0.1606,0,0.0295,0.2391,0.5842,0.6667,1.4444,late
-4.0287,-4.3178,8.3333,0.9031,0.3946,1.8889,1.1111,0.3333,0.8889,1,0.7778,0.2222,0.6667,0.0252,0.1824,0.2444,0.0332,0.1128,0.1852,0.0344,0.1478,0,0.0231,0.226,0.6139,0.4444,1.6667,late
-5.2224,-7.2244,8.4444,0.7796,0.3995,1.8889,1.1111,0.3333,0.8889,1.2222,1,0.2222,0.8889,0.0261,0.1806,0.2815,0.031,0.1136,0.2222,0.0346,0.1438,0,0.0226,0.2247,0.6377,0.5556,2.1111,late
-5.2225,-8.7833,8.5556,0.601,0.4143,1.8889,1.1111,0.3333,0.8889,1.8889,1.4444,0.4444,1.3333,0.0248,0.1769,0.3148,0.0291,0.1145,0.2593,0.0351,0.1393,0.0111,0.0192,0.2223,0.6695,0.7778,2.4444,late
-6.1517,-10.1311,8.6667,0.399,0.4059,1.2222,0.7778,0.2222,0.6667,1.8889,1.4444,0.4444,1.3333,0.0226,0.1726,0.3815,0.0263,0.1141,0.2222,0.032,0.135,0.1222,0.0201,0.2239,0.6633,0.7778,2.8889,late
-6.3897,-10.1311,8.7778,0.2204,0.3635,1.1111,0.5556,0.3333,0.4444,2.3333,1.8889,0.4444,1.7778,0.0243,0.1723,0.3444,0.0286,0.115,0.1852,0.032,0.1329,0.1593,0.02,0.2254,0.6485,0.8889,3.2222,late
-8.134,-13.0378,8.8889,0.0969,0.3778,0.8889,0.5556,0.3333,0.4444,2.2222,1.7778,0.4444,1.7778,0.0243,0.171,0.2889,0.029,0.1148,0.1481,0.0321,0.1302,0.1593,0.0213,0.2293,0.6159,0.7778,3.6667,late
-9.699,-14.3856,9,0.0295,0.3783,0.5556,0.3333,0.2222,0.2222,2.5556,2,0.5556,2,0.0256,0.1686,0.2333,0.0285,0.1146,0.1111,0.0347,0.1264,0.1593,0.0212,0.229,0.6225,0.7778,3.7778,late
-7.9893,-13.0378,9,0,0.4405,0.3333,0.1111,0.2222,0,2.3333,2,0.3333,2,0.0205,0.1609,0.2185,0.0287,0.1144,0.0741,0.029,0.1201,0.1593,0.0198,0.227,0.6494,0.6667,3.6667,late
-8.5974,-14.3856,9,0.0295,0.4349,0.4444,0.2222,0.2222,0,1.8889,1.5556,0.3333,1.5556,0.0195,0.1563,0.2185,0.0278,0.1131,0.0741,0.0277,0.1148,0.1593,0.0207,0.2259,0.6568,0.5556,3.5556,late
-7.6643,-13.9333,9,0.0969,0.4385,1,0.7778,0.2222,0.3333,1.8889,1.5556,0.3333,1.5556,0.0218,0.1553,0.2556,0.0301,0.1131,0.1111,0.0265,0.1099,0.1593,0.0195,0.2218,0.6652,0.5556,3.2222,late
-6.4996,-12.3744,9,0.2204,0.4856,1,0.7778,0.2222,0.3333,1.6667,1.3333,0.3333,1.3333,0.0209,0.151,0.3296,0.0288,0.1116,0.1852,0.0263,0.1065,0.1593,0.019,0.2168,0.6969,0.4444,2.7778,late
-4.9263,-9.92,9,0.399,0.5228,1,0.8889,0.1111,0.3333,1,0.8889,0.1111,0.8889,0.0196,0.1485,0.3704,0.0274,0.1113,0.2222,0.024,0.1036,0.1481,0.0192,0.2131,0.689,0.2222,2.6667,late
-4.5873,-8.5722,9,0.601,0.4853,1.6667,1.4444,0.2222,0.7778,1.1111,1,0.1111,0.8889,0.027,0.1517,0.2741,0.0355,0.1131,0.2444,0.0287,0.1034,0.037,0.0186,0.2104,0.6766,0.3333,2.7778,late
-4.8944,-9.0244,9,0.7796,0.4974,1.6667,1.5556,0.1111,0.8889,1,0.8889,0.1111,0.6667,0.026,0.1503,0.2741,0.0345,0.1133,0.2815,0.0281,0.102,0,0.0186,0.2081,0.6717,0.3333,2.7778,late
-4.8396,-7.4656,9,0.9031,0.4471,1.8889,1.7778,0.1111,1.1111,1,0.8889,0.1111,0.6667,0.0262,0.1511,0.3111,0.0396,0.1147,0.3185,0.0279,0.1017,0,0.0199,0.2085,0.6512,0.3333,2.6667,late
-4.1506,-6.57,9,0.9705,0.4468,1.8889,1.7778,0.1111,1.1111,0.6667,0.6667,0,0.4444,0.0258,0.1524,0.3111,0.0439,0.1158,0.3185,0.0249,0.1016,0,0.0212,0.2102,0.6294,0.3333,2.5556,late
-7.0033,-7.9178,8.8889,1,0.3859,2,1.6667,0.3333,1.1111,1.2222,1.1111,0.1111,0.8889,0.0299,0.1575,0.3222,0.0481,0.1178,0.3185,0.0369,0.1043,0.0111,0.0257,0.2149,0.6022,0.4444,2.6667,late
-9.0591,-9.4767,8.7778,0.9705,0.3574,1.8889,1.5556,0.3333,1.1111,1.6667,1.5556,0.1111,1.3333,0.0312,0.1633,0.3593,0.0533,0.1208,0.3185,0.0361,0.1079,0.1222,0.0256,0.2201,0.5945,0.5556,2.6667,late
-12.2843,-12.3833,8.6667,0.9031,0.3129,1.4444,1,0.4444,0.7778,2.6667,2,0.6667,1.7778,0.037,0.169,0.337,0.056,0.1226,0.2815,0.0549,0.1142,0.1333,0.0284,0.2286,0.5691,0.6667,3,late
-12.8679,-11.0356,8.5556,0.7796,0.2347,1.4444,1,0.4444,0.7778,3.1111,2.4444,0.6667,2.2222,0.0373,0.176,0.2259,0.063,0.1265,0.1704,0.0542,0.118,0.1333,0.0324,0.2392,0.508,0.7778,3.5556,late
-15.7127,-13.49,8.4444,0.601,0.1759,1.3333,0.8889,0.4444,0.7778,4,3.1111,0.8889,2.8889,0.0403,0.1814,0.163,0.0689,0.1282,0.1148,0.0566,0.1224,0.1333,0.0336,0.2474,0.4955,0.8889,3.6667,late
-17.973,-16.3967,8.3333,0.399,0.1774,0.6667,0.3333,0.3333,0.3333,4.4444,3.4444,1,3.3333,0.0346,0.1848,0.1481,0.0645,0.1289,0.0926,0.0542,0.1255,0.1333,0.035,0.2539,0.4955,1,3.4444,late
-17.3532,-15.9444,8.2222,0.2204,0.17,0.5556,0.2222,0.3333,0.2222,4.5556,3.5556,1,3.5556,0.0348,0.1883,0.1111,0.0677,0.1301,0.0556,0.055,0.1291,0.1333,0.0363,0.2593,0.4809,1,3.4444,late
-16.1403,-15.0489,8.1111,0.0969,0.171,0.5556,0.2222,0.3333,0.2222,5.1111,4,1.1111,3.7778,0.0386,0.1935,0.0852,0.0725,0.1314,0.037,0.0574,0.1334,0.1333,0.0356,0.2617,0.4895,1.2222,3.4444,late
-15.4012,-15.0489,7.2222,0.0295,0.2206,0.7778,0.4444,0.3333,0.4444,5.2222,4.1111,1.1111,3.7778,0.0381,0.1941,0.1222,0.0713,0.1312,0.0741,0.056,0.1346,0.1333,0.0341,0.2599,0.5373,1.3333,3.5556,late
-14.0528,-15.2675,7.125,0.0295,0.2406,0.625,0.5,0.125,0.5,5.25,4.125,1.125,3.75,0.0364,0.1957,0.125,0.0721,0.1316,0.0833,0.0454,0.1355,0.1375,0.0311,0.2601,0.5457,1.375,3.5,late
-12.5723,-13.5443,7,0.1429,0.2582,0.7143,0.5714,0.1429,0.5714,5.4286,4.1429,1.2857,3.7143,0.038,0.1971,0.0952,0.0718,0.1311,0.0952,0.0501,0.1367,0.0143,0.0315,0.2597,0.5509,1.4286,3.5714,early
-9.9233,-11.2467,6.8333,0.1667,0.2935,0.6667,0.6667,0,0.6667,4.8333,4.1667,0.6667,3.6667,0.0293,0.1959,0.0889,0.0728,0.1313,0.1111,0.028,0.1357,0,0.0302,0.2574,0.562,1.5,3.5,late
-10.6512,-13.262,6.6,0.2,0.3127,0.8,0.8,0,0.8,5,4.2,0.8,3.6,0.032,0.1959,0.1067,0.072,0.13,0.1333,0.0309,0.1372,0,0.0264,0.2528,0.5842,1.6,3.2,late
-3.6854,-8.03,8,1,0.875,2,2,0,1.6,0,0,0,0,0.0489,0.1439,0.4667,0.0489,0.0616,0.4667,0.0566,0.0967,0,0.0231,0.2034,0.8,0,0,late
-3.3592,-6.8867,8,1,0.7586,2,2,0,1.6667,0,0,0,0,0.0439,0.1498,0.5,0.0439,0.0626,0.5,0.0656,0.1021,0,0.0376,0.2131,0.75,0,0,late
-2.8179,-6.07,8,1,0.7147,2.5714,2.5714,0,2.1429,0,0,0,0,0.0559,0.1588,0.4857,0.0559,0.0639,0.4857,0.0745,0.1084,0,0.0349,0.2198,0.7286,0,0,late
-2.8158,-5.4575,8,1,0.6391,3,3,0,2.5,0,0,0,0,0.0587,0.1698,0.4875,0.0637,0.0655,0.4875,0.0833,0.1157,0,0.0442,0.2329,0.692,0,0.125,late
-5.1051,-7.8878,8.2222,0.8889,0.5894,3.3333,3.1111,0.2222,2.6667,0,0,0,0,0.0627,0.1778,0.4889,0.0614,0.0667,0.4889,0.0932,0.1245,0,0.0461,0.2424,0.6744,0,0.2222,late
-7.1504,-10.7944,8.4444,0.9705,0.4932,3.7778,3.5556,0.2222,3.1111,0,0,0,0,0.0629,0.1897,0.5333,0.0617,0.0688,0.5333,0.0964,0.1351,0,0.0492,0.257,0.6312,0,0.2222,late
-9.1901,-12.1422,8.6667,0.9031,0.4647,3.7778,3.5556,0.2222,3.2222,0.1111,0,0.1111,0,0.069,0.2039,0.5185,0.0754,0.0712,0.5333,0.1125,0.1456,0,0.048,0.2678,0.6152,0.1111,0.5556,late
-11.3884,-13.0378,8.8889,0.7796,0.367,4.1111,3.8889,0.2222,3.6667,0.2222,0,0.2222,0,0.075,0.2208,0.4296,0.0757,0.073,0.4407,0.126,0.1572,0,0.0601,0.2855,0.5858,0.2222,0.8889,late
-13.8508,-13.0378,9.1111,0.601,0.2615,4.6667,4.1111,0.5556,3.8889,0.3333,0,0.3333,0,0.0836,0.2364,0.4138,0.074,0.0749,0.4148,0.1536,0.1704,0,0.0651,0.2986,0.5763,0.3333,0.8889,late
-14.2239,-13.0378,9.3333,0.399,0.2457,4.5556,4,0.5556,3.7778,0.3333,0,0.3333,0,0.0755,0.2447,0.3767,0.0659,0.0764,0.3778,0.1486,0.179,0,0.0654,0.3118,0.5584,0.3333,0.8889,late
-17.8604,-15.9444,9.5556,0.2204,0.2261,5,4.4444,0.5556,4.2222,0.6667,0,0.6667,0,0.0949,0.2579,0.3181,0.0922,0.0785,0.3185,0.1506,0.1874,0.0111,0.063,0.3214,0.5554,0.6667,1.1111,late
-22.4522,-18.8511,9.7778,0.0969,0.1762,4.6667,4,0.6667,3.8889,0.8889,0,0.8889,0,0.0971,0.2679,0.2959,0.0801,0.0795,0.2741,0.1708,0.1966,0.0111,0.0808,0.3341,0.5328,0.7778,1.4444,late
-24.4134,-21.7578,10,0.0295,0.1776,4.4444,3.7778,0.6667,3.7778,0.8889,0,0.8889,0,0.0924,0.2687,0.2588,0.07,0.08,0.2185,0.1597,0.1989,0.0111,0.0742,0.3357,0.5369,0.7778,1.4444,early
-22.327,-19.3033,10,0,0.2066,4,3.5556,0.4444,3.5556,0.8889,0,0.8889,0,0.084,0.2685,0.2403,0.0691,0.081,0.2,0.1437,0.1954,0.0111,0.0697,0.3341,0.5665,0.7778,1.3333,late
-20.9318,-19.3033,9.4444,0,0.1689,4,3.5556,0.4444,3.5556,0.8889,0,0.8889,0,0.0891,0.2729,0.2144,0.1014,0.0827,0.1741,0.1408,0.1929,0.0111,0.0708,0.3371,0.5554,0.7778,1.4444,early
-20.8297,-20.8622,8.8889,0.0295,0.1704,4.1111,3.6667,0.4444,3.6667,1,0,1,0,0.0863,0.2716,0.207,0.0863,0.0832,0.1556,0.1308,0.1926,0.0111,0.074,0.339,0.5523,0.8889,1.4444,late
-18.6677,-19.9667,8.3333,0.0969,0.2052,3.6667,3.2222,0.4444,3.2222,0.8889,0,0.8889,0,0.0803,0.2627,0.2959,0.086,0.0841,0.2481,0.1143,0.1874,0.0111,0.0621,0.3307,0.5779,0.7778,1.3333,early
-15.577,-17.06,7.7778,0.2204,0.255,3,2.8889,0.1111,2.8889,0.7778,0,0.7778,0,0.0658,0.2545,0.3117,0.0831,0.0851,0.2741,0.0807,0.1785,0.0111,0.0573,0.3268,0.5779,0.6667,1.3333,late
-15.2984,-16.6078,7.2222,0.399,0.213,3.5556,3.4444,0.1111,3.4444,0.7778,0,0.7778,0,0.0705,0.2548,0.2858,0.1202,0.0869,0.2481,0.0787,0.1752,0.0111,0.0579,0.3262,0.5748,0.6667,1.4444,late
-14.0543,-15.0489,7.1111,0.601,0.2168,3.4444,3.2222,0.2222,3.1111,0.6667,0,0.6667,0,0.0577,0.2493,0.2704,0.0952,0.0878,0.2333,0.0784,0.1738,0,0.0558,0.3264,0.5699,0.4444,1.4444,late
-10.086,-12.5944,7,0.75,0.2544,3.4444,3.3333,0.1111,3.1111,0.4444,0,0.4444,0,0.0438,0.2402,0.2481,0.0972,0.09,0.2333,0.0465,0.1671,0,0.0391,0.3189,0.5972,0.3333,1.2222,late
-8.5254,-10.14,6.8889,0.8063,0.2795,3.4444,3.3333,0.1111,3.1111,0.4444,0,0.4444,0,0.0434,0.2387,0.2481,0.115,0.0924,0.2519,0.0448,0.1663,0,0.0369,0.3155,0.6095,0.3333,1.2222,late
-12.3092,-12.5944,6.7778,0.75,0.2292,3.7778,3.5556,0.2222,3.3333,0.6667,0,0.6667,0,0.0538,0.2435,0.2185,0.1307,0.0943,0.2333,0.0616,0.1723,0,0.0453,0.3218,0.5677,0.4444,1.3333,late
-13.8734,-11.0356,7.2222,0.601,0.2116,3.7778,3.3333,0.4444,3.1111,0.6667,0,0.6667,0,0.0525,0.242,0.2185,0.0984,0.0952,0.2148,0.0687,0.1771,0,0.0461,0.3215,0.5579,0.4444,1.3333,late
-12.5772,-8.5811,7.6667,0.399,0.2322,3.8889,3.4444,0.4444,3.2222,0.6667,0,0.5556,0,0.0529,0.2395,0.2196,0.1026,0.0974,0.2185,0.0639,0.1764,0,0.0448,0.3208,0.5532,0.4444,1.2222,late
-12.8368,-8.5811,8.1111,0.2204,0.2347,4.2222,3.7778,0.4444,3.5556,0.7778,0,0.6667,0,0.0584,0.2443,0.1307,0.1224,0.1,0.1444,0.0668,0.1798,0,0.048,0.3248,0.5359,0.5556,1.3333,late
-15.1153,-11.4878,8.5556,0.0969,0.1613,4.3333,3.7778,0.5556,3.5556,0.8889,0,0.7778,0,0.0624,0.2491,0.1122,0.1387,0.1019,0.1444,0.079,0.187,0,0.0498,0.3293,0.5109,0.6667,1.6667,early
-14.5667,-11.4878,9,0.0295,0.219,4,3.4444,0.5556,3.2222,1,0,0.8889,0,0.0628,0.2467,0.1307,0.1459,0.1036,0.1778,0.0865,0.1896,0,0.0506,0.3266,0.5016,0.7778,1.8889,late
-14.6351,-13.0467,8.2222,0,0.2183,3.8889,3.2222,0.6667,3.1111,0.7778,0,0.6667,0,0.0583,0.244,0.1751,0.1462,0.1053,0.2519,0.0835,0.1881,0,0.0498,0.3221,0.4996,0.6667,2,early
-14.3845,-13.0467,7.4444,0.0295,0.2369,4.2222,3.5556,0.6667,3.4444,0.7778,0,0.6667,0,0.0592,0.2423,0.2196,0.1921,0.1073,0.2889,0.0848,0.1863,0,0.0489,0.3172,0.5075,0.6667,1.8889,early
-13.6772,-12.5944,7.5556,0.0969,0.2434,4.2222,3.5556,0.6667,3.3333,0.8889,0,0.6667,0,0.0599,0.2374,0.2344,0.1742,0.1085,0.3259,0.0837,0.1813,0,0.0479,0.3118,0.5274,0.7778,1.8889,early
-9.6385,-10.14,7.6667,0.1909,0.3246,3.7778,3.2222,0.5556,2.8889,0.6667,0,0.4444,0,0.0495,0.2257,0.3381,0.1568,0.1098,0.4185,0.0662,0.1731,0,0.0395,0.2994,0.5649,0.6667,1.7778,early
-7.4614,-8.7922,7.7778,0.3021,0.3398,4.2222,3.6667,0.5556,3.3333,0.6667,0,0.4444,0,0.0475,0.2202,0.3513,0.2031,0.1123,0.4556,0.0642,0.1694,0,0.0349,0.2917,0.5933,0.6667,1.6667,early
-8.9319,-11.2467,7.8889,0.3806,0.3096,4.1111,3.5556,0.5556,3.2222,0.5556,0,0.4444,0,0.0428,0.2172,0.3466,0.2001,0.1132,0.4519,0.0625,0.1677,0,0.0355,0.2866,0.5864,0.5556,1.7778,late
-8.1056,-10.7944,8,0.3806,0.3171,4.3333,3.7778,0.5556,3.3333,0.4444,0,0.3333,0,0.0379,0.2088,0.3243,0.1806,0.1135,0.4148,0.0585,0.1629,0,0.032,0.2767,0.605,0.4444,1.4444,late
-6.1481,-8.34,8.1111,0.3021,0.3548,4.2222,3.7778,0.4444,3.3333,0.3333,0,0.2222,0,0.0345,0.2005,0.3429,0.1627,0.1147,0.4148,0.0469,0.1564,0,0.0303,0.2663,0.6261,0.3333,1.1111,late
-8.7484,-11.2467,8.2222,0.1909,0.2959,4.4444,3.8889,0.5556,3.4444,0.4444,0,0.3333,0,0.0364,0.1991,0.3397,0.167,0.1161,0.4037,0.0483,0.155,0,0.036,0.2649,0.6146,0.3333,1.2222,late
-6.0512,-8.34,9.1111,0.0969,0.3267,4.3333,4,0.3333,3.5556,0.5556,0,0.3333,0,0.0368,0.1981,0.3286,0.168,0.1169,0.3667,0.0412,0.1517,0,0.0324,0.2583,0.6307,0.4444,1.1111,late
-5.6851,-7.8878,10,0.0295,0.3286,3.8889,3.5556,0.3333,3.2222,0.5556,0,0.3333,0,0.0356,0.1953,0.3212,0.1214,0.1163,0.3667,0.0398,0.1497,0,0.0323,0.2561,0.6268,0.4444,1.1111,late
-5.8935,-8.34,10,0,0.3519,3.7778,3.3333,0.4444,3.1111,0.4444,0,0.3333,0,0.0338,0.1946,0.3434,0.1243,0.1171,0.3667,0.0404,0.1505,0,0.0321,0.253,0.6215,0.3333,1.1111,late
-7.2003,-9.2356,9.3333,0,0.3019,4.2222,3.6667,0.5556,3.5556,1,0.1111,0.7778,0,0.0385,0.1983,0.264,0.1794,0.1188,0.2778,0.046,0.1531,0.0111,0.0325,0.2524,0.5961,0.6667,1.3333,early
-7.0596,-9.6878,8.6667,0.0295,0.3669,3.3333,3,0.3333,2.8889,1,0.1111,0.7778,0,0.0368,0.1957,0.2323,0.1338,0.118,0.2407,0.0414,0.1508,0.0111,0.0322,0.2496,0.5895,0.6667,1.3333,late
-4.7781,-7.2333,8,0.0969,0.4435,2.8889,2.5556,0.3333,2.4444,0.8889,0.1111,0.6667,0,0.0357,0.1926,0.2212,0.1317,0.1175,0.2222,0.0399,0.1475,0.0111,0.0289,0.2449,0.6536,0.5556,1,late
-5.0989,-7.2333,7.3333,0.2204,0.4242,3.2222,2.7778,0.4444,2.6667,0.8889,0.1111,0.6667,0,0.0375,0.1963,0.2545,0.1369,0.119,0.2444,0.0413,0.1477,0.0111,0.0292,0.246,0.6523,0.5556,1,late
-6.8349,-9.6878,8,0.399,0.4128,3.2222,2.7778,0.4444,2.6667,1,0.1111,0.7778,0,0.0397,0.2007,0.236,0.1378,0.1195,0.2074,0.0433,0.1482,0.0111,0.0348,0.2516,0.6223,0.6667,1.3333,late
-4.9807,-7.2333,9.3333,0.6827,0.4657,3,2.5556,0.4444,2.4444,0.8889,0.1111,0.7778,0,0.0306,0.1978,0.2206,0.0889,0.1178,0.1556,0.0344,0.146,0.0296,0.0287,0.2542,0.6435,0.5556,1.1111,late
-5.7824,-7.6856,10,0.6827,0.4121,3.4444,2.8889,0.5556,2.6667,1.3333,0.2222,1,0,0.039,0.2053,0.2101,0.1379,0.1197,0.1407,0.0433,0.1518,0.0481,0.0295,0.2587,0.6203,0.8889,1.5556,late
-8.8121,-10.14,10.6667,0.5715,0.3436,3.6667,3.1111,0.5556,2.8889,1.6667,0.2222,1.3333,0,0.0517,0.2155,0.1651,0.1409,0.1206,0.0852,0.0674,0.1592,0.0481,0.0401,0.2713,0.5837,1.1111,1.7778,late
-7.9451,-9.2444,12,0.399,0.3598,3.6667,3.1111,0.5556,2.8889,1.1111,0.1111,0.8889,0,0.0489,0.2181,0.1667,0.0877,0.1193,0.0815,0.0667,0.1618,0.037,0.042,0.2802,0.5787,0.7778,1.7778,late
-8.1226,-8.7922,13.3333,0.2204,0.2977,4.3333,3.6667,0.5556,3.3333,1.2222,0.1111,1,0,0.0513,0.2233,0.1889,0.0897,0.1196,0.1037,0.0684,0.1643,0.037,0.043,0.2854,0.5748,0.8889,1.8889,late
-9.8854,-8.7922,14.6667,0.0969,0.2094,4.7778,4.1111,0.5556,3.7778,1.2222,0.1111,1,0,0.0567,0.2327,0.2074,0.1338,0.1217,0.1037,0.0685,0.1689,0.037,0.0457,0.2945,0.5162,0.8889,2.1111,late
-12.0251,-11.6989,16,0.0295,0.1962,4.5556,3.7778,0.6667,3.5556,1.2222,0.1111,1,0,0.0584,0.2384,0.2037,0.141,0.1223,0.0815,0.0749,0.1746,0.037,0.047,0.2991,0.51,0.8889,2.1111,early
-10.3756,-9.2444,16,0,0.2232,5.1111,4.1111,0.7778,3.7778,1.1111,0.1111,0.8889,0,0.0559,0.2375,0.2185,0.1437,0.1217,0.1037,0.0725,0.1755,0.037,0.0422,0.2984,0.54,0.7778,1.7778,late
-11.6673,-11.6989,16,0,0.1951,5.2222,4.1111,0.8889,3.7778,1.1111,0.1111,0.8889,0,0.0574,0.2422,0.2556,0.1437,0.1223,0.1407,0.0725,0.1796,0.037,0.0411,0.2978,0.5461,0.7778,1.5556,late
-14.7703,-14.6056,16,0,0.166,5.5556,4.3333,1,4,1.2222,0.1111,1,0,0.0782,0.2528,0.2204,0.1805,0.1234,0.1333,0.0922,0.1855,0.0185,0.0508,0.3053,0.5231,0.7778,1.8889,early
-13.992,-14.1533,16,0,0.213,5.2222,4,1,3.7778,1,0.1111,0.8889,0,0.0726,0.2528,0.2124,0.1548,0.123,0.1111,0.091,0.1856,0,0.0521,0.3087,0.5255,0.5556,1.5556,early
-10.9352,-11.2467,16,0,0.2646,4.8889,3.7778,0.8889,3.5556,0.6667,0.1111,0.5556,0,0.06,0.2461,0.2019,0.1492,0.1214,0.1111,0.0674,0.1807,0,0.0415,0.3005,0.5581,0.3333,1.2222,late
-10.8261,-11.2467,16,0,0.265,4.7778,3.7778,0.7778,3.5556,0.7778,0.1111,0.6667,0,0.0612,0.2479,0.1907,0.1486,0.1217,0.1296,0.0666,0.1782,0,0.0393,0.294,0.5779,0.4444,1.1111,early
-10.3401,-11.2467,16,0,0.2497,4.5556,3.5556,0.8889,3.3333,0.6667,0.1111,0.5556,0,0.0601,0.2507,0.2056,0.1716,0.1226,0.1444,0.0675,0.1766,0,0.0391,0.2965,0.5699,0.3333,1.2222,early
-7.9805,-10.7944,14.7778,0,0.3239,4.4444,3.4444,0.8889,3.2222,0.6667,0.1111,0.5556,0,0.0554,0.2461,0.2241,0.1278,0.1212,0.1815,0.068,0.1724,0,0.0377,0.2925,0.5848,0.3333,1,early
-5.3472,-7.8878,13.5556,0.0295,0.391,3.8889,3.1111,0.6667,2.8889,0.6667,0.1111,0.5556,0,0.0514,0.2392,0.2685,0.1152,0.1192,0.2556,0.0602,0.1657,0,0.036,0.2896,0.6169,0.3333,1,late
-4.8531,-7.4356,12.3333,0.0969,0.3818,3.5556,2.8889,0.6667,2.6667,0.6667,0.1111,0.5556,0,0.0523,0.2401,0.2722,0.1375,0.1198,0.2704,0.0632,0.1645,0,0.0354,0.2891,0.6156,0.3333,1.1111,late
-3.5168,-5.8767,11.1111,0.2204,0.359,3.4444,2.8889,0.5556,2.6667,0.8889,0.2222,0.6667,0,0.053,0.2388,0.2685,0.1619,0.1206,0.2667,0.0702,0.1635,0,0.0474,0.2955,0.6013,0.4444,1.2222,late
-1.1489,-3.4222,9.8889,0.399,0.4107,3.2222,2.8889,0.3333,2.5556,0.5556,0.2222,0.3333,0,0.0369,0.2332,0.2815,0.1724,0.1195,0.2778,0.0507,0.1568,0,0.0385,0.2919,0.6203,0.3333,0.7778,late
-3.5649,-6.3289,9.2222,0.601,0.3652,3.1111,2.8889,0.2222,2.5556,0.4444,0.1111,0.3333,0,0.0391,0.232,0.263,0.1513,0.1179,0.2778,0.0468,0.1532,0,0.0471,0.2959,0.6142,0.3333,1,late
-4.5881,-7.6767,8.5556,0.75,0.3565,3.1111,2.8889,0.2222,2.5556,0.4444,0.1111,0.3333,0,0.0392,0.232,0.263,0.1514,0.1165,0.2778,0.0464,0.152,0,0.0512,0.3032,0.5956,0.3333,1.2222,late
-5.3845,-8.5722,7.8889,0.8063,0.3156,3.1111,2.8889,0.2222,2.4444,0.3333,0.1111,0.2222,0,0.0385,0.2316,0.2593,0.1558,0.1154,0.2593,0.0436,0.1525,0,0.0517,0.3093,0.5895,0.2222,1.1111,late
-10.0903,-11.4789,7.2222,0.75,0.3127,3.1111,3,0.1111,2.6667,0.5556,0.1111,0.4444,0,0.0489,0.2367,0.2296,0.1675,0.1142,0.2407,0.0484,0.1576,0,0.0545,0.3136,0.5865,0.3333,1,late
-13.6933,-14.3856,7.7778,0.601,0.2422,3.2222,3.1111,0.1111,2.7778,0.7778,0.1111,0.6667,0,0.0552,0.2424,0.2,0.1688,0.113,0.2037,0.0519,0.1636,0.0185,0.0557,0.3207,0.5667,0.5556,1.1111,late
-15.1158,-15.7333,8.3333,0.399,0.2066,3.5556,3.4444,0.1111,3.1111,0.7778,0.1111,0.6667,0,0.0576,0.2465,0.1259,0.1695,0.1116,0.1296,0.0533,0.1678,0.0185,0.0562,0.3248,0.5408,0.5556,1.2222,late
-17.2644,-17.0811,8.8889,0.2204,0.1628,3.5556,3.5556,0,3.3333,0.8889,0.1111,0.7778,0,0.0627,0.2486,0.0889,0.1478,0.1099,0.0926,0.0528,0.1708,0.0185,0.0619,0.3326,0.5151,0.6667,1.4444,late
-20.4698,-18.64,9.4444,0.0969,0.1601,3.7778,3.7778,0,3.5556,1,0,1,0,0.0714,0.2536,0.0714,0.1596,0.1083,0.0593,0.0581,0.173,0.0296,0.0532,0.331,0.5202,0.6667,1.3333,late
-20.5237,-18.64,10,0.0295,0.1564,3.6667,3.6667,0,3.4444,1,0,1,0,0.0687,0.252,0.0603,0.1131,0.1064,0.0481,0.0604,0.1738,0.0296,0.0528,0.3297,0.5243,0.6667,1.4444,early
-18.697,-16.1856,10,0,0.2088,3.6667,3.6667,0,3.4444,0.8889,0,0.8889,0,0.0638,0.2479,0.0603,0.11,0.1044,0.0481,0.0597,0.1721,0.0296,0.0425,0.323,0.5473,0.5556,1.2222,early
-20.6278,-17.7444,9.2222,0,0.167,3.6667,3.6667,0,3.4444,0.8889,0,0.8889,0,0.0641,0.2461,0.0603,0.1111,0.1041,0.0481,0.0604,0.1687,0.0296,0.04,0.3201,0.5497,0.5556,1.3333,early
-19.5561,-16.8489,8.4444,0.0295,0.2682,3.6667,3.6667,0,3.5556,0.8889,0,0.8889,0,0.0624,0.2412,0.0788,0.106,0.1024,0.0667,0.0587,0.1626,0.0296,0.0392,0.3133,0.5856,0.5556,1.3333,late
-17.6712,-16.8489,7.6667,0.0969,0.2891,3.8889,3.8889,0,3.7778,0.6667,0,0.6667,0,0.0514,0.2348,0.1159,0.1021,0.1012,0.0704,0.0513,0.1543,0.0296,0.0366,0.3068,0.6027,0.4444,1.2222,early
-15.1152,-16.8489,8.4444,0.2204,0.3287,4,4,0,3.7778,0.4444,0,0.4444,0,0.045,0.228,0.1307,0.1054,0.1001,0.0926,0.0499,0.1488,0.0111,0.0349,0.3011,0.6229,0.2222,1.2222,late
-15.5868,-18.4078,9.2222,0.3694,0.3615,4,3.8889,0.1111,3.6667,0.4444,0,0.4444,0,0.0429,0.2267,0.1307,0.1059,0.0992,0.0926,0.0531,0.1472,0.0111,0.0346,0.2983,0.6378,0.2222,1.1111,late
-16.3591,-19.9667,10,0.5042,0.3647,4.2222,4,0.2222,3.7778,0.5556,0,0.5556,0,0.0417,0.2288,0.1571,0.1122,0.0981,0.1148,0.058,0.1476,0.0296,0.0333,0.2957,0.6378,0.2222,1,late
-14.8031,-18.4078,10.7778,0.5592,0.3647,4.1111,3.8889,0.2222,3.6667,0.3333,0,0.3333,0,0.0329,0.225,0.1857,0.0932,0.0968,0.1519,0.0464,0.1451,0.0556,0.0311,0.2945,0.6335,0.2222,1.5556,early
-14.4933,-17.9556,11.5556,0.5042,0.3615,3.8889,3.6667,0.2222,3.5556,0.3333,0,0.3333,0,0.0319,0.2237,0.1857,0.0943,0.0956,0.1519,0.0412,0.145,0.0556,0.0315,0.2941,0.6298,0.2222,1.5556,late
-16.459,-20.41,12.3333,0.3694,0.3301,4.3333,4,0.3333,3.8889,0.4444,0,0.4444,0,0.038,0.2301,0.2005,0.0947,0.0947,0.163,0.0391,0.1492,0.0926,0.0321,0.2949,0.6201,0.3333,1.5556,late
-16.5015,-20.41,13.8889,0.2204,0.3291,4.7778,4.3333,0.4444,4.2222,0.6667,0,0.6667,0,0.0445,0.2366,0.227,0.1009,0.0937,0.1852,0.0438,0.1564,0.1296,0.0339,0.2977,0.6079,0.4444,1.5556,late
-16.8561,-20.41,15.4444,0.0969,0.2573,4.8889,4.4444,0.4444,4.2222,0.7778,0,0.7778,0,0.0476,0.2402,0.2122,0.1138,0.0931,0.1704,0.0494,0.1633,0.1667,0.0362,0.3024,0.561,0.5556,1.7778,early
-14.3881,-17.5033,17,0.0295,0.2853,4.6667,4.2222,0.4444,4,0.7778,0,0.7778,0,0.0507,0.2395,0.1788,0.0852,0.0912,0.1593,0.0534,0.1683,0.1667,0.0362,0.3012,0.5614,0.5556,1.7778,late
-17.5747,-17.5033,17,0,0.2461,4.5556,4.1111,0.4444,4,1,0,1,0,0.0646,0.2433,0.1566,0.0815,0.0894,0.137,0.0757,0.172,0.1667,0.0411,0.3056,0.5419,0.6667,2.1111,late
-16.5288,-15.0489,17,0,0.2073,4.5556,4.2222,0.3333,4.1111,1,0,1,0,0.0675,0.2439,0.1566,0.0857,0.0888,0.137,0.092,0.1713,0.1667,0.0511,0.3093,0.5036,0.6667,2.2222,early
-13.8877,-12.5944,17,0,0.2725,4.2222,4,0.2222,3.7778,0.7778,0,0.7778,0,0.0635,0.2373,0.1302,0.0848,0.0875,0.1148,0.1036,0.1659,0.1481,0.0481,0.3026,0.5265,0.5556,2,late
-12.5491,-12.5944,17,0,0.3101,4.5556,4.3333,0.2222,4.1111,0.6667,0,0.6667,0,0.0653,0.2319,0.0968,0.0801,0.0857,0.0889,0.1203,0.1609,0.1111,0.048,0.2973,0.54,0.4444,1.4444,late
-12.7262,-13.0467,17,0,0.2928,4.7778,4.5556,0.2222,4.2222,0.6667,0,0.6667,0,0.0744,0.2292,0.0857,0.0794,0.084,0.0778,0.1359,0.1554,0.1111,0.0516,0.2952,0.537,0.4444,1.4444,late
-10.135,-10.14,17,0,0.309,4.3333,4.2222,0.1111,3.8889,0.5556,0,0.5556,0,0.0689,0.2218,0.0709,0.0806,0.0833,0.0667,0.1485,0.1468,0.0741,0.0573,0.2897,0.5467,0.3333,1.3333,late
-7.9552,-10.14,17,0,0.393,3.8889,3.8889,0,3.5556,0.3333,0,0.3333,0,0.0618,0.2111,0.0815,0.0722,0.0816,0.0815,0.1545,0.1361,0.037,0.0544,0.2775,0.579,0.2222,1,early
-7.3576,-10.14,17,0,0.4442,3.5556,3.5556,0,3.3333,0.2222,0,0.2222,0,0.059,0.2031,0.0963,0.0655,0.0799,0.0963,0.1589,0.126,0,0.0524,0.2682,0.6111,0.1111,0.7778,late
-7.3911,-10.14,15.6667,0,0.4296,3.5556,3.5556,0,3.2222,0.2222,0,0.2222,0,0.0634,0.1966,0.0852,0.0687,0.0783,0.0852,0.1623,0.1163,0,0.0543,0.2619,0.6138,0.1111,0.7778,late
-3.6707,-7.6856,14.3333,0.0295,0.5116,3.3333,3.3333,0,2.8889,0,0,0,0,0.055,0.1863,0.0852,0.0737,0.0767,0.0852,0.1435,0.1056,0,0.0522,0.2481,0.6246,0,0.3333,late
-3.2796,-7.6856,13,0.0969,0.5399,3,3,0,2.4444,0,0,0,0,0.056,0.1755,0.0852,0.0725,0.0743,0.0852,0.1266,0.0966,0,0.0439,0.2337,0.6296,0,0.2222,late
-3.1964,-7.6856,11.6667,0.2204,0.5704,2.7778,2.7778,0,2.3333,0,0,0,0,0.0569,0.1655,0.0852,0.0649,0.0715,0.0852,0.1095,0.0889,0,0.0424,0.2228,0.6323,0,0.2222,late
-2.3238,-7.6856,10.3333,0.399,0.6759,2.2222,2.2222,0,1.7778,0,0,0,0,0.0527,0.1553,0.0741,0.0523,0.0687,0.0741,0.0919,0.0821,0,0.0405,0.2099,0.6786,0,0.1111,late
-1.9384,-7.9912,9.5,0.601,0.7245,1.875,1.875,0,1.5,0,0,0,0,0.0451,0.1494,0.0833,0.0525,0.0679,0.0833,0.0833,0.0786,0,0.0379,0.2024,0.6905,0,0,late
-2.2847,-8.9657,8.4286,0.7143,0.772,1.8571,1.8571,0,1.4286,0,0,0,0,0.0477,0.1434,0.0952,0.0547,0.0663,0.0952,0.0745,0.0754,0,0.0317,0.1958,0.6973,0,0,late
-1.1616,-5.905,7,0.8333,0.7746,1.8333,1.8333,0,1.3333,0,0,0,0,0.0523,0.1395,0.0556,0.0606,0.0649,0.0556,0.0656,0.0725,0,0.033,0.1913,0.6944,0,0,late
-1.2621,-6.038,5,1,0.7719,1.8,1.8,0,1.2,0,0,0,0,0.0572,0.134,0,0.0567,0.0629,0,0.0566,0.0699,0,0.0354,0.1855,0.6733,0,0,late
-2.7148,-3.1917,8,0.4,0.5099,3.5,3.1667,0,2.8333,1.3333,1,0.3333,0,0.0283,0.217,0.3944,0.0513,0.1595,0.4167,0.0344,0.1496,0,0.0302,0.2856,0.7418,0.6667,4.3333,late
-0.1457,-1.17,7.4286,0.3333,0.4272,4.2857,3.8571,0,3,1,0.7143,0.2857,0,0.0326,0.2219,0.3095,0.0763,0.1617,0.3095,0.0329,0.1527,0,0.029,0.2836,0.7276,0.5714,4,late
-3.6159,-4.2025,8.875,0.2857,0.3948,4.125,3.875,0,3.5,1.25,0.5,0.75,0,0.0335,0.223,0.2375,0.0576,0.1565,0.2708,0.0451,0.1605,0,0.0292,0.283,0.6915,0.875,3.625,late
-4.6995,-5.4244,9.1111,0.25,0.4223,3.8889,3.6667,0,3.2222,0.8889,0.4444,0.4444,0,0.0343,0.222,0.2259,0.0554,0.1555,0.2407,0.0376,0.1606,0,0.0319,0.282,0.6901,0.5556,3.1111,late
-6.9808,-8.3311,10.1111,0.2222,0.3854,4.3333,4.2222,0,3.6667,0.8889,0.1111,0.7778,0,0.05,0.2299,0.1783,0.058,0.1544,0.1963,0.0585,0.1661,0.0111,0.0277,0.2784,0.6723,0.5556,2.4444,late
-10.3283,-11.2378,11,0.0969,0.3025,3.8889,3.8889,0,3.6667,0.5556,0,0.5556,0,0.0498,0.2334,0.1413,0.0554,0.1539,0.1593,0.0643,0.1678,0.0111,0.0393,0.2877,0.6172,0.3333,2.4444,late
-9.0177,-10.3422,11,0.0295,0.386,3.6667,3.6667,0,3.4444,0.7778,0,0.7778,0,0.0485,0.2323,0.1005,0.0478,0.1497,0.1037,0.0726,0.1707,0.0111,0.0345,0.2828,0.6367,0.3333,1.8889,late
-6.2986,-7.4356,11.1111,0,0.4017,3.5556,3.5556,0,3.4444,0.6667,0,0.6667,0,0.0519,0.2317,0.0635,0.045,0.1478,0.0667,0.077,0.1679,0.0111,0.0295,0.2769,0.6618,0.3333,1.2222,late
-11.8668,-13.2489,12.6667,0,0.3239,3.3333,3.3333,0,3.3333,0.3333,0,0.3333,0,0.0471,0.2351,0.037,0.0383,0.1468,0.037,0.0585,0.165,0,0.0401,0.2842,0.6313,0.2222,1.2222,late
-14.8121,-14.5967,14.2222,0,0.294,4.1111,4.1111,0,4.1111,1.1111,0.1111,1,0,0.0757,0.2458,0.0455,0.0602,0.1499,0.0519,0.0934,0.1684,0.0222,0.0339,0.2822,0.6399,0.5556,0.6667,late
-14.0441,-17.5033,15.7778,0.0295,0.3646,3.3333,3.3333,0,3.3333,0.5556,0.1111,0.4444,0,0.0595,0.2399,0.0376,0.0494,0.1481,0.0407,0.0788,0.1615,0.0111,0.0352,0.2807,0.6388,0.3333,0.4444,late
-14.8611,-18.4078,17.2222,0.0969,0.3764,3.1111,3.1111,0,3.1111,0.6667,0.3333,0.3333,0.2222,0.0523,0.2367,0.0376,0.0483,0.1472,0.0407,0.0785,0.1577,0.0111,0.0391,0.2854,0.6314,0.3333,1,late
-11.288,-13.49,17.4444,0.2204,0.3673,2.7778,2.7778,0,2.6667,0.8889,0.3333,0.5556,0.2222,0.0595,0.2364,0.019,0.0536,0.1485,0.0222,0.0907,0.1558,0.0111,0.0351,0.2859,0.6652,0.5556,1.4444,late
-11.609,-15.5011,20.4444,0.399,0.3352,2.3333,2.3333,0,2.1111,0.8889,0.4444,0.1111,0.6667,0.044,0.237,0.0481,0.0465,0.1498,0.037,0.0669,0.1507,0,0.0427,0.2933,0.6384,0.4444,1.7778,late
-12.0764,-14.8378,22,0.601,0.2486,2.8889,2.7778,0,2.5556,1.5556,0.7778,0.4444,0.6667,0.0571,0.2463,0.0741,0.0711,0.1588,0.0407,0.0707,0.1507,0.0111,0.0464,0.3019,0.6141,0.7778,2,late
-9.0426,-11.0356,23.5556,0.7796,0.3375,2.5556,2.3333,0,2.1111,1.3333,0.5556,0.4444,0.4444,0.0531,0.2412,0.063,0.0638,0.1588,0.0296,0.0656,0.1501,0.0111,0.0444,0.3017,0.5989,0.6667,2,late
-10.0572,-15.0489,25,0.9031,0.3255,2.3333,2.1111,0,2,1.7778,1,0.3333,0.8889,0.0484,0.2416,0.063,0.0587,0.1588,0.0296,0.058,0.1486,0.0111,0.0476,0.3032,0.5947,0.8889,2.4444,late
-8.1149,-11.4789,25,0.9705,0.3958,2.2222,2,0,1.7778,1,0.5556,0.3333,0.2222,0.0388,0.2314,0.0333,0.0624,0.1567,0.0111,0.057,0.1476,0.0111,0.0434,0.3069,0.5913,0.5556,3,late
-4.8537,-7.2333,25,1,0.3762,1.5556,1.4444,0,1.1111,1.5556,0.7778,0,1.1111,0.0375,0.2289,0.0222,0.0566,0.1547,0,0.0489,0.1472,0,0.0416,0.3026,0.5958,0.7778,3.1111,late
-7.9993,-12.1422,25,1,0.3201,1.3333,1.1111,0,0.8889,2,0.6667,0.6667,0.7778,0.0459,0.2373,0.0556,0.0537,0.1603,0,0.0694,0.154,0.0222,0.0445,0.306,0.6047,0.7778,3,late
-4.7786,-7.6767,25,1,0.3512,1.8889,1.5556,0,1.2222,1.5556,0.5556,0.4444,0.5556,0.0438,0.2351,0.0333,0.0604,0.163,0,0.0622,0.154,0.0111,0.0427,0.3065,0.585,0.7778,3,late
-2.7488,-6.3289,25,1,0.3637,1.3333,1.1111,0,0.8889,1.7778,0.5556,0.4444,0.5556,0.0463,0.2376,0.0519,0.0524,0.1621,0.0185,0.0583,0.1508,0.0111,0.0385,0.2973,0.6175,1,2.4444,late
-2.4906,-5.8767,25,1,0.5258,1,0.7778,0,0.6667,1.1111,0.3333,0.4444,0.1111,0.0382,0.2243,0.1519,0.0406,0.1549,0.1296,0.0539,0.1468,0.0111,0.033,0.2917,0.6857,0.6667,2.3333,late
-1.6522,-4.3267,25,1,0.404,1.4444,1.3333,0,1.2222,0.6667,0.4444,0.1111,0.2222,0.0323,0.2167,0.1481,0.0373,0.1529,0.1481,0.0408,0.1418,0,0.0384,0.2961,0.6836,0.5556,2.3333,late
-0.993,-2.5267,25,1,0.4478,0.6667,0.6667,0,0.6667,1.2222,0.3333,0.2222,0.5556,0.0347,0.2207,0.1593,0.0313,0.1511,0.1481,0.0562,0.142,0,0.0339,0.2897,0.7101,0.6667,2,late
-4.1081,-5.2222,25,1,0.348,1,1,0,0.5556,1.1111,0.3333,0.4444,0.4444,0.0396,0.2294,0.1519,0.0452,0.1608,0.1407,0.0743,0.1505,0,0.0467,0.3008,0.6409,0.6667,2.5556,early
-5.0605,-6.3289,25,1,0.2368,1.5556,1.5556,0,1.2222,1.7778,0.7778,0.6667,0.6667,0.0537,0.2437,0.0989,0.0567,0.169,0.0852,0.091,0.1557,0.0111,0.0493,0.3083,0.5934,0.8889,3.1111,late
-6.0927,-7.6767,25,1,0.3352,1.2222,1.2222,0,0.6667,1.6667,0.5556,0.6667,0.4444,0.0566,0.2464,0.2989,0.0764,0.1722,0.2815,0.0911,0.1615,0.0111,0.0422,0.3063,0.6464,0.8889,3.3333,late
-7.7677,-8.5811,25,1,0.2357,1.6667,1.6667,0,1.1111,1.7778,1.2222,0.4444,0.8889,0.0546,0.2494,0.2138,0.0889,0.1773,0.2074,0.074,0.1667,0.0111,0.06,0.3136,0.6153,1,3.3333,late
-9.2992,-9.6878,25,1,0.1971,1.8889,1.8889,0,1.2222,1.5556,0.7778,0.5556,0.5556,0.0562,0.2601,0.2074,0.0925,0.1842,0.163,0.1119,0.1816,0.0185,0.0548,0.3207,0.5803,1.1111,3.2222,late
-12.8076,-15.0489,25,1,0.1924,1.7778,1.6667,0,1.5556,2.5556,1.2222,1.2222,1.2222,0.0724,0.2735,0.1497,0.0763,0.1864,0.1037,0.1491,0.1898,0.0407,0.0574,0.323,0.5458,1.1111,3,late
-11.9189,-14.3856,26.2222,1,0.2004,2.4444,2.2222,0.1111,1.5556,2.3333,1,0.8889,0.7778,0.0879,0.2831,0.1608,0.1358,0.1972,0.1,0.1332,0.1873,0.0296,0.0527,0.324,0.5178,1.3333,3.6667,late
-8.9851,-11.0356,23.6667,1,0.2746,1.7778,1.4444,0.1111,1.1111,2.2222,1.4444,0.5556,1.1111,0.0698,0.2724,0.1571,0.1465,0.197,0.1074,0.1008,0.1803,0.0296,0.048,0.3184,0.5401,1.2222,3.4444,late
-10.671,-13.9422,22,1,0.2292,2.4444,2.1111,0.1111,2,2.3333,1.5556,0.5556,1.1111,0.0798,0.2757,0.1868,0.145,0.1997,0.1333,0.0926,0.1723,0.0111,0.0524,0.3186,0.5299,1.2222,3.2222,late
-10.0676,-12.5944,20.3333,0.9705,0.1918,1.7778,1.5556,0.1111,1.3333,1.8889,1.1111,0.5556,0.6667,0.0626,0.26,0.1545,0.1259,0.1914,0.0778,0.0818,0.1669,0.037,0.0543,0.3162,0.5054,1.3333,3.3333,late
-7.1978,-11.0356,17.4444,0.9327,0.322,1.3333,0.8889,0.1111,1.2222,1.5556,1.2222,0.3333,0.8889,0.0425,0.2517,0.1926,0.0787,0.1848,0.1296,0.0785,0.1607,0.0185,0.0448,0.3071,0.5334,1,2.8889,late
-8.5107,-11.4878,20.7778,0.8765,0.2258,2.2222,1.7778,0.3333,1.5556,1.6667,1.1111,0.3333,0.8889,0.0721,0.2568,0.1831,0.1155,0.1858,0.1148,0.0859,0.1549,0.0185,0.0512,0.3087,0.5016,0.8889,2.6667,late
-4.9674,-8.1289,14.4444,0.8214,0.3704,1.6667,1.1111,0.2222,1.2222,1,0.6667,0.2222,0.4444,0.0515,0.2427,0.1804,0.1219,0.1791,0.1037,0.0701,0.1476,0.0185,0.0442,0.2997,0.5122,0.6667,2.5556,late
-4.3298,-6.1267,13.6667,0.798,0.3816,1.4444,0.8889,0.2222,1,1.5556,1.4444,0,0.8889,0.0478,0.2349,0.2397,0.1015,0.1733,0.1593,0.0545,0.1395,0,0.044,0.2938,0.5085,0.7778,2.8889,late
-6.0248,-6.7811,12,0.8214,0.291,1.5556,1.2222,0.1111,1.2222,1.1111,0.7778,0.2222,0.4444,0.0471,0.2262,0.1767,0.0911,0.1643,0.1222,0.0513,0.137,0,0.0479,0.2911,0.4805,0.6667,2.6667,late
-4.1884,-6.3378,9.1111,0.8765,0.4345,1.3333,0.7778,0.2222,1.1111,0.8889,0.6667,0.2222,0.2222,0.0383,0.2252,0.2111,0.0726,0.1607,0.1296,0.0503,0.1403,0,0.0386,0.2818,0.4792,0.6667,2,late
-8.148,-11.0356,10,0.9327,0.2764,2.1111,1.5556,0.2222,1.4444,1,0.5556,0.3333,0.2222,0.0509,0.2303,0.2201,0.059,0.1559,0.1852,0.0621,0.1442,0,0.0474,0.2847,0.4275,0.6667,2.2222,late
-4.7928,-8.1289,9.5556,1,0.4978,2.3333,1.5556,0.2222,1.5556,0.5556,0.2222,0.2222,0,0.0491,0.2247,0.2354,0.0502,0.1476,0.1519,0.0659,0.1496,0,0.0334,0.2671,0.5183,0.4444,1.1111,late
-8.926,-14.3856,9,1,0.3419,3,2.4444,0.1111,2.2222,0.8889,0.1111,0.6667,0,0.0524,0.227,0.2762,0.0417,0.1466,0.263,0.0779,0.1529,0,0.0382,0.2684,0.5035,0.7778,1.7778,late
-5.2591,-8.1289,8.4444,0.9705,0.4647,2.4444,1.7778,0.1111,1.8889,0.6667,0.3333,0.3333,0,0.0396,0.2238,0.3228,0.0378,0.1458,0.2815,0.0561,0.1534,0,0.0326,0.2625,0.5359,0.6667,1.3333,late
-6.5006,-11.69,7.7778,0.9031,0.3614,3.2222,2.1111,0.3333,2.1111,0.7778,0.1111,0.4444,0,0.0602,0.2367,0.3624,0.0374,0.1477,0.3333,0.0782,0.1591,0,0.0367,0.2685,0.5141,0.5556,1.5556,late
-5.7273,-11.4789,8.1111,0.7796,0.3111,3.5556,2.8889,0.2222,2.3333,1,0.3333,0.5556,0,0.0573,0.2379,0.3175,0.042,0.1512,0.3037,0.0831,0.1614,0,0.0374,0.27,0.4932,0.8889,2.2222,late
-2.0162,-5.8767,6.6667,0.601,0.3954,3.3333,2.4444,0.3333,2.3333,0.7778,0.3333,0.3333,0,0.0533,0.2339,0.2762,0.0551,0.1549,0.2444,0.069,0.1589,0.0185,0.0316,0.265,0.5804,0.6667,1.3333,late
-3.3457,-8.12,5.8889,0.399,0.3551,2.7778,2,0.2222,1.7778,0.8889,0.4444,0.3333,0,0.0484,0.229,0.3614,0.0599,0.1575,0.3185,0.0621,0.1557,0.1296,0.0318,0.2681,0.571,0.7778,2.2222,late
-3.4199,-6.7722,5.4444,0.25,0.3108,2.8889,2.2222,0.4444,1.8889,1.1111,0.7778,0.3333,0.2222,0.0416,0.2308,0.319,0.068,0.1633,0.2815,0.0581,0.1572,0.1481,0.035,0.2758,0.5775,0.7778,2,late
-2.5226,-5.8767,4.3333,0.1937,0.3349,2.2222,1.4444,0.3333,1.4444,0.8889,0.6667,0.2222,0.2222,0.0345,0.2305,0.3593,0.0591,0.1627,0.2963,0.0475,0.1561,0.1481,0.0335,0.2795,0.5697,0.5556,2.4444,late
-4.9504,-7.2244,4.4444,0.25,0.3342,1.7778,1.2222,0.3333,1.1111,1.4444,1,0.4444,0.6667,0.0427,0.236,0.2677,0.055,0.1675,0.2407,0.0598,0.1598,0.1296,0.0393,0.2896,0.5541,0.6667,3.1111,late
-3.8133,-5.8767,3.8889,0.3694,0.3086,2.6667,2,0.5556,1.6667,1.6667,1,0.6667,0.6667,0.0553,0.246,0.2048,0.0864,0.1755,0.1481,0.0688,0.1646,0.0556,0.0386,0.2925,0.5491,0.8889,2.6667,late
-2.6115,-2.97,3.7778,0.5337,0.3747,2,1.6667,0.2222,1.4444,1.5556,1,0.5556,0.4444,0.0481,0.243,0.2344,0.0919,0.1809,0.1481,0.054,0.1627,0.2407,0.0372,0.2948,0.5815,1.1111,2.6667,late
-4.8056,-8.3311,4.7778,0.6561,0.369,2.3333,1.7778,0.4444,1.5556,2.2222,1.4444,0.7778,0.8889,0.0494,0.2421,0.1677,0.0803,0.1811,0.1481,0.0563,0.1643,0.1667,0.0357,0.2983,0.6212,1.1111,2,late
-3.2591,-5.4333,4.4444,0.695,0.3374,2.5556,2.2222,0.2222,1.7778,1.1111,0.6667,0.4444,0.2222,0.0358,0.2387,0.1407,0.0704,0.1825,0.1111,0.0388,0.1633,0.1481,0.0326,0.3019,0.6078,0.7778,2.1111,late
-9.8217,-10.5833,4.7778,0.6716,0.2417,2.3333,1.7778,0.4444,1.5556,2.5556,1.4444,1.1111,1.1111,0.0634,0.2536,0.1354,0.0681,0.1865,0.1481,0.0679,0.1708,0.1296,0.0503,0.3181,0.5738,1.3333,2.6667,late
-9.6745,-12.1422,4.8889,0.601,0.2611,3.4444,3,0.3333,2.3333,1.5556,0.8889,0.6667,0.6667,0.0512,0.2512,0.1381,0.0753,0.1877,0.1296,0.0527,0.1697,0.0185,0.0444,0.3173,0.5626,0.7778,2.4444,early
-8.6436,-9.2356,5.4444,0.4775,0.2566,3.6667,3.3333,0.2222,2.8889,1.4444,0.5556,0.8889,0.4444,0.0537,0.2532,0.1011,0.0839,0.192,0.0852,0.0531,0.172,0.037,0.0512,0.3216,0.5622,1,2.3333,late
-8.9908,-9.6789,6.1111,0.3317,0.3144,3.7778,3.2222,0.2222,3,1.6667,0.5556,1.1111,0.4444,0.0589,0.2528,0.1048,0.0801,0.1899,0.0667,0.06,0.1704,0.0593,0.0503,0.3196,0.5883,0.8889,1.8889,late
-8.6734,-9.2356,6.2222,0.1909,0.2775,4.2222,4,0,3.3333,1.3333,0.3333,1,0.2222,0.0493,0.2486,0.0963,0.0688,0.1872,0.0667,0.053,0.168,0.0593,0.047,0.3167,0.5712,0.7778,1.5556,early
-10.9136,-11.69,6.2222,0.0969,0.2469,4,3.5556,0.2222,3.3333,1.4444,0.2222,1.1111,0.2222,0.0609,0.2543,0.0963,0.0535,0.1861,0.1037,0.0658,0.1709,0.0593,0.0509,0.3217,0.5736,0.8889,1.5556,early
-12.4812,-15.0489,5.8889,0.0591,0.2161,3.6667,3.3333,0.2222,2.8889,1.3333,0.4444,0.7778,0.2222,0.0566,0.2513,0.0963,0.0797,0.1878,0.1037,0.0599,0.1659,0.0222,0.0545,0.3214,0.5328,0.7778,2.2222,early
-9.6972,-10.7944,5.4444,0.0969,0.236,4.5556,4.1111,0.2222,3.6667,1,0.3333,0.5556,0.2222,0.0521,0.2487,0.163,0.0904,0.1863,0.163,0.0488,0.1622,0.0741,0.0526,0.3159,0.5145,0.7778,2.2222,early
-9.9673,-10.1311,5.7778,0.2204,0.2092,3.4444,3.1111,0.2222,2.7778,1.6667,0.3333,1.2222,0,0.0608,0.2527,0.1815,0.0757,0.1827,0.1704,0.0664,0.1633,0.0815,0.0584,0.316,0.4929,0.8889,2.7778,early
-10.3564,-11.69,4.8889,0.3694,0.2453,3.2222,2.8889,0.2222,2.4444,1.6667,0.7778,0.8889,0.4444,0.059,0.2498,0.2074,0.0766,0.1805,0.1889,0.0652,0.1613,0.0593,0.0548,0.3107,0.531,0.7778,2.4444,early
-6.5457,-6.7722,4.5556,0.5042,0.2817,2.5556,2.3333,0.1111,2.1111,1.7778,0.5556,1,0.2222,0.0544,0.2472,0.2444,0.0583,0.1775,0.2519,0.0614,0.1604,0.0963,0.0469,0.3066,0.5488,0.8889,2.6667,early
-8.4203,-10.5833,5.3333,0.5592,0.2663,3.5556,3.2222,0.3333,2.5556,1.7778,0.5556,1.1111,0.2222,0.0614,0.2501,0.2556,0.0772,0.1778,0.2259,0.0685,0.1613,0.0778,0.0458,0.3015,0.5526,0.7778,2.6667,late
-5.5665,-6.7811,7,0.399,0.2988,2.2222,2.1111,0.1111,1.6667,1.4444,0.6667,0.6667,0,0.0472,0.2364,0.1889,0.0638,0.1664,0.1963,0.0513,0.1551,0.0556,0.0416,0.2917,0.5369,0.8889,2.8889,late
-4.3088,-5.8856,8,0.3173,0.3695,2.7778,2.4444,0.3333,1.6667,0.7778,0.3333,0.4444,0,0.0393,0.232,0.2704,0.0484,0.1623,0.2704,0.0545,0.1545,0.0185,0.0408,0.2894,0.5724,0.5556,2.4444,late
-4.3446,-5.2222,8.2222,0.3173,0.3266,1.6667,1.4444,0.1111,1.1111,1.4444,0.6667,0.7778,0,0.0427,0.2339,0.2407,0.059,0.1618,0.2407,0.0614,0.1568,0.0741,0.0346,0.285,0.5861,0.8889,2.2222,late
-9.7266,-12.1422,10.1111,0.4285,0.2754,2.4444,2.2222,0.1111,1.6667,1.5556,0.5556,1,0,0.0513,0.2382,0.2519,0.0564,0.1598,0.2222,0.0752,0.1598,0.0741,0.0462,0.2896,0.5477,1,2.2222,early
-9.5479,-15.5011,12.1111,0.7796,0.3967,1.3333,1.1111,0,1.1111,1.3333,0.6667,0.6667,0,0.0489,0.2312,0.2148,0.0554,0.1524,0.2222,0.0765,0.1569,0.0556,0.0365,0.2791,0.5658,0.7778,1.7778,late
-9.5235,-15.9533,13,0.9031,0.3743,2,1.8889,0,1.3333,0.8889,0.3333,0.5556,0,0.0481,0.2289,0.1778,0.0482,0.151,0.2037,0.08,0.153,0.0185,0.0443,0.2862,0.5247,0.5556,2.1111,late
-4.657,-10.14,13,0.9705,0.4631,1.3333,1,0,1.1111,1,0.5556,0.4444,0,0.0479,0.2243,0.1778,0.0492,0.1509,0.2593,0.0885,0.1499,0,0.0272,0.2758,0.5722,0.7778,2.1111,late
-9.74,-15.5011,13,1,0.3145,1.7778,1.6667,0,1.1111,1,0.6667,0.3333,0.2222,0.0494,0.226,0.2296,0.0572,0.1559,0.2222,0.0844,0.1442,0,0.0486,0.2884,0.5316,0.6667,2.3333,late
-7.4363,-15.0489,13,1,0.4416,2.1111,1.5556,0.1111,1.4444,0.5556,0.3333,0.2222,0.2222,0.0381,0.2218,0.3481,0.0522,0.1569,0.4259,0.0804,0.1389,0,0.0405,0.2868,0.5277,0.4444,2.1111,late
-8.0749,-16.1556,13.1111,1,0.3538,2.6667,1.7778,0.3333,1.7778,1.1111,0.7778,0.3333,0.2222,0.0533,0.2239,0.3222,0.0596,0.1616,0.3704,0.0874,0.1364,0,0.0356,0.2811,0.5914,0.5556,1.5556,late
-6.4281,-15.4922,13.4444,1,0.5014,2.5556,1.7778,0.3333,1.6667,0.5556,0.4444,0.1111,0.2222,0.0412,0.2164,0.2519,0.0552,0.1631,0.2778,0.0714,0.1291,0,0.037,0.2812,0.6049,0.2222,1.4444,late
-2.9434,-9.6878,13.7778,1,0.4849,3,2.2222,0.3333,2.3333,0.3333,0.2222,0.1111,0,0.0396,0.212,0.2333,0.0571,0.1661,0.2778,0.0639,0.1236,0,0.0243,0.2768,0.6556,0.1111,1.7778,late
-5.5009,-12.1422,14.1111,0.9705,0.3352,2.6667,2,0.3333,2,0.7778,0.6667,0.1111,0.4444,0.0416,0.2162,0.1778,0.0496,0.1721,0.1852,0.0625,0.1199,0,0.0348,0.2814,0.6329,0.3333,1.8889,late
-2.6907,-6.7811,14.3333,0.9031,0.4223,3.3333,2.6667,0.3333,2.4444,0.4444,0.3333,0,0.2222,0.0373,0.2149,0.1772,0.077,0.1768,0.1815,0.0559,0.1166,0,0.0386,0.2865,0.6083,0.3333,2,late
-2.2723,-5.4333,14.5556,0.7796,0.3267,4.8889,3.5556,0.6667,3.3333,0.4444,0.3333,0,0.2222,0.0384,0.219,0.2143,0.0811,0.1814,0.2185,0.064,0.1184,0,0.04,0.2881,0.6376,0.3333,1.8889,late
-1.636,-4.5289,15.1111,0.601,0.3294,4.2222,3.3333,0.4444,3.1111,0.8889,0.7778,0,0.2222,0.0418,0.2199,0.1476,0.0928,0.1815,0.1519,0.0655,0.1204,0,0.0418,0.2901,0.6204,0.5556,2,late
-3.5579,-5.4333,15.4444,0.399,0.3641,4.2222,3.5556,0.3333,3.3333,0.7778,0.5556,0.1111,0,0.0501,0.225,0.0921,0.0943,0.1821,0.0963,0.0712,0.1267,0,0.0369,0.2897,0.6569,0.5556,2,late
-5.5035,-7.4356,15.7778,0.2204,0.2738,4.5556,3.6667,0.4444,3.6667,0.7778,0.4444,0.3333,0,0.0528,0.2323,0.0815,0.0716,0.1834,0.0815,0.0925,0.1363,0,0.0485,0.2996,0.6058,0.5556,2.2222,late
-9.264,-9.6878,16,0.0969,0.2032,4.2222,4,0.1111,3.5556,1.3333,0.6667,0.4444,0,0.0639,0.2407,0.0582,0.1005,0.1856,0.0556,0.1074,0.146,0,0.0551,0.308,0.5625,1.1111,2.7778,late
-11.2278,-12.1422,16,0.0295,0.2012,4.3333,4,0.2222,3.7778,1,0.1111,0.7778,0,0.0614,0.2453,0.0402,0.0896,0.1864,0.0333,0.1288,0.1579,0,0.0561,0.3133,0.5434,0.8889,3.1111,late
-11.9497,-11.69,16,0,0.1326,4.6667,4.2222,0.3333,4,2,1,0.8889,0,0.0702,0.2531,0.0624,0.1162,0.1874,0.0481,0.1391,0.1692,0.0111,0.0606,0.3169,0.5272,1.4444,3.6667,early
-16.342,-14.5967,16,0,0.1376,4.2222,4,0.2222,3.7778,1.6667,0.5556,1,0,0.0772,0.2603,0.055,0.099,0.1868,0.0222,0.1372,0.178,0.0481,0.0555,0.3205,0.5303,1.3333,3.7778,late
-16.4395,-15.7033,16,0,0.1665,4.1111,3.8889,0.2222,3.7778,1.7778,0.4444,1.3333,0,0.0731,0.2608,0.0444,0.0827,0.1844,0.0074,0.1363,0.1852,0.0481,0.063,0.3236,0.5177,1.4444,3,early
-15.0462,-13.9333,16,0,0.1806,4.1111,3.8889,0.2222,3.7778,1.5556,0.4444,1.1111,0,0.0707,0.2599,0.0667,0.0663,0.1808,0.0074,0.1302,0.1911,0.0481,0.0508,0.3179,0.5572,1.3333,2.8889,late
-16.299,-15.9444,16,0,0.1615,4.1111,3.6667,0.4444,3.5556,1.6667,0.2222,1.4444,0.2222,0.0663,0.2584,0.0407,0.0586,0.1802,0,0.1335,0.1949,0.037,0.0558,0.3196,0.5273,1.3333,3.3333,early
-17.5154,-15.9444,16.1111,0,0.172,4.4444,3.8889,0.5556,3.5556,1.5556,0.2222,1.3333,0.2222,0.0648,0.2556,0.037,0.0604,0.1792,0,0.1236,0.1949,0.0222,0.0561,0.3202,0.5361,1.3333,2.6667,late
-10.7525,-10.1311,14.5556,0,0.2738,3.6667,3.2222,0.4444,2.8889,1.2222,0.2222,1,0.2222,0.0499,0.2478,0.0556,0.0525,0.1751,0,0.0905,0.1865,0.0852,0.0489,0.3152,0.5681,1,2.6667,late
-9.0767,-8.2188,14.375,0,0.3329,4,3.625,0.375,3,1.25,0.25,1,0.25,0.0493,0.2427,0.0542,0.0523,0.1727,0,0.0777,0.1826,0.0542,0.0454,0.309,0.5576,1,2.375,late
-8.3002,-8.3729,14.1429,0.0295,0.3454,4.1429,3.7143,0.4286,3.1429,0.8571,0,0.8571,0,0.0487,0.2421,0.0476,0.0457,0.1715,0,0.0592,0.1811,0.0619,0.0439,0.3069,0.579,0.8571,1.8571,late
-5.4616,-4.5483,13.6667,0.1429,0.2864,3.5,3,0.5,2.6667,1.1667,0.6667,0.5,0.6667,0.0394,0.2391,0.0444,0.0684,0.1743,0,0.0474,0.1785,0.0556,0.0464,0.3094,0.5433,0.8333,2,late
-5.0467,-4.41,16.4,0.1667,0.3292,4.2,3.8,0.4,2.8,0.8,0.4,0.4,0.4,0.0385,0.2296,0.02,0.0566,0.1726,0,0.0491,0.1746,0,0.0385,0.3084,0.5435,0.6,2.8,late
-3.7435,-4.41,10.6,0.2,0.3979,3.6,3.2,0.4,2.4,0.6,0.4,0.2,0.4,0.0323,0.2208,0,0.0509,0.1662,0,0.0387,0.1605,0,0.0353,0.2985,0.6014,0.4,2.6,late
-15.7222,-9.642,5.8,0.2,0.2892,0.4,0,0.4,0,4.4,3,1.2,2.8,0.0913,0.3342,0.3495,0.129,0.1985,0.0667,0.1045,0.2859,0.4733,0.0991,0.4175,0.5235,1.2,3.8,late
-16.6543,-12.59,6,0.1667,0.2952,0.3333,0,0.3333,0,4.5,3.1667,1.1667,3,0.0956,0.3395,0.3079,0.1347,0.2016,0.0556,0.1089,0.2856,0.3944,0.1021,0.4251,0.517,1.5,3.8333,late
-18.2662,-14.6957,6.1429,0.1429,0.2577,0.2857,0,0.2857,0,4.4286,3.2857,1,3.1429,0.0925,0.3347,0.2639,0.1375,0.2038,0.0476,0.1062,0.2784,0.3381,0.0992,0.4264,0.5185,1.4286,3.7143,early
-16.4149,-13.5137,6.25,0.125,0.273,0.25,0,0.25,0,4.5,3.375,0.875,3.25,0.0927,0.3299,0.256,0.15,0.2068,0.0417,0.1015,0.2692,0.2958,0.094,0.422,0.5196,1.625,3.375,early
-15.2569,-12.5944,6,0.2222,0.2467,0.4444,0.2222,0.2222,0.2222,4,3,0.7778,2.8889,0.0897,0.3214,0.2275,0.144,0.2051,0.037,0.0966,0.26,0.263,0.0903,0.418,0.5157,1.4444,3.3333,early
-13.3986,-12.5944,6.3333,0.0591,0.2568,0.4444,0.3333,0.1111,0.3333,3.8889,2.7778,0.8889,2.6667,0.089,0.3142,0.1905,0.1421,0.2054,0,0.102,0.2545,0.1519,0.0898,0.4172,0.5231,1.3333,3,early
-13.4434,-12.5944,6,0.0969,0.2887,0.6667,0.5556,0.1111,0.5556,3.8889,2.7778,0.8889,2.6667,0.089,0.3073,0.0794,0.137,0.2031,0,0.1045,0.2474,0.0407,0.088,0.4121,0.5668,1.3333,2.5556,early
-12.5109,-14.1533,5.6667,0.2204,0.3218,0.8889,0.8889,0,0.8889,3.1111,2.3333,0.6667,2.2222,0.0824,0.2947,0.0556,0.1253,0.2001,0,0.0931,0.2331,0.0185,0.0809,0.4032,0.5737,1.2222,2.3333,late
-12.509,-14.1533,5.6667,0.399,0.3519,0.8889,0.8889,0,0.8889,2.5556,1.8889,0.5556,1.7778,0.0761,0.2835,0.0444,0.1088,0.1957,0,0.0861,0.2224,0.0185,0.079,0.3972,0.5819,1.1111,2.1111,late
-9.4041,-11.6989,5.6667,0.5715,0.3911,0.8889,0.8889,0,0.8889,2.3333,1.8889,0.3333,1.7778,0.0738,0.2736,0.0333,0.1063,0.1943,0,0.0819,0.211,0,0.0635,0.3828,0.6089,1.1111,2.1111,late
-7.183,-8.7922,5.6667,0.6827,0.4089,0.8889,0.8889,0,0.8889,1.8889,1.4444,0.3333,1.3333,0.0685,0.2655,0.0222,0.0955,0.1909,0,0.0813,0.2073,0,0.0561,0.3761,0.6225,0.8889,2.1111,late
-4.7347,-6.3378,5.6667,0.6827,0.4396,0.8889,0.8889,0,0.8889,1.8889,1.4444,0.3333,1.3333,0.0657,0.2632,0.0222,0.0899,0.1886,0,0.0763,0.2048,0,0.0517,0.3726,0.6327,0.8889,2.1111,late
-4.8031,-6.3378,5.6667,0.5715,0.4548,0.8889,0.8889,0,0.8889,1.3333,1,0.3333,0.8889,0.0595,0.2597,0,0.0731,0.1843,0,0.0748,0.2083,0,0.0504,0.3739,0.6415,0.5556,2.4444,late
-5.3902,-6.3378,6,0.399,0.4686,0.7778,0.7778,0,0.6667,1.8889,1.4444,0.4444,1.3333,0.0604,0.2683,0.0185,0.0802,0.1852,0,0.0806,0.2189,0,0.0486,0.3739,0.6551,0.6667,2.4444,late
-5.5849,-6.3378,6.3333,0.2204,0.4586,0.7778,0.7778,0,0.5556,1.7778,1.4444,0.3333,1.3333,0.0598,0.2727,0.0556,0.09,0.1854,0.037,0.0771,0.2232,0,0.0495,0.3799,0.6451,0.6667,2.6667,late
-6.6493,-7.2333,6.2222,0.0969,0.3741,0.5556,0.5556,0,0.3333,2.1111,1.6667,0.4444,1.5556,0.0631,0.2797,0.0741,0.1079,0.1874,0.0741,0.0803,0.2299,0,0.0508,0.3863,0.5981,0.7778,3,late
-5.7168,-7.2333,6.1111,0.0591,0.4262,0.2222,0.2222,0,0,2,1.6667,0.3333,1.5556,0.0553,0.2765,0.0741,0.1224,0.1889,0.0741,0.0759,0.2312,0,0.0461,0.3814,0.625,0.6667,2.8889,late
-6.0091,-7.2333,5.6667,0.0969,0.4043,0.8889,0.7778,0,0.3333,2,1.6667,0.3333,1.5556,0.0549,0.2823,0.1074,0.1392,0.1911,0.1074,0.0724,0.2314,0,0.0438,0.3737,0.6396,0.6667,2.7778,early
-6.6727,-8.1289,6.4444,0.2204,0.3913,1.3333,1,0,0.6667,1.8889,1.2222,0.4444,1.1111,0.0562,0.2878,0.1185,0.1354,0.1877,0.1444,0.0719,0.2338,0,0.047,0.3734,0.6242,0.6667,2.5556,late
-7.0472,-9.4767,7.2222,0.3694,0.3901,1.7778,1.3333,0,1,1.7778,1.2222,0.3333,1.1111,0.0532,0.2853,0.1556,0.1356,0.1855,0.1815,0.0625,0.2289,0,0.0457,0.3673,0.6456,0.5556,2.1111,early
-7.1126,-10.3722,8,0.5042,0.3939,2.2222,1.7778,0,1.3333,1.3333,0.7778,0.3333,0.6667,0.053,0.287,0.1926,0.1312,0.1831,0.2185,0.0635,0.2313,0,0.0464,0.3629,0.6447,0.4444,1.7778,late
-8.625,-11.2678,8.7778,0.5592,0.3364,2.6667,2.2222,0,1.7778,1.6667,0.7778,0.6667,0.6667,0.0626,0.2991,0.219,0.1335,0.183,0.237,0.0735,0.2379,0.0222,0.0512,0.3633,0.6243,0.5556,1.4444,late
-7.6938,-10.8156,9.5556,0.5042,0.3456,3,2.5556,0,2.2222,1.2222,0.3333,0.6667,0.2222,0.0636,0.3007,0.2116,0.1221,0.1793,0.237,0.0675,0.2372,0.0593,0.0586,0.3686,0.6124,0.5556,1.2222,late
-7.5161,-10.8156,10.3333,0.3694,0.3291,3.3333,2.8889,0,2.6667,1.1111,0.2222,0.6667,0.2222,0.0657,0.3046,0.1746,0.1121,0.1765,0.2,0.066,0.2368,0.0593,0.0589,0.3678,0.6124,0.4444,0.8889,late
-7.7951,-12.3744,11.5556,0.2204,0.3661,3.7778,3.3333,0,3.1111,0.7778,0,0.5556,0,0.0672,0.3104,0.1561,0.0992,0.1755,0.163,0.0624,0.2396,0.0593,0.0595,0.3686,0.6196,0.3333,0.5556,early
-10.1485,-12.3744,12.7778,0.0969,0.2821,4.2222,3.7778,0,3.5556,1.3333,0,1.1111,0,0.0881,0.3311,0.1777,0.0951,0.1768,0.163,0.0845,0.2562,0.0751,0.0715,0.3828,0.5958,0.5556,0.5556,early
-9.8233,-12.3744,14,0.0295,0.2756,4.1111,3.7778,0,3.6667,1.4444,0,1.2222,0,0.0917,0.3365,0.1555,0.0797,0.1752,0.1296,0.0874,0.2662,0.1122,0.0737,0.3899,0.5878,0.6667,0.4444,early
-8.7687,-11.4789,14,0,0.3167,4.1111,4,0,3.7778,1.1111,0,1.1111,0,0.0884,0.3335,0.1444,0.0795,0.1761,0.0926,0.0825,0.2655,0.1122,0.0718,0.3877,0.6006,0.5556,0.3333,early
-10.1594,-11.4789,14,0,0.2988,4.1111,4,0,3.6667,1.1111,0,1.1111,0,0.0911,0.3378,0.1258,0.0804,0.1785,0.0741,0.0824,0.2671,0.1122,0.0742,0.3906,0.5832,0.5556,0.3333,early
-11.3458,-11.4789,14,0,0.2611,4.3333,4.2222,0,4,1.2222,0,1.2222,0,0.104,0.3458,0.1036,0.103,0.1822,0.0481,0.0911,0.2721,0.1122,0.0783,0.3943,0.577,0.6667,0.4444,early
-9.5177,-10.5833,14,0,0.3195,4.4444,4.3333,0,4,0.8889,0,0.8889,0,0.0963,0.3367,0.0772,0.1005,0.1814,0.0296,0.0839,0.2652,0.0899,0.0736,0.3881,0.5979,0.5556,0.3333,early
-9.1582,-10.5833,14,0,0.3584,4.2222,4.1111,0,3.7778,0.7778,0,0.7778,0,0.0916,0.3269,0.066,0.0986,0.1809,0.0296,0.0848,0.2576,0.0529,0.0655,0.3758,0.627,0.4444,0.2222,early
-9.7755,-10.5833,13,0,0.3478,4.2222,4,0,3.5556,0.8889,0,0.8889,0,0.099,0.3283,0.0772,0.0968,0.1822,0.0481,0.0893,0.2542,0.0529,0.0682,0.3726,0.6296,0.5556,0.3333,early
-8.4533,-7.6767,12,0.0295,0.3786,4,3.7778,0,3.3333,0.8889,0,0.8889,0,0.0944,0.3213,0.0772,0.0943,0.1833,0.0481,0.0906,0.249,0.0529,0.0664,0.3674,0.6545,0.5556,0.3333,early
-7.5279,-6.1178,11,0.0969,0.3817,3.7778,3.5556,0,3.1111,0.4444,0,0.4444,0,0.0792,0.3093,0.0556,0.1109,0.1855,0.0481,0.0763,0.2381,0.037,0.0566,0.3576,0.6508,0.4444,0.4444,late
-7.4389,-6.1178,10,0.2204,0.4219,3.2222,3,0,2.6667,0.4444,0.1111,0.3333,0,0.076,0.2999,0.0444,0.1388,0.1913,0.0481,0.0737,0.2288,0,0.059,0.36,0.6362,0.4444,0.5556,late
-7.6354,-6.1178,9,0.399,0.3835,2.7778,2.5556,0,2.2222,0.4444,0.1111,0.3333,0,0.0747,0.2949,0.0444,0.1452,0.195,0.0481,0.0741,0.2274,0,0.0592,0.3616,0.6441,0.4444,0.6667,late
-5.6999,-4.77,8,0.601,0.4232,2.3333,2.2222,0,2,0.8889,0.5556,0.3333,0.4444,0.075,0.2955,0.0259,0.1504,0.1972,0.0296,0.0771,0.2324,0,0.0582,0.3616,0.6481,0.5556,1.1111,late
-5.5239,-4.77,7,0.75,0.448,1.6667,1.5556,0,1.3333,1.3333,0.5556,0.7778,0.4444,0.0733,0.2984,0.027,0.132,0.1955,0.0185,0.0965,0.2403,0.0106,0.0569,0.3626,0.6578,0.5556,1.4444,late
-5.9357,-4.77,6,0.8063,0.4481,1.1111,1,0,0.8889,1.7778,1,0.7778,0.8889,0.0752,0.3026,0.027,0.1358,0.1972,0.0185,0.0981,0.2473,0.0106,0.0571,0.3681,0.6639,0.6667,1.7778,late
-7.3151,-6.1178,5,0.75,0.4143,1.2222,1,0.1111,0.8889,2.1111,1,1,0.8889,0.0832,0.3107,0.0381,0.1416,0.199,0.0556,0.1136,0.2572,0.0217,0.0596,0.376,0.6467,0.7778,2.1111,late
-6.7898,-6.1178,5,0.601,0.4133,1.5556,1.4444,0.1111,1.3333,2,1,0.8889,0.8889,0.0764,0.3064,0.0714,0.145,0.1978,0.0704,0.1087,0.2607,0.1328,0.0569,0.3795,0.6441,0.6667,2.1111,early
-6.3216,-6.1178,4.8889,0.399,0.3852,1.8889,1.6667,0.2222,1.5556,2,1,0.8889,0.8889,0.0781,0.3053,0.1085,0.1468,0.1962,0.1074,0.1093,0.2626,0.1698,0.0572,0.3806,0.6441,0.6667,2.1111,late
-4.3146,-6.1178,4.7778,0.25,0.4641,1.7778,1.5556,0.2222,1.3333,1.8889,1,0.7778,0.8889,0.072,0.2943,0.1825,0.1167,0.1892,0.1815,0.1014,0.2563,0.1698,0.0547,0.3772,0.7034,0.5556,1.8889,early
-4.4572,-6.57,4.6667,0.1937,0.4518,2.1111,1.7778,0.2222,1.5556,1.7778,0.8889,0.7778,0.8889,0.0702,0.2946,0.2381,0.0856,0.1822,0.2185,0.1009,0.2549,0.1698,0.0497,0.3698,0.7577,0.4444,1.7778,late
-3.7909,-6.1178,4.5556,0.25,0.4508,2.3333,2,0.2222,1.7778,2,1.1111,0.7778,1.1111,0.0716,0.2986,0.2566,0.0856,0.1796,0.2185,0.1036,0.2556,0.1698,0.0532,0.3735,0.7268,0.5556,2,early
-4.7868,-6.57,4.5556,0.399,0.3858,2.8889,2.4444,0.2222,2.2222,1.6667,0.6667,0.8889,0.6667,0.0747,0.3007,0.2899,0.0797,0.1768,0.2185,0.1117,0.2577,0.1698,0.0577,0.3818,0.7036,0.5556,2,late
-6.5441,-8.1289,4.5556,0.5715,0.3631,2.8889,2.4444,0.2222,2.2222,2.1111,1.1111,0.8889,1.1111,0.083,0.3023,0.2926,0.084,0.1788,0.2185,0.1118,0.2582,0.1751,0.0691,0.3922,0.6777,0.7778,2,late
-7.3096,-8.1289,4.5556,0.6827,0.3309,3.1111,2.4444,0.2222,2.2222,2.1111,1.1111,0.8889,1.1111,0.0861,0.3044,0.3111,0.0826,0.1805,0.2185,0.1151,0.2591,0.1751,0.0709,0.398,0.6575,0.7778,2.1111,late
-9.2822,-9.6878,4.5556,0.6827,0.299,3,2.3333,0.1111,2,2.4444,1.5556,0.8889,1.5556,0.0851,0.3069,0.3148,0.0872,0.1855,0.1815,0.1168,0.2604,0.164,0.0763,0.4064,0.6414,0.8889,2.3333,early
-9.6959,-11.0356,4.5556,0.5715,0.2949,2.4444,1.6667,0.1111,1.3333,3,2,0.8889,2,0.0874,0.3115,0.3037,0.0875,0.1914,0.1481,0.1247,0.2622,0.0529,0.0754,0.4084,0.6391,1,2.5556,early
-9.4199,-11.0356,4.2222,0.399,0.2915,1.8889,1.2222,0,0.8889,3.5556,2.4444,1,2.2222,0.0892,0.3117,0.2852,0.1077,0.1972,0.1111,0.126,0.2599,0.0159,0.0756,0.4123,0.6107,1.2222,2.8889,early
-10.3553,-10.7525,4.25,0.25,0.2329,2,1.25,0,1,4,2.75,1.125,2.5,0.0959,0.323,0.2375,0.1167,0.2027,0.0417,0.1364,0.2676,0.0179,0.0806,0.4221,0.562,1.375,3.25,early
-11.7104,-11.54,4.2857,0.2857,0.1888,1.8571,1.1429,0,0.8571,4.5714,3.1429,1.2857,2.8571,0.1041,0.3312,0.2,0.128,0.2084,0,0.1499,0.278,0.0204,0.087,0.4348,0.4994,1.5714,3.7143,early
-13.8856,-13.2683,4.3333,0.1667,0.1787,1.8333,1,0,0.6667,5,3.3333,1.5,3,0.1126,0.3385,0.2056,0.1307,0.2129,0,0.1636,0.2863,0.0238,0.0872,0.4392,0.5099,1.6667,3.8333,early
-14.9112,-14.874,4.2,0.2,0.197,1.2,0.4,0,0,5.8,4,1.6,3.6,0.1155,0.3396,0.1867,0.1431,0.2189,0,0.1683,0.2864,0.0286,0.0862,0.4374,0.518,1.8,3.8,late
-11.4571,-12.068,3.2,0.6,0.3428,3,1.4,0.6,2.2,2.4,1,0.8,0.8,0.0429,0.2333,0.3757,0.0958,0.1712,0.0333,0.0478,0.175,0.419,0.0297,0.2862,0.5748,0.8,2.4,late
-13.5505,-14.6117,4.3333,0.5,0.3349,3.3333,1.5,0.5,2.6667,2,0.8333,0.6667,0.6667,0.0394,0.2297,0.3687,0.0836,0.167,0.0278,0.0425,0.1708,0.3492,0.0293,0.2813,0.5567,0.6667,2.6667,late
-12.0519,-12.6914,5.1429,0.4286,0.3434,3.5714,2,0.4286,2.8571,1.8571,0.7143,0.5714,0.5714,0.0378,0.2298,0.3446,0.076,0.166,0.0476,0.0397,0.1703,0.2993,0.0277,0.2795,0.569,0.7143,2.2857,late
-14.7418,-14.5212,5.75,0.375,0.3004,3.75,2.25,0.5,3,1.875,0.625,0.75,0.5,0.0392,0.2339,0.3253,0.0715,0.1653,0.0625,0.0474,0.1738,0.2744,0.0288,0.2831,0.557,0.75,2.125,late
-15.9113,-14.3856,6.2222,0.3333,0.2671,3.7778,2.4444,0.4444,3.1111,1.6667,0.5556,0.6667,0.4444,0.0381,0.2342,0.2892,0.0696,0.1639,0.0556,0.0458,0.1739,0.2439,0.0319,0.2849,0.5366,0.6667,2.2222,late
-17.6547,-15.7333,7.2222,0.3317,0.2692,4,2.8889,0.3333,3.4444,1.2222,0.3333,0.7778,0.2222,0.0386,0.2335,0.2669,0.0679,0.1607,0.0556,0.0488,0.1742,0.1328,0.0328,0.2847,0.525,0.6667,2.1111,late
-17.9412,-15.7333,8.2222,0.1909,0.2182,4.3333,3.3333,0.3333,3.6667,1.3333,0.3333,0.8889,0.2222,0.0416,0.236,0.1558,0.0679,0.1596,0.0556,0.0522,0.1747,0.0217,0.0358,0.2866,0.5118,0.7778,1.7778,late
-19.011,-15.7333,9.1111,0.0969,0.2119,4.5556,3.7778,0.1111,4.1111,0.7778,0.1111,0.5556,0,0.0348,0.2339,0.136,0.0585,0.157,0.0556,0.0375,0.1704,0.0111,0.0397,0.2897,0.5001,0.5556,1.5556,late
-18.3602,-14.3856,10,0.0295,0.2115,4.4444,3.7778,0.1111,4.1111,0.8889,0.1111,0.6667,0,0.0356,0.2342,0.1063,0.0492,0.1549,0.0593,0.0394,0.17,0.0111,0.039,0.2908,0.4903,0.6667,1.5556,late
-17.5564,-14.3856,10,0,0.2582,4.2222,3.7778,0.1111,3.8889,0.6667,0,0.5556,0,0.0324,0.2318,0.1323,0.0362,0.1526,0.0963,0.0389,0.1693,0.0111,0.0361,0.2882,0.5206,0.5556,1.4444,late
-16.2515,-12.8267,9.4444,0,0.2457,4,3.8889,0.1111,3.5556,0.8889,0.1111,0.6667,0,0.0359,0.236,0.1175,0.0442,0.1541,0.1185,0.0409,0.1717,0.0111,0.0356,0.2921,0.5322,0.7778,1.2222,late
-16.585,-13.2789,8.8889,0.0295,0.2455,3.6667,3.5556,0.1111,3.3333,0.7778,0.1111,0.6667,0,0.0345,0.235,0.1323,0.045,0.1537,0.137,0.0414,0.1723,0.0111,0.0356,0.2912,0.5402,0.6667,1.2222,early
-15.6735,-13.2789,8.3333,0.0969,0.2455,3.6667,3.6667,0,3.4444,0.8889,0.1111,0.7778,0,0.0351,0.2354,0.1217,0.0492,0.1539,0.1185,0.0436,0.1726,0,0.0403,0.2934,0.534,0.6667,1.5556,late
-13.2242,-11.9311,7.7778,0.2204,0.2773,3.4444,3.4444,0,3.1111,1,0.2222,0.7778,0,0.0346,0.2347,0.1217,0.0471,0.1541,0.1185,0.0422,0.1721,0,0.0358,0.2904,0.5635,0.7778,1.3333,late
-11.8209,-11.0356,7.2222,0.399,0.2923,3.6667,3.5556,0,3.2222,0.8889,0.2222,0.6667,0,0.0328,0.2356,0.1661,0.0471,0.1562,0.1556,0.0392,0.1702,0,0.0352,0.2898,0.591,0.6667,1.2222,late
-12.0121,-11.0356,6.4444,0.601,0.3019,3.6667,3.5556,0,3.3333,1,0.2222,0.7778,0,0.0304,0.2363,0.1995,0.0501,0.1575,0.1741,0.0381,0.1703,0,0.0323,0.2884,0.5941,0.6667,1.2222,late
-8.6216,-8.5811,5.6667,0.75,0.3623,3.3333,3.1111,0,3,1.1111,0.2222,0.7778,0,0.0308,0.2353,0.2365,0.0466,0.1561,0.1741,0.0376,0.1701,0,0.0271,0.2822,0.599,0.7778,1.3333,late
-8.6539,-9.0333,4.8889,0.8063,0.3987,3.1111,2.8889,0,2.7778,1,0.2222,0.6667,0,0.0285,0.2341,0.2772,0.0428,0.1564,0.1889,0.036,0.1704,0,0.0267,0.2779,0.6348,0.6667,1.2222,late
-10.4333,-9.9289,3.8889,0.75,0.3359,3.4444,3.2222,0,3,1.3333,0.3333,0.8889,0,0.0336,0.2405,0.264,0.0559,0.161,0.1815,0.0492,0.1755,0,0.0287,0.2804,0.6143,0.7778,1.3333,late
-9.662,-9.0333,3.4444,0.601,0.3457,4.1111,3.7778,0,3.2222,1.1111,0.2222,0.7778,0,0.0326,0.2405,0.2788,0.0498,0.1618,0.1963,0.0531,0.177,0,0.0284,0.28,0.615,0.5556,1.3333,late
-12.3339,-11.4878,4.2222,0.4285,0.3045,4.1111,3.7778,0,3.2222,1.5556,0.3333,1.1111,0,0.0388,0.2418,0.2471,0.0491,0.1616,0.1778,0.0616,0.1783,0,0.0317,0.2847,0.582,0.7778,1.6667,late
-11.2761,-9.0333,5,0.2877,0.3064,3.8889,3.5556,0,2.8889,1.2222,0.3333,0.7778,0,0.0349,0.2367,0.2735,0.0429,0.1601,0.2148,0.0509,0.1747,0,0.0263,0.2796,0.5929,0.6667,1.3333,late
-12.2694,-9.4856,5.7778,0.2204,0.2862,4.4444,4,0,3.1111,1.1111,0.2222,0.7778,0,0.0344,0.2382,0.3106,0.0411,0.1602,0.2519,0.0519,0.1762,0,0.032,0.2841,0.5671,0.5556,1.5556,late
-14.9098,-10.3811,6.5556,0.2081,0.2313,4.3333,4,0,3,1.4444,0.2222,1.1111,0,0.0415,0.2447,0.278,0.0455,0.162,0.237,0.0649,0.1825,0,0.0344,0.2901,0.5402,0.6667,1.6667,late
-16.6887,-11.94,7.5556,0.202,0.2039,4.3333,4,0,3,1.2222,0.2222,0.8889,0,0.0433,0.246,0.2447,0.0418,0.1607,0.2185,0.0637,0.1832,0,0.0364,0.2936,0.5272,0.5556,1.8889,late
-19.7031,-14.3944,8.5556,0.1786,0.1432,4.6667,4.4444,0,3.3333,1.1111,0.2222,0.8889,0,0.0427,0.2459,0.2077,0.0423,0.1612,0.2185,0.0635,0.1838,0,0.0369,0.2986,0.5275,0.4444,1.8889,late
-21.9646,-15.29,9.5556,0.1235,0.065,4.7778,4.5556,0,3.4444,1.2222,0.2222,1,0,0.0461,0.2504,0.1521,0.0445,0.162,0.1815,0.0645,0.1846,0,0.0474,0.3107,0.4745,0.5556,2,late
-22.5154,-15.29,10.7778,0.0673,0.0459,4.6667,4.4444,0,3.4444,1.1111,0.3333,0.7778,0.2222,0.0439,0.2499,0.1394,0.0399,0.162,0.1519,0.052,0.1814,0,0.0494,0.3177,0.4676,0.5556,2,late
-22.2389,-14.8378,12,0.0295,0.045,4.3333,4,0.2222,3.4444,1.2222,0.3333,0.8889,0.2222,0.044,0.2509,0.1246,0.039,0.1616,0.1148,0.0535,0.1822,0.0185,0.049,0.3201,0.4743,0.6667,1.7778,early
-21.225,-14.8378,12,0,0.072,4.3333,4,0.2222,3.4444,1.2222,0.2222,0.8889,0.2222,0.0459,0.2541,0.1489,0.0377,0.1622,0.0963,0.057,0.1845,0.0296,0.0475,0.3207,0.4872,0.6667,1.7778,late
-19.7529,-14.3856,12,0,0.085,4.2222,3.8889,0.2222,3.4444,1.5556,0.3333,1,0.2222,0.059,0.2601,0.1193,0.0434,0.1655,0.0593,0.0661,0.1883,0.0296,0.0522,0.3286,0.4855,0.7778,2,late
-19.2402,-14.3856,12,0,0.0811,4,3.7778,0.2222,3.5556,1.5556,0.3333,1,0.2222,0.0604,0.2608,0.0823,0.0537,0.1693,0.0222,0.0653,0.1877,0.0296,0.0495,0.3322,0.4973,0.7778,1.7778,late
-16.6987,-13.0378,10.8889,0,0.1367,3.6667,3.4444,0.2222,3.3333,1.2222,0.3333,0.6667,0.2222,0.0526,0.2548,0.1074,0.0496,0.1689,0,0.0527,0.1832,0.0296,0.047,0.3312,0.5158,0.6667,1.6667,late
-15.7393,-13.0378,9.7778,0.0295,0.1438,3.4444,3,0.4444,2.8889,1.8889,0.7778,0.8889,0.6667,0.0555,0.255,0.1233,0.0607,0.1734,0,0.0602,0.1841,0.0296,0.0492,0.3333,0.5172,1,1.7778,late
-12.8594,-10.5833,8.5556,0.0969,0.1727,3.6667,3.2222,0.4444,2.8889,1.8889,0.7778,0.8889,0.6667,0.0567,0.2553,0.1455,0.0849,0.1794,0.0222,0.0612,0.184,0.0296,0.049,0.3324,0.5256,1,1.8889,late
-11.5817,-10.5833,7.5556,0.1909,0.1734,3.2222,2.7778,0.4444,2.4444,2.2222,1.1111,0.8889,0.8889,0.056,0.2518,0.1788,0.0983,0.1822,0.0407,0.0632,0.1837,0.0296,0.042,0.3292,0.5252,1.1111,2.1111,late
-9.0625,-9.6878,6.5556,0.3317,0.2423,3,2.4444,0.4444,2.1111,2.1111,0.8889,0.8889,0.6667,0.0551,0.2472,0.2122,0.0895,0.1823,0.1148,0.0636,0.1813,0.0296,0.0392,0.3235,0.5346,1.1111,2.1111,late
-10.0583,-11.0356,5.5556,0.4775,0.2292,2.5556,2.2222,0.2222,1.8889,2.2222,1.1111,0.7778,0.8889,0.0525,0.2436,0.227,0.103,0.1852,0.1333,0.0571,0.1762,0.0111,0.0399,0.3234,0.5303,1.1111,2.2222,late
-8.3631,-9.4767,4.5556,0.601,0.2437,2.4444,2,0.2222,1.7778,1.8889,1.1111,0.5556,0.8889,0.047,0.2403,0.2159,0.1097,0.1857,0.1333,0.0499,0.1703,0,0.0393,0.321,0.5389,1,2.3333,late
-8.104,-9.4767,3.5556,0.6716,0.2745,2.2222,1.7778,0.2222,1.5556,2.1111,1.4444,0.4444,1.3333,0.0375,0.2367,0.2085,0.1106,0.1827,0.1333,0.0435,0.1625,0,0.0341,0.3127,0.5548,1,2.3333,late
-7.3673,-9.4767,2.5556,0.695,0.3263,1.7778,1.3333,0.2222,1.1111,2.1111,1.4444,0.4444,1.3333,0.0363,0.232,0.2085,0.1043,0.1763,0.1333,0.0447,0.1559,0,0.0323,0.3016,0.5693,1,2.4444,late
-6.8313,-9.4767,2.8889,0.6561,0.3046,2.1111,1.6667,0.2222,1.3333,2.2222,1.4444,0.4444,1.3333,0.0401,0.2298,0.1825,0.1069,0.1708,0.1519,0.0447,0.1489,0,0.0327,0.2935,0.5697,1.1111,2.4444,late
-4.2751,-7.0222,3.2222,0.5632,0.4007,2.2222,1.7778,0,1.4444,1.5556,1,0.2222,0.8889,0.0347,0.2213,0.1667,0.0948,0.1612,0.1519,0.0363,0.1397,0,0.0277,0.2789,0.6227,0.7778,2,late
-3.4995,-6.57,3.6667,0.4663,0.4216,2.1111,1.4444,0,1.2222,1.6667,1,0.2222,0.8889,0.0329,0.2152,0.1815,0.07,0.1507,0.1667,0.0363,0.1339,0,0.0261,0.2675,0.6732,0.8889,1.6667,late
-2.4231,-5.6744,3.8889,0.4408,0.4528,2.3333,1.6667,0,1.4444,1.2222,0.6667,0.1111,0.6667,0.03,0.2093,0.2222,0.0541,0.1424,0.2222,0.0351,0.1285,0,0.0232,0.2562,0.6954,0.6667,1.4444,late
-2.4765,-5.6744,4.1111,0.4958,0.384,2.5556,2,0,1.6667,1.2222,0.6667,0.1111,0.6667,0.0285,0.2054,0.2111,0.0567,0.1354,0.1852,0.0378,0.1274,0,0.0243,0.2505,0.6742,0.6667,1.6667,late
-1.9011,-4.7789,4.1111,0.6306,0.3708,2.5556,1.8889,0.1111,1.4444,1.4444,0.7778,0.1111,0.6667,0.0295,0.2042,0.1926,0.046,0.1298,0.1667,0.0429,0.1297,0.037,0.0255,0.247,0.6641,0.6667,1.8889,late
-1.1316,-3.4311,4.1111,0.75,0.3393,2.6667,2,0.2222,1.3333,1.8889,1.2222,0,1.1111,0.0285,0.2053,0.1963,0.0435,0.1281,0.1667,0.0481,0.1336,0.0741,0.0281,0.2494,0.6534,0.6667,1.8889,late
-3.9706,-4.7789,4.1111,0.8063,0.3025,3.2222,2.4444,0.3333,1.7778,1.4444,0.7778,0.1111,0.6667,0.0278,0.2048,0.2074,0.0433,0.13,0.1667,0.0534,0.1382,0.0926,0.0365,0.2568,0.6245,0.6667,2,late
-5.1775,-4.7789,4.2222,0.75,0.2431,3.4444,2.6667,0.3333,2,1.6667,1,0.1111,0.8889,0.0318,0.2101,0.2074,0.0487,0.1356,0.1667,0.0559,0.1449,0.0926,0.0394,0.2682,0.6031,0.7778,2.2222,late
-8.7579,-7.6856,4.1111,0.6306,0.2103,3,2.2222,0.3333,1.6667,2,1,0.3333,0.8889,0.0356,0.2172,0.2074,0.0479,0.1412,0.1481,0.0687,0.1563,0.1111,0.0449,0.2821,0.5807,0.8889,2.5556,late
-11.2153,-10.14,4,0.4958,0.1074,2.7778,2.2222,0.3333,1.6667,2.2222,1.1111,0.4444,0.8889,0.0415,0.2297,0.2259,0.0658,0.1499,0.1481,0.0807,0.169,0.1111,0.0549,0.3007,0.5312,1,3,late
-12.141,-10.5922,3.8889,0.4408,0.0649,2.7778,2.2222,0.4444,1.7778,2.2222,1.1111,0.5556,0.8889,0.0566,0.2412,0.2037,0.0821,0.1585,0.1111,0.1031,0.1806,0.1111,0.0592,0.3149,0.4757,1,3.2222,late
-16.0152,-13.0467,3.5556,0.4958,0.0341,3.1111,2.4444,0.5556,2,2.3333,1.1111,0.6667,0.8889,0.0629,0.251,0.163,0.0997,0.1649,0.037,0.1181,0.1898,0.1296,0.0659,0.3295,0.4523,1.1111,3.2222,late
-16.4048,-13.0467,3.2222,0.601,0.0513,3.7778,2.7778,0.5556,2.3333,2.4444,1.1111,0.6667,0.8889,0.0792,0.2586,0.1512,0.1152,0.1691,0.0296,0.1156,0.1932,0.1296,0.0662,0.3353,0.4655,1.1111,3.3333,late
-16.8124,-13.0467,3.4444,0.6827,0.0486,3.5556,2.6667,0.4444,2.3333,2.4444,1.1111,0.6667,0.8889,0.0776,0.2583,0.1698,0.1134,0.1696,0.0667,0.1098,0.1914,0.0926,0.0695,0.3382,0.4552,1.1111,3.4444,late
-17.4004,-13.4989,3.6667,0.7123,0.0576,3.6667,2.6667,0.4444,2.3333,2.4444,1,0.6667,0.6667,0.0813,0.2555,0.1634,0.1129,0.1692,0.0889,0.0986,0.1868,0.0556,0.067,0.3339,0.4569,1.2222,3.2222,late
-15.8207,-13.4989,3.8889,0.6683,0.0955,3.5556,2.4444,0.5556,2,2.5556,1.2222,0.5556,0.8889,0.079,0.2543,0.2078,0.1073,0.1664,0.1259,0.091,0.186,0.037,0.0578,0.3248,0.5008,1.2222,3.2222,late
-17.3787,-15.9533,4,0.6194,0.1088,3.7778,2.3333,0.7778,2,2.8889,1.2222,0.8889,0.8889,0.0824,0.2539,0.2396,0.0989,0.1621,0.163,0.1144,0.1883,0.0481,0.0625,0.321,0.5037,1.3333,3.4444,late
-17.8831,-15.9533,4.1111,0.6194,0.1076,4.1111,2.6667,0.7778,2.3333,2.5556,1.3333,0.6667,0.8889,0.0826,0.2492,0.2507,0.1038,0.1592,0.1852,0.109,0.1839,0.0296,0.0574,0.3129,0.5037,1.2222,3.1111,late
-15.8261,-15.9533,3.7778,0.6979,0.1504,4.1111,2.6667,0.7778,2.2222,2.7778,1.6667,0.5556,1.3333,0.081,0.2402,0.2544,0.0913,0.154,0.2074,0.1031,0.1761,0.0296,0.0498,0.3011,0.502,1.3333,3.1111,late
-15.1521,-15.5011,4.7778,0.7796,0.1646,4.1111,2.6667,0.6667,2.1111,2.6667,1.6667,0.4444,1.3333,0.0679,0.2305,0.284,0.0765,0.1483,0.263,0.0841,0.1662,0.0296,0.0463,0.2924,0.502,1.2222,3,late
-11.1328,-13.0467,6,0.8358,0.239,3.6667,2.3333,0.5556,1.6667,2.5556,1.6667,0.3333,1.3333,0.0617,0.2202,0.3248,0.059,0.1431,0.337,0.0694,0.1557,0.0111,0.0393,0.2769,0.5454,1.1111,2.8889,early
-10.6083,-13.0467,7.2222,0.8469,0.2726,2.8889,1.7778,0.5556,1.1111,2.3333,1.6667,0.3333,1.3333,0.0447,0.21,0.3772,0.041,0.1386,0.3444,0.0689,0.1479,0.0111,0.037,0.268,0.5535,1,2.5556,late
-9.9263,-13.0467,8.1111,0.8214,0.2785,3.3333,2.1111,0.5556,1.4444,1.8889,1.3333,0.3333,1.1111,0.045,0.2054,0.3587,0.0389,0.1363,0.3074,0.0687,0.142,0.0111,0.0333,0.2614,0.5517,0.8889,2.3333,late
-9.5341,-13.0467,9,0.798,0.3396,3,2,0.4444,1.4444,1.4444,1.1111,0.3333,0.8889,0.0409,0.2016,0.3429,0.0363,0.1344,0.2852,0.0691,0.1368,0.0111,0.0316,0.2551,0.5594,0.7778,2.1111,late
-8.3954,-11.6989,9.8889,0.8214,0.3688,2.5556,1.7778,0.2222,1.3333,1.2222,0.8889,0.3333,0.6667,0.0401,0.1952,0.2873,0.035,0.132,0.2481,0.0697,0.13,0.0111,0.0315,0.2501,0.5508,0.6667,1.7778,late
-6.1651,-9.2444,10.7778,0.8765,0.3816,2.3333,1.8889,0,1.3333,0.7778,0.7778,0,0.4444,0.0335,0.189,0.2667,0.0356,0.1311,0.2222,0.0451,0.121,0,0.0233,0.2441,0.5645,0.5556,1.7778,late
-2.687,-6.79,11.6667,0.9327,0.4519,1.8889,1.4444,0,0.8889,0.8889,0.8889,0,0.6667,0.0262,0.1844,0.2815,0.0285,0.1297,0.237,0.0423,0.1169,0,0.022,0.2394,0.5927,0.5556,2.2222,late
-4.3577,-7.2422,13,1,0.469,1.7778,1.5556,0,0.8889,0.7778,0.6667,0.1111,0.4444,0.0226,0.1852,0.2741,0.0255,0.1288,0.1815,0.0546,0.1223,0,0.0192,0.2384,0.6489,0.5556,2.6667,late
-7.0487,-9.6967,13,1,0.4117,1.6667,1.4444,0,0.8889,1,0.8889,0.1111,0.6667,0.0232,0.189,0.237,0.0259,0.1296,0.1074,0.0596,0.1263,0,0.0214,0.2459,0.6235,0.6667,2.8889,late
-7.3759,-9.6967,13,1,0.4349,1.5556,1.4444,0,1,1,0.8889,0.1111,0.6667,0.0234,0.1923,0.2,0.0264,0.131,0.1074,0.0649,0.1299,0,0.0213,0.2496,0.6402,0.6667,3.1111,late
-9.8223,-12.1511,13,1,0.446,1.4444,1.3333,0.1111,0.6667,1.2222,1.1111,0.1111,0.8889,0.0284,0.1975,0.1926,0.0332,0.1335,0.1259,0.0716,0.1334,0,0.0202,0.252,0.6637,0.7778,3.2222,late
-10.2993,-12.1511,11.6667,1,0.42,1.6667,1.5556,0.1111,0.8889,1.1111,1,0.1111,0.8889,0.0276,0.1986,0.1926,0.0397,0.1361,0.1259,0.0733,0.1352,0,0.0223,0.26,0.6587,0.6667,3.5556,late
-13.3983,-15.0578,10.7778,0.9705,0.3446,2,1.8889,0.1111,1.2222,1.3333,1.2222,0.1111,1.1111,0.0292,0.2035,0.1926,0.0424,0.1385,0.1259,0.0721,0.1348,0,0.0234,0.269,0.6355,0.7778,3.5556,late
-13.5658,-15.0578,9.8889,0.9031,0.3788,2,1.8889,0.1111,1.3333,1.2222,1.1111,0.1111,1.1111,0.028,0.2023,0.1815,0.0423,0.1399,0.1148,0.0689,0.1327,0,0.0235,0.2722,0.6363,0.6667,3,late
-14.7091,-15.9533,9,0.7796,0.34,2.5556,2.3333,0.1111,1.7778,1.1111,0.8889,0.1111,1,0.0305,0.2048,0.1444,0.0536,0.1432,0.0778,0.0651,0.1303,0,0.0251,0.2775,0.6116,0.6667,2.6667,early
-18.2325,-18.4078,7.2222,0.399,0.2862,2.5556,2.2222,0.2222,2,0.8889,0.6667,0,0.7778,0.036,0.209,0.0852,0.0513,0.1477,0.0556,0.0512,0.1221,0,0.0304,0.2936,0.5533,0.5556,2.1111,late
-16.3405,-15.9533,6.2222,0.2204,0.3059,3.1111,2.5556,0.2222,2.2222,0.7778,0.5556,0,0.5556,0.0382,0.2097,0.0593,0.0725,0.1531,0.0667,0.0484,0.1205,0,0.0292,0.296,0.5383,0.5556,2,late
-16.1172,-15.9533,5.2222,0.1264,0.2831,3.1111,2.3333,0.2222,2.1111,0.8889,0.5556,0,0.5556,0.0388,0.2125,0.0593,0.0718,0.1561,0.1407,0.0479,0.122,0,0.0291,0.2989,0.5217,0.6667,1.7778,late
-13.3377,-13.0467,4.2222,0.1264,0.3196,3.4444,2.4444,0.1111,2.4444,0.6667,0.3333,0,0.3333,0.0342,0.2133,0.0926,0.0761,0.1587,0.1593,0.0486,0.1265,0,0.0287,0.2995,0.5204,0.5556,1.4444,late
-16.0503,-15.5011,4.5556,0.2204,0.2676,4.1111,2.6667,0.2222,2.7778,0.8889,0.3333,0.2222,0.3333,0.04,0.2207,0.1085,0.0741,0.1595,0.1963,0.0644,0.1356,0,0.0327,0.3046,0.5007,0.6667,1.2222,late
-13.5003,-13.0467,5.3333,0.399,0.2989,4.4444,2.7778,0.2222,2.8889,0.6667,0.1111,0.2222,0.1111,0.0389,0.2217,0.1455,0.0758,0.161,0.2148,0.0645,0.1425,0,0.0325,0.3046,0.5096,0.5556,1.2222,late
-14.753,-13.9422,6.1111,0.5715,0.2662,4.6667,2.6667,0.2222,3.1111,0.7778,0.1111,0.2222,0.2222,0.0414,0.2271,0.1566,0.0745,0.1607,0.2148,0.0643,0.1483,0,0.0332,0.308,0.4977,0.6667,1.3333,late
-14.7842,-13.0467,6.8889,0.6827,0.2378,4.5556,2.6667,0.2222,3.1111,1,0.1111,0.2222,0.1111,0.0493,0.234,0.164,0.0642,0.1591,0.2333,0.0639,0.1543,0,0.0367,0.3148,0.4866,0.6667,1.5556,late
-13.8922,-13.0467,7.6667,0.6827,0.2364,4.7778,2.8889,0.2222,3.3333,1.1111,0.1111,0.4444,0.1111,0.046,0.236,0.1862,0.0686,0.1601,0.2519,0.07,0.1624,0,0.0402,0.315,0.4879,0.7778,1.7778,late
-12.115,-10.5922,8.4444,0.5715,0.257,5,3.1111,0.2222,3.5556,1.1111,0.1111,0.4444,0.1111,0.0464,0.2392,0.1862,0.0699,0.1594,0.2519,0.0662,0.1675,0,0.0401,0.3147,0.502,0.7778,1.4444,late
-14.8929,-13.0467,9.3333,0.399,0.2209,4.8889,3.2222,0.2222,3.7778,1,0,0.4444,0.1111,0.0469,0.2433,0.1751,0.049,0.1555,0.2407,0.0617,0.1723,0,0.0481,0.3183,0.5029,0.6667,1.4444,late
-16.7836,-13.9422,10.2222,0.2204,0.1696,5.1111,3.6667,0.2222,4.1111,1.1111,0,0.6667,0.1111,0.0537,0.2501,0.1455,0.0511,0.1546,0.1296,0.0638,0.1785,0,0.0538,0.3255,0.4881,0.6667,1.5556,late
-17.0269,-13.9422,11.1111,0.0969,0.1361,4.7778,3.5556,0.2222,4,1.5556,0.1111,1,0.1111,0.0587,0.255,0.1222,0.048,0.1538,0.0926,0.0626,0.182,0,0.0594,0.3319,0.4708,1,1.7778,late
-14.1208,-11.0356,12,0.0295,0.1959,4.4444,3.5556,0.1111,3.8889,1.3333,0.1111,0.7778,0.1111,0.0546,0.2538,0.1249,0.0461,0.1535,0.0556,0.0481,0.1816,0,0.0558,0.3289,0.4875,0.8889,1.7778,late
-16.0386,-13.49,12,0,0.168,4.2222,3.5556,0.1111,3.8889,1.6667,0.1111,1.1111,0.1111,0.0669,0.2599,0.0952,0.0428,0.1525,0.037,0.0666,0.1868,0.0185,0.0578,0.3296,0.4857,1.1111,1.8889,late
-16.4957,-15.0489,12,0,0.1436,3.8889,3.5556,0.1111,3.5556,1.8889,0.1111,1.3333,0,0.0723,0.2651,0.0915,0.0428,0.1523,0.037,0.0854,0.1936,0.0185,0.0616,0.328,0.479,1.2222,1.7778,late
-15.1696,-15.0489,12,0,0.1716,4.1111,3.5556,0.1111,3.5556,1.5556,0.1111,1.3333,0,0.0635,0.2612,0.1063,0.0452,0.1527,0.037,0.088,0.1951,0.0185,0.0573,0.318,0.4994,1.1111,1.4444,early
-12.636,-12.1422,11,0,0.2301,4,3.5556,0,3.5556,1.3333,0.1111,1.1111,0,0.0611,0.2581,0.1212,0.0422,0.1516,0.0556,0.0786,0.1902,0.0185,0.0493,0.3071,0.5376,0.8889,1.1111,late
-12.4612,-12.1422,10,0.0295,0.2529,4.1111,3.6667,0,3.5556,1.3333,0.1111,1.1111,0,0.0611,0.2561,0.1767,0.0443,0.152,0.1111,0.0788,0.1862,0.0185,0.0488,0.2987,0.5773,0.8889,1.1111,late
-8.7703,-9.2356,9,0.0969,0.3201,4.3333,3.8889,0,3.5556,1.3333,0.1111,1.1111,0,0.0584,0.251,0.2138,0.0454,0.1531,0.1481,0.0785,0.1809,0.0185,0.0403,0.289,0.5994,0.8889,1,early
-7.5077,-8.34,8.1111,0.2204,0.3322,4.3333,3.8889,0,3.5556,1.1111,0.1111,0.8889,0,0.0514,0.243,0.2249,0.0497,0.1553,0.1667,0.0716,0.1745,0.0185,0.0348,0.2788,0.6154,0.7778,0.8889,late
-9.8257,-11.2467,7.2222,0.3694,0.3121,4.2222,3.8889,0,3.5556,0.8889,0.1111,0.6667,0,0.0478,0.2406,0.2259,0.0566,0.1587,0.1667,0.0691,0.1712,0.0185,0.0315,0.2732,0.6335,0.5556,0.7778,late
-9.8816,-11.6989,6.3333,0.5042,0.2755,4,3.7778,0,3.3333,1.1111,0.3333,0.6667,0,0.0458,0.2365,0.2074,0.0547,0.1602,0.1667,0.0657,0.1672,0.0185,0.0294,0.2689,0.6463,0.6667,0.7778,late
-8.7853,-10.14,5.4444,0.5592,0.3249,4,3.7778,0,3.3333,0.7778,0.3333,0.3333,0,0.0336,0.2316,0.2185,0.0547,0.1636,0.1852,0.0473,0.1629,0,0.0282,0.2652,0.6432,0.4444,0.7778,late
-8.6777,-10.14,4.2222,0.5042,0.326,4.5556,4.2222,0.1111,3.7778,0.7778,0.4444,0.3333,0,0.035,0.2319,0.227,0.0761,0.1693,0.2,0.0389,0.1621,0,0.0244,0.263,0.6658,0.3333,0.7778,late
-9.3569,-12.5944,3.5556,0.399,0.3487,4.3333,4.2222,0.1111,3.7778,0.7778,0.4444,0.3333,0,0.0343,0.2316,0.2233,0.0749,0.1721,0.2,0.0363,0.1623,0,0.0236,0.2618,0.6834,0.3333,0.6667,late
-10.9483,-13.9422,3.8889,0.2877,0.3017,4.1111,4,0.1111,3.5556,1,0.5556,0.4444,0,0.0342,0.2343,0.2085,0.0788,0.1753,0.163,0.0378,0.1664,0,0.0248,0.2677,0.6605,0.5556,1,late
-13.8412,-16.3967,4.2222,0.2204,0.2384,4.5556,4.1111,0.4444,3.7778,1.3333,0.5556,0.7778,0,0.0407,0.2388,0.1688,0.0852,0.1782,0.1296,0.0532,0.1737,0,0.0304,0.2771,0.5938,0.6667,1.3333,late
-14.6627,-16.8489,4.5556,0.2081,0.2162,4.2222,3.6667,0.4444,3.5556,1.5556,0.7778,0.7778,0,0.0412,0.2425,0.1503,0.0855,0.1805,0.1111,0.0537,0.1778,0,0.0307,0.279,0.583,0.7778,1.5556,late
-14.0624,-16.8489,4.7778,0.202,0.2687,4.1111,3.4444,0.4444,3.3333,1.5556,0.7778,0.7778,0,0.041,0.2427,0.1317,0.0793,0.1794,0.0926,0.0528,0.1791,0,0.0303,0.2783,0.6051,0.7778,1.4444,late
-12.1507,-16.8489,5,0.1786,0.3242,4.1111,3.4444,0.4444,3.3333,1.6667,0.6667,0.7778,0,0.0412,0.2409,0.1317,0.0651,0.1761,0.0926,0.0519,0.1793,0,0.0287,0.2763,0.609,0.7778,1.4444,late
-15.0425,-19.3033,5.1111,0.1235,0.2967,4.2222,3.5556,0.4444,3.5556,1.4444,0.4444,0.7778,0,0.0432,0.2421,0.1503,0.0719,0.1757,0.1111,0.053,0.1799,0,0.0313,0.2798,0.5898,0.6667,1.6667,late
-13.5332,-17.9556,5.2222,0.0969,0.2913,4.2222,3.3333,0.6667,3.3333,1.4444,0.4444,0.7778,0,0.044,0.2399,0.1688,0.0721,0.174,0.1296,0.0575,0.1798,0,0.0308,0.2799,0.5929,0.6667,1.5556,late
-11.4565,-15.5011,5.6667,0.1264,0.384,3.5556,2.6667,0.5556,2.7778,1.1111,0.3333,0.5556,0,0.0343,0.2284,0.1529,0.05,0.1688,0.1148,0.05,0.1734,0,0.0296,0.2748,0.6103,0.5556,1.4444,late
-11.1201,-13.0467,5.5556,0.2204,0.3775,3.6667,2.6667,0.5556,2.8889,1.1111,0.3333,0.5556,0,0.0344,0.2232,0.1529,0.0556,0.1661,0.1148,0.0505,0.168,0,0.0295,0.2727,0.605,0.5556,1.4444,late
-9.5211,-11.6989,5.4444,0.399,0.4258,4,2.7778,0.5556,2.8889,0.8889,0.2222,0.4444,0,0.0326,0.2151,0.1862,0.053,0.162,0.1704,0.0479,0.1607,0,0.028,0.2638,0.61,0.3333,1.1111,late
-8.7349,-11.6989,5.3333,0.601,0.4318,3.5556,2.5556,0.2222,2.6667,0.5556,0.2222,0.1111,0,0.0275,0.2089,0.2074,0.0463,0.1578,0.1852,0.0326,0.1522,0,0.0248,0.258,0.6143,0.2222,1.1111,late
-8.3902,-11.6989,5.2222,0.75,0.4551,3.6667,2.6667,0.2222,2.6667,0.3333,0,0.1111,0,0.0271,0.2029,0.2259,0.0451,0.1526,0.2037,0.0338,0.1489,0,0.0257,0.2577,0.6186,0.1111,1.2222,late
-9.1321,-12.5944,5.1111,0.8063,0.4221,3.7778,2.8889,0.2222,2.8889,0.3333,0,0.1111,0,0.0275,0.2016,0.2444,0.0469,0.1502,0.2222,0.0368,0.1489,0,0.0258,0.2553,0.608,0.1111,1.3333,late
-10.8932,-12.5944,5,0.75,0.3899,3.7778,2.8889,0.2222,2.8889,0.4444,0.1111,0.2222,0,0.0356,0.2031,0.2328,0.0574,0.1492,0.2222,0.0431,0.1506,0.0185,0.0261,0.2563,0.5983,0.1111,1.3333,late
-10.8571,-12.5944,5,0.601,0.4123,3.7778,2.8889,0.2222,2.8889,0.5556,0.1111,0.3333,0,0.0387,0.2033,0.2143,0.0549,0.1455,0.2037,0.0481,0.1521,0.0185,0.0258,0.2547,0.5917,0.2222,1.3333,late
-11.4703,-13.0467,5,0.399,0.4361,3.5556,2.8889,0,2.8889,0.5556,0.1111,0.3333,0,0.0383,0.2002,0.1772,0.0546,0.1413,0.1667,0.0445,0.1496,0.0185,0.0249,0.2496,0.5966,0.2222,1.2222,late
-11.7558,-13.0467,5,0.25,0.428,3.4444,2.8889,0,2.7778,0.5556,0.1111,0.3333,0,0.0384,0.198,0.1772,0.0546,0.1372,0.1667,0.042,0.1479,0.0185,0.0248,0.248,0.5855,0.2222,1.3333,late
-13.2494,-15.5011,5,0.1937,0.3968,3.3333,2.8889,0,2.6667,0.5556,0.1111,0.3333,0,0.0386,0.198,0.1772,0.0502,0.1332,0.1667,0.0408,0.148,0.0185,0.0251,0.2478,0.5696,0.2222,1.5556,late
-13.8253,-15.9533,5,0.25,0.4345,2.7778,2.5556,0,2.4444,0.5556,0.1111,0.3333,0,0.0381,0.1975,0.2328,0.047,0.1294,0.2222,0.0417,0.1507,0.0185,0.0251,0.2485,0.5696,0.2222,1.7778,early
-13.484,-15.9533,5,0.399,0.4746,2.4444,2.3333,0,2.2222,0.7778,0.1111,0.5556,0,0.0387,0.1979,0.2143,0.0422,0.1248,0.2963,0.0453,0.1559,0.0185,0.0229,0.2447,0.5949,0.3333,1.6667,late
-14.6111,-17.2925,5,0.601,0.4551,2.25,2.25,0,2.25,0.875,0.125,0.625,0,0.0406,0.1994,0.1994,0.0443,0.124,0.2917,0.0467,0.1578,0.0208,0.0217,0.2419,0.5963,0.375,1.5,late
-15.4033,-17.8629,5,0.7143,0.4795,2,2,0,2,1,0.1429,0.7143,0,0.0431,0.1992,0.2041,0.0459,0.1218,0.3095,0.0463,0.1574,0.0238,0.0224,0.2434,0.5795,0.4286,1.5714,late
-14.1611,-16.285,5,0.8333,0.5246,2,2,0,2,0.5,0,0.5,0,0.0322,0.1914,0.2222,0.0332,0.1168,0.3611,0.0375,0.1523,0,0.0218,0.239,0.5835,0.3333,1.6667,late
-11.1293,-14.076,5,1,0.5892,1.6,1.6,0,1.6,0.4,0,0.4,0,0.0253,0.1852,0.2667,0.0248,0.1134,0.4333,0.0309,0.1477,0,0.0181,0.2306,0.6181,0.2,1.4,late
-7.9001,-8.844,15,1,0.5099,0.8,0.6,0.2,0,1.4,1,0.2,0,0.0311,0.1692,0.2067,0.0426,0.1339,0.2333,0.043,0.1142,0.0667,0.0207,0.2416,0.6,0.6,1,late
-7.2697,-11.925,15,1,0.5051,1.1667,1,0.1667,0,1.5,1.1667,0.1667,0.3333,0.0293,0.1715,0.2278,0.0454,0.1349,0.2222,0.0382,0.1173,0.2222,0.0204,0.2449,0.5952,0.6667,1.3333,late
-8.6668,-14.1257,15,1,0.4822,1.2857,0.8571,0.4286,0,1.4286,1,0.2857,0.2857,0.0279,0.1731,0.2429,0.0459,0.1348,0.1905,0.0409,0.1221,0.2381,0.0209,0.248,0.5867,0.7143,1.2857,late
-7.8544,-13.015,15,1,0.4403,1.25,0.75,0.5,0,1.375,0.875,0.375,0.25,0.0287,0.1762,0.2125,0.0461,0.1345,0.1667,0.0448,0.1281,0.2083,0.0232,0.2529,0.5662,0.75,1.5,late
-7.306,-12.1511,15,1,0.4833,1.1111,0.6667,0.4444,0,1.2222,0.7778,0.3333,0.2222,0.0279,0.1764,0.1889,0.0463,0.1344,0.1481,0.0417,0.1304,0.1852,0.0229,0.2513,0.5588,0.6667,1.3333,late
-6.9685,-12.1511,15,1,0.4295,1.1111,0.6667,0.4444,0,1.2222,0.7778,0.3333,0.2222,0.0289,0.1816,0.1889,0.0505,0.1374,0.1481,0.0424,0.1368,0.1852,0.0235,0.2565,0.5033,0.6667,1.3333,late
-6.5127,-11.6989,15,1,0.409,1.6667,1.1111,0.4444,0,1.2222,0.7778,0.3333,0.2222,0.0302,0.1876,0.2074,0.0549,0.1401,0.1667,0.0428,0.1444,0.1852,0.0231,0.2562,0.5033,0.6667,1.1111,late
-4.3576,-9.2356,15,1,0.4929,2,1.2222,0.4444,0.4444,0.8889,0.3333,0.5556,0.2222,0.0287,0.1924,0.1444,0.0452,0.139,0.1111,0.0397,0.161,0.1481,0.024,0.2603,0.5306,0.6667,1.3333,late
-4.0893,-6.3289,15,1,0.4697,1.8889,1,0.5556,0.5556,1,0.1111,0.7778,0.1111,0.0296,0.1928,0.1074,0.0409,0.1391,0.0926,0.0415,0.1637,0.037,0.0268,0.265,0.5159,0.6667,1.4444,late
-2.4156,-3.4222,13.8889,1,0.4494,2.1111,1.3333,0.3333,0.6667,1.2222,0.4444,0.6667,0.4444,0.0332,0.1971,0.0704,0.0467,0.1424,0.0926,0.0388,0.166,0,0.0284,0.2701,0.5086,0.6667,1.7778,late
-5.4961,-5.8767,12.7778,0.9705,0.434,2,1.3333,0.2222,0.6667,1.5556,0.6667,0.7778,0.6667,0.035,0.2013,0.0926,0.0503,0.1456,0.0926,0.0422,0.1694,0.0185,0.0307,0.275,0.5093,0.6667,1.6667,late
-9.1837,-8.3311,11.6667,0.9031,0.3427,2,1.3333,0.2222,0.6667,2.1111,0.8889,1,1,0.043,0.2112,0.0926,0.0541,0.1493,0.0926,0.0565,0.1769,0.0185,0.0341,0.2866,0.5076,0.7778,1.8889,late
-15.291,-14.1444,9.4444,0.601,0.2592,2.3333,1.7778,0.2222,1.5556,2.6667,1.3333,1.1111,1.4444,0.0442,0.218,0.0963,0.0554,0.154,0.0963,0.0622,0.182,0.0185,0.0415,0.3064,0.4991,0.8889,2.4444,early
-14.9374,-14.1444,8.2222,0.399,0.2643,2.3333,1.8889,0.2222,1.5556,2.5556,1.4444,0.7778,1.6667,0.0415,0.2162,0.1,0.0553,0.1554,0.0593,0.0565,0.1759,0.0185,0.0396,0.309,0.5125,0.6667,2.5556,early
-15.4643,-17.0511,7,0.25,0.1996,2,1.6667,0.2222,1.4444,2.8889,1.5556,0.7778,1.6667,0.0424,0.2169,0.063,0.0591,0.1584,0.0222,0.0548,0.1709,0.0185,0.0406,0.3155,0.4805,0.8889,2.8889,early
-16.193,-17.5033,5.7778,0.1937,0.1478,2,1.7778,0.1111,1.5556,3.1111,1.7778,0.7778,1.6667,0.0441,0.2194,0.0815,0.065,0.1624,0.0407,0.0534,0.1676,0.0185,0.04,0.3173,0.4889,1,3.3333,early
-16.898,-17.9556,4.5556,0.25,0.1339,2,1.8889,0,1.6667,2.7778,1.7778,0.5556,1.5556,0.0426,0.2207,0.1556,0.0643,0.1637,0.1148,0.0527,0.1663,0.0185,0.0373,0.3148,0.5019,0.8889,3,early
-18.5414,-19.3033,4.5556,0.399,0.1226,2,2,0,2,2.6667,1.5556,0.5556,1.2222,0.0438,0.2217,0.1741,0.059,0.1638,0.1333,0.0534,0.1658,0.0185,0.0356,0.3144,0.5024,0.8889,2.6667,late
-18.8582,-19.3033,4.5556,0.5715,0.1283,2,2,0,2,3.2222,1.7778,0.8889,1.4444,0.0499,0.2223,0.1598,0.0552,0.164,0.1333,0.0612,0.1657,0.0053,0.0342,0.3128,0.4999,1,2.8889,late
-19.5207,-19.3033,4.5556,0.6827,0.1276,2,2,0,2,3.2222,1.7778,0.8889,1.4444,0.0508,0.2212,0.1709,0.0543,0.1638,0.1333,0.0616,0.1648,0.0238,0.035,0.3133,0.4925,1,3.1111,late
-18.0497,-16.8489,4.5556,0.6827,0.118,2,2,0,2,3.5556,1.7778,0.8889,1.4444,0.0512,0.22,0.1709,0.0535,0.1628,0.1333,0.0609,0.1632,0.0238,0.0355,0.3114,0.4857,1,3.2222,late
-17.6496,-16.8489,4.5556,0.5715,0.118,1.1111,1.1111,0,1.1111,3.7778,2,0.8889,1.6667,0.0507,0.2178,0.1487,0.0553,0.1622,0.1111,0.0601,0.162,0.0238,0.0346,0.3102,0.4827,1.1111,3.2222,late
-18.3708,-18.4078,4.6667,0.399,0.1067,1.4444,1.4444,0,1.4444,3.5556,1.8889,0.8889,1.4444,0.0517,0.2157,0.1413,0.0601,0.1614,0.1222,0.0594,0.1611,0.0238,0.0344,0.308,0.494,1.1111,2.7778,late
-18.1094,-15.9533,4.7778,0.25,0.1447,1.3333,1.3333,0,1.3333,3.2222,1.7778,0.8889,1.4444,0.0501,0.2115,0.1413,0.0558,0.1578,0.1222,0.0591,0.1608,0.0238,0.0337,0.3045,0.4969,0.8889,2.5556,late
-17.6,-15.5011,4.8889,0.1937,0.198,1.4444,1.3333,0,1.2222,3,1.5556,0.8889,1.4444,0.0482,0.2087,0.1598,0.0499,0.1544,0.1407,0.0595,0.1613,0.0238,0.0334,0.3015,0.5302,0.7778,2.1111,early
-17.4666,-15.0489,5,0.25,0.1971,1.4444,1.3333,0,1.2222,3.2222,1.7778,0.8889,1.6667,0.0489,0.2072,0.1228,0.0548,0.154,0.1037,0.0602,0.162,0.0238,0.0332,0.3026,0.5327,0.8889,2.1111,late
-16.3554,-14.1533,5,0.399,0.2324,1.5556,1.3333,0,1.1111,3,1.6667,0.8889,1.6667,0.0462,0.2042,0.1413,0.053,0.1521,0.1222,0.0609,0.1628,0.0238,0.0335,0.3024,0.5442,0.7778,2.3333,early
-11.2937,-11.2467,4.7778,0.75,0.2503,1.5556,1.3333,0,1.1111,2.5556,1.4444,0.4444,1.5556,0.0383,0.1987,0.1333,0.0498,0.1494,0.1222,0.0476,0.1604,0.0111,0.0298,0.3009,0.5594,0.6667,2.1111,late
-11.0508,-11.2467,4.6667,0.8063,0.2432,1.5556,1.3333,0,1.1111,1.8889,1.2222,0.3333,1.3333,0.0376,0.1966,0.1333,0.0497,0.1493,0.1222,0.045,0.1569,0.0111,0.0283,0.3017,0.5644,0.6667,2.1111,late
-8.4174,-8.7922,4.5556,0.75,0.2543,1.8889,1.5556,0,1.2222,2.1111,1.4444,0.3333,1.5556,0.0378,0.1971,0.1519,0.046,0.149,0.1407,0.0427,0.1547,0.0111,0.0236,0.2954,0.5726,0.6667,2.3333,late
-6.9606,-6.3378,5,0.601,0.2955,1.7778,1.3333,0,1,2.2222,1.5556,0.3333,1.5556,0.036,0.1968,0.1778,0.0436,0.1496,0.1667,0.0419,0.1542,0.0111,0.0232,0.2936,0.5735,0.6667,2.5556,early
-6.8935,-5.8856,5.4444,0.4285,0.2825,2.3333,1.8889,0,1.3333,2.2222,1.5556,0.3333,1.5556,0.037,0.1998,0.2222,0.05,0.1524,0.2111,0.0434,0.1566,0.0111,0.0235,0.2909,0.584,0.6667,2.5556,late
-7.3739,-6.3378,5.8889,0.3173,0.2641,2.2222,1.8889,0,1.4444,2.6667,1.7778,0.4444,1.5556,0.0397,0.2031,0.2074,0.052,0.1545,0.2111,0.0487,0.1607,0.0111,0.0237,0.292,0.5475,0.7778,2.5556,late
-6.6207,-6.79,6.3333,0.3173,0.3129,2.1111,1.7778,0,1.2222,2.4444,1.5556,0.4444,1.3333,0.039,0.2032,0.2444,0.0473,0.1545,0.2481,0.0481,0.1601,0.0111,0.0233,0.2842,0.5574,0.6667,2.4444,late
-5.9529,-6.3378,6.7778,0.4285,0.282,2.3333,1.8889,0,1.2222,2.6667,1.5556,0.4444,1.3333,0.0394,0.2034,0.2296,0.0519,0.1559,0.2444,0.0448,0.1549,0.0111,0.0229,0.2791,0.5461,0.7778,2.1111,late
-3.2288,-3.4311,7.3333,0.601,0.3352,2.6667,2,0,1.3333,2.1111,1.5556,0.1111,1.1111,0.03,0.1979,0.2926,0.0495,0.1554,0.3185,0.0287,0.147,0,0.021,0.272,0.5532,0.6667,1.8889,late
-4.096,-4.7789,7.8889,0.7796,0.3376,3.2222,2.3333,0,1.5556,1.7778,1.3333,0.1111,0.8889,0.028,0.1974,0.337,0.0484,0.1555,0.363,0.0274,0.1452,0,0.0213,0.2684,0.5414,0.6667,2,late
-6.278,-7.2333,8.4444,0.9031,0.3256,3.5556,2.6667,0,1.7778,1.8889,1.1111,0.4444,0.6667,0.0284,0.2,0.3593,0.0429,0.1539,0.437,0.0314,0.1493,0.0111,0.023,0.2697,0.5271,0.6667,1.7778,late
-6.2059,-7.2333,9,0.9705,0.332,3.6667,2.8889,0,1.8889,1.6667,0.8889,0.4444,0.4444,0.0317,0.2028,0.363,0.048,0.1547,0.4407,0.0327,0.1551,0.0111,0.0244,0.2728,0.5236,0.6667,1.6667,early
-9.542,-9.6878,8.7778,1,0.2669,3.5556,2.8889,0,1.8889,2,1,0.6667,0.7778,0.0377,0.2094,0.3407,0.0519,0.1555,0.4222,0.0382,0.1643,0.0111,0.0276,0.2803,0.5061,0.7778,1.7778,late
-9.9647,-10.14,8.5556,0.9705,0.2485,3.1111,2.4444,0,1.5556,2.6667,1.5556,0.7778,1.2222,0.0401,0.2142,0.3185,0.0514,0.156,0.3963,0.0408,0.1704,0.0111,0.0293,0.2871,0.4843,0.8889,2.1111,late
-11.895,-12.5944,8.3333,0.9031,0.2021,3.2222,2.5556,0,1.5556,2.5556,1.3333,1,1.2222,0.0468,0.2207,0.3185,0.0547,0.1569,0.3963,0.0497,0.1769,0.0111,0.032,0.2924,0.4733,0.8889,2.3333,late
-12.5832,-13.49,8.1111,0.7796,0.1686,3.1111,2.4444,0,1.5556,3,1.7778,1,1.6667,0.0472,0.2251,0.2444,0.0604,0.1581,0.3222,0.0484,0.1817,0.0111,0.0324,0.3003,0.4667,1,2.4444,early
-13.7459,-14.8378,7.8889,0.601,0.2043,2.3333,1.8889,0,1.2222,2.8889,1.7778,1.1111,1.6667,0.0444,0.2246,0.2222,0.0544,0.1566,0.2889,0.049,0.1867,0.0111,0.0339,0.304,0.473,1,2.5556,early
-13.6982,-14.8378,7.6667,0.399,0.1944,2.2222,2,0,1.3333,3.1111,1.8889,1.2222,1.6667,0.0474,0.2274,0.1667,0.0584,0.158,0.2333,0.0556,0.1921,0.0111,0.0333,0.3057,0.4931,1.1111,2.5556,early
-12.6787,-13.9422,7.4444,0.2204,0.2194,2.2222,2.1111,0,1.5556,2.8889,1.6667,1.2222,1.4444,0.0493,0.2268,0.1593,0.0562,0.1564,0.2259,0.059,0.1925,0.0111,0.0309,0.3016,0.5467,1,2.1111,late
-10.4651,-13.9422,6.6667,0.0969,0.2936,1.8889,1.7778,0,1.3333,2.7778,1.6667,1.1111,1.4444,0.0486,0.2229,0.1556,0.0567,0.1559,0.1519,0.0586,0.1886,0.0185,0.0282,0.2937,0.6054,1.1111,1.8889,early
-10.6174,-13.9422,5.8889,0.0591,0.2837,1.4444,1.3333,0,1.1111,2.7778,1.6667,1.1111,1.4444,0.0445,0.2212,0.1333,0.0528,0.1547,0.1296,0.0581,0.1856,0.0185,0.028,0.2917,0.6078,1.1111,1.7778,late
-7.0629,-11.0356,5.7778,0.0969,0.2954,2,1.7778,0,1.5556,2.4444,1.3333,1,1.1111,0.0408,0.2177,0.1333,0.0467,0.153,0.1296,0.0548,0.1823,0.0185,0.0276,0.2894,0.6103,1,1.7778,late
-9.4077,-13.49,5.6667,0.1909,0.2718,1.8889,1.6667,0,1.5556,2.4444,1.2222,1.1111,1.1111,0.0433,0.2192,0.1111,0.0486,0.1533,0.1111,0.059,0.1841,0.0185,0.0288,0.291,0.6066,1,1.6667,late
-9.679,-13.49,5.5556,0.3021,0.281,1.5556,1.3333,0,1.3333,3,1.7778,1.1111,1.5556,0.044,0.218,0.0889,0.0546,0.1542,0.0741,0.06,0.1831,0.0185,0.0301,0.2931,0.5997,1.1111,1.7778,late
-12.5646,-15.0489,5.4444,0.3806,0.2503,1.5556,1.3333,0,1.3333,3.2222,1.5556,1.4444,1.4444,0.0515,0.2216,0.1,0.0603,0.155,0.0741,0.0788,0.1877,0.0185,0.0333,0.299,0.5867,1.2222,2.1111,late
-11.6584,-13.7011,5.3333,0.3806,0.2387,1.5556,1.3333,0,1.3333,3.7778,2,1.5556,1.8889,0.0534,0.2238,0.1,0.0674,0.1572,0.0741,0.0803,0.19,0.0185,0.0321,0.3016,0.5861,1.2222,2.3333,late
-12.4944,-14.1533,5.2222,0.3021,0.1888,2.1111,1.8889,0,1.6667,3.5556,1.8889,1.4444,1.8889,0.0528,0.2214,0.1185,0.0686,0.1577,0.0926,0.074,0.1875,0.0185,0.0358,0.308,0.5533,1.1111,2.3333,early
-12.5699,-14.1533,5,0.1909,0.1853,1.5556,1.4444,0,1.2222,3.8889,2.1111,1.5556,2.1111,0.0529,0.2227,0.1,0.0701,0.1589,0.0926,0.0712,0.1886,0.0185,0.0367,0.3118,0.5155,1.3333,2.4444,early
-11.357,-11.2467,5.3333,0.1264,0.1601,1.6667,1.5556,0,1.2222,3.6667,2.1111,1.3333,2.1111,0.0508,0.2218,0.1556,0.0697,0.1593,0.1667,0.0668,0.188,0,0.037,0.3133,0.4896,1.1111,2.7778,late
-11.0584,-11.2467,5.6667,0.1264,0.1834,2.1111,2,0,1.4444,3.4444,1.8889,1.3333,1.8889,0.0498,0.2178,0.2296,0.0654,0.1585,0.2407,0.0659,0.186,0,0.0347,0.3101,0.509,1,2.6667,late
-11.1352,-11.6989,5.5556,0.2204,0.2043,1.5556,1.5556,0,1,3.2222,1.8889,1.2222,1.8889,0.0459,0.2128,0.3259,0.0615,0.1576,0.3333,0.0641,0.1822,0,0.0326,0.3061,0.5226,0.8889,2.3333,early
-8.7375,-8.7922,5.4444,0.399,0.2052,2,2,0,1.3333,3,1.5556,1,1.4444,0.0449,0.2078,0.3481,0.0596,0.1565,0.3667,0.0581,0.1777,0,0.0311,0.3039,0.5212,0.8889,2.2222,late
-8.6814,-7.2333,5.2222,0.601,0.2031,2,2,0,1.3333,3,1.4444,1.1111,1.4444,0.0444,0.2068,0.3481,0.0541,0.1552,0.3667,0.0543,0.177,0,0.0301,0.3024,0.5232,0.8889,2.2222,late
-9.9783,-7.2333,5,0.75,0.2029,2,2,0,1.3333,3,1.4444,1.1111,1.4444,0.0456,0.206,0.3481,0.0519,0.1548,0.3667,0.0576,0.1762,0.0111,0.0324,0.3032,0.5163,0.7778,1.8889,late
-11.3579,-8.5811,4.7778,0.8063,0.1677,2,2,0,1.3333,2.8889,1.4444,1,1.4444,0.0448,0.2055,0.3481,0.0508,0.1541,0.3667,0.0606,0.176,0.0111,0.0329,0.3034,0.5123,0.7778,2,late
-13.5643,-11.0356,4.5556,0.75,0.1675,1.2222,1.2222,0,0.7778,3.2222,1.6667,1.1111,1.6667,0.0444,0.2068,0.3111,0.052,0.1545,0.3296,0.0628,0.1772,0.0111,0.0336,0.3036,0.5113,0.8889,2.1111,late
-13.5342,-10.5833,4.5556,0.601,0.148,1.8889,1.8889,0,1.2222,3,1.4444,1.1111,1.4444,0.0447,0.2056,0.3148,0.0548,0.155,0.3259,0.0621,0.175,0.0111,0.0331,0.304,0.5175,0.7778,2.1111,late
-13.8342,-11.9311,4.5556,0.4285,0.1518,1.7778,1.7778,0,1.2222,3.4444,1.5556,1.1111,1.4444,0.0482,0.2078,0.2593,0.0574,0.156,0.2889,0.0618,0.1737,0.0111,0.0328,0.3035,0.5545,0.8889,1.7778,early
-13.4133,-11.4789,4.5556,0.3173,0.1329,1.4444,1.4444,0,1,3.5556,1.6667,1.1111,1.4444,0.0504,0.2105,0.2222,0.0633,0.1576,0.2519,0.062,0.1728,0.0111,0.0328,0.3056,0.5704,1,1.8889,early
-14.0721,-11.0267,4.5556,0.3173,0.1003,1.5556,1.4444,0,1.1111,3.7778,1.8889,1.1111,1.6667,0.0529,0.2139,0.1444,0.0682,0.1588,0.1778,0.0625,0.173,0.0111,0.0333,0.3083,0.5622,1.1111,1.8889,late
-15.7235,-13.9333,4.5556,0.4285,0.1168,1.4444,1.3333,0,1,3.4444,1.7778,1.2222,1.6667,0.0487,0.2143,0.1593,0.0649,0.1578,0.1815,0.0712,0.1733,0.0111,0.0323,0.3081,0.5769,1.1111,2,late
-16.1513,-15.4922,4.5556,0.601,0.1118,1.5556,1.3333,0,1.1111,3,1.3333,1,1.4444,0.0445,0.2124,0.1704,0.0619,0.1567,0.1815,0.0711,0.1711,0.0111,0.0358,0.3119,0.5692,1,1.7778,early
-13.3061,-15.4922,4.5556,0.75,0.138,1.5556,1.3333,0,1.1111,3,1.5556,0.8889,1.5556,0.0374,0.2071,0.1593,0.0571,0.1553,0.1815,0.0523,0.166,0,0.0313,0.3092,0.5755,1.1111,2,late
-12.7801,-14.5967,4.5556,0.8063,0.1518,1.5556,1.3333,0,1.1111,2.6667,1.3333,0.7778,1.3333,0.0378,0.2046,0.1593,0.055,0.1541,0.1815,0.0487,0.1616,0,0.0315,0.3094,0.571,1.1111,2.1111,late
-10.536,-12.1422,4.5556,0.75,0.1584,2.2222,1.5556,0,1.1111,2.7778,1.5556,0.6667,1.5556,0.0393,0.2047,0.1704,0.0519,0.1523,0.2,0.0464,0.1573,0,0.0279,0.3053,0.582,1.1111,2,early
-10.4276,-12.5944,4.4444,0.601,0.2107,1.6667,0.8889,0,0.6667,3,1.5556,0.5556,1.5556,0.0367,0.2024,0.1852,0.0468,0.1494,0.2778,0.0456,0.1559,0,0.0277,0.303,0.5912,1.1111,2.2222,late
-10.6811,-11.6989,4.3333,0.4285,0.2174,2,1.1111,0,0.6667,2.5556,1.4444,0.5556,1.5556,0.033,0.1993,0.2037,0.0464,0.148,0.2778,0.047,0.1577,0,0.028,0.3031,0.5542,1,2.4444,late
-11.1173,-11.6989,4.2222,0.3173,0.254,2,1,0,0.6667,2.5556,1.3333,0.6667,1.5556,0.0314,0.1996,0.1667,0.0429,0.1459,0.2407,0.0523,0.1626,0,0.0287,0.3028,0.529,1,2.3333,late
-10.4762,-11.6989,4.1111,0.3173,0.2893,2.3333,1.1111,0,0.5556,2.3333,1.1111,0.6667,1.3333,0.0305,0.1986,0.1556,0.0409,0.1449,0.2407,0.0521,0.1625,0,0.028,0.2999,0.5439,0.8889,2.2222,late
-8.1917,-8.7922,3.8889,0.4285,0.3232,2.2222,1,0,0.5556,2.2222,1.1111,0.5556,1.3333,0.0306,0.1987,0.1556,0.0415,0.1454,0.2407,0.0415,0.1586,0,0.0274,0.297,0.5562,0.7778,2.1111,late
-4.9822,-5.8856,3.7778,0.5715,0.335,2.2222,1.1111,0,0.4444,2.2222,1.4444,0.3333,1.3333,0.0278,0.1967,0.1667,0.0435,0.1466,0.263,0.0304,0.1537,0,0.0225,0.2918,0.5668,0.8889,2.2222,late
-7.093,-8.34,3.3333,0.6827,0.3113,2.6667,1.5556,0,0.8889,1.7778,1,0.3333,0.8889,0.0307,0.2026,0.2111,0.0433,0.1476,0.3,0.0329,0.1586,0,0.0267,0.2952,0.5514,0.7778,1.8889,late
-10.0367,-10.7944,3.5556,0.601,0.3046,2,1.3333,0,0.8889,1.8889,1,0.4444,0.8889,0.0309,0.2068,0.2,0.05,0.1503,0.2815,0.0366,0.166,0,0.0287,0.2995,0.5534,0.7778,2.1111,late
-12.4877,-13.2489,3.7778,0.4663,0.2432,1.8889,1.3333,0,0.8889,2,1.4444,0.4444,1.3333,0.0316,0.2114,0.163,0.0567,0.1544,0.1704,0.0361,0.1706,0,0.0314,0.3065,0.5349,0.7778,2.1111,early
-12.4857,-12.7967,4,0.3439,0.1883,1.6667,1.2222,0,0.8889,2.6667,1.6667,0.7778,1.5556,0.0382,0.2185,0.1333,0.0624,0.1566,0.1333,0.0433,0.1754,0,0.0357,0.3143,0.5093,0.8889,2.1111,late
-13.2027,-13.2489,4.2222,0.2754,0.1453,1.6667,1.3333,0,0.8889,3.5556,2.5556,0.6667,2,0.0395,0.2189,0.1333,0.0711,0.1592,0.1333,0.0382,0.1743,0,0.0391,0.318,0.4968,0.8889,2.5556,late
-15.058,-16.1556,4.4444,0.2316,0.1308,1,1,0,0.6667,3.7778,2.7778,0.6667,2.2222,0.0391,0.2184,0.1111,0.0709,0.1591,0.0963,0.0374,0.1755,0,0.0402,0.321,0.4799,1,2.8889,early
-15.2918,-16.1556,4.7778,0.1786,0.0975,1.5556,1.5556,0,1.1111,4,2.7778,0.8889,2.2222,0.0428,0.22,0.0889,0.0705,0.1575,0.0778,0.0409,0.1802,0,0.0419,0.3236,0.4651,1.1111,2.7778,late
-15.4339,-16.1556,4.7778,0.1235,0.1294,1.6667,1.6667,0,1.2222,3.6667,2.4444,0.8889,2,0.0416,0.2189,0.0667,0.0664,0.1536,0.0556,0.0407,0.1812,0,0.0402,0.3171,0.5257,1,2.4444,early
-12.6027,-13.2489,4.7778,0.0969,0.2154,1.5556,1.5556,0,1.1111,3.6667,2.4444,0.8889,2,0.0413,0.2148,0.0296,0.0654,0.1497,0.0185,0.0389,0.1778,0,0.0357,0.3062,0.5953,1,2.2222,early
-10.7181,-11.69,5,0.1264,0.2567,1.5556,1.5556,0,1.1111,3.2222,2.2222,0.6667,1.7778,0.0357,0.2092,0.0593,0.0577,0.1467,0.0556,0.0344,0.173,0,0.0326,0.298,0.633,0.7778,2,early
-8.8381,-10.1311,5,0.2204,0.2762,2,2,0,1.5556,3.2222,1.7778,1,1.3333,0.0368,0.2073,0.0815,0.0513,0.1438,0.0926,0.0341,0.1713,0,0.0321,0.2951,0.6309,0.7778,1.7778,late
-7.0982,-7.6767,5,0.3694,0.2684,2.2222,2,0.1111,1.5556,3.3333,1.7778,1,1.3333,0.0404,0.2099,0.1037,0.0547,0.1432,0.0926,0.036,0.1732,0.037,0.0338,0.2947,0.6238,0.7778,1.5556,late
-8.5207,-9.0244,5,0.5042,0.2642,2.2222,1.8889,0.1111,1.5556,3.3333,2,0.7778,1.5556,0.0365,0.2094,0.1148,0.0563,0.144,0.0926,0.0286,0.1729,0.0741,0.0359,0.2973,0.6206,0.8889,1.8889,late
-10.6526,-9.92,5,0.5592,0.2586,2.4444,1.7778,0.2222,1.5556,3.2222,1.3333,1.3333,1.4444,0.0483,0.2164,0.1254,0.0538,0.145,0.0926,0.0542,0.1798,0.0794,0.0344,0.3019,0.6301,0.8889,1.7778,late
-12.1655,-9.92,5,0.5042,0.2379,2.4444,1.7778,0.2222,1.5556,3.6667,1.5556,1.5556,1.6667,0.0523,0.2221,0.1254,0.0571,0.1473,0.0926,0.0636,0.1842,0.0794,0.0381,0.3068,0.6256,0.8889,1.7778,late
-13.8297,-10.3722,5,0.3694,0.2212,2,1.3333,0.2222,1,3.5556,1.6667,1.3333,1.7778,0.0506,0.2218,0.1439,0.0586,0.1492,0.1074,0.0617,0.1825,0.0794,0.0429,0.3131,0.6071,0.8889,1.7778,early
-13.9363,-10.3722,5,0.2204,0.2128,2,1.3333,0.2222,1.1111,3.7778,1.8889,1.3333,2,0.0533,0.2241,0.1661,0.0631,0.1526,0.1259,0.0618,0.1815,0.0794,0.0447,0.3191,0.5505,0.8889,1.8889,early
-13.7372,-10.3722,5,0.1264,0.1697,2,1.3333,0.2222,1,3.7778,1.8889,1.3333,2,0.0534,0.2269,0.2402,0.0633,0.1556,0.2,0.062,0.1815,0.0794,0.0448,0.3231,0.5135,0.8889,2.2222,early
-14.3777,-10.3722,5,0.1264,0.1168,2.7778,1.8889,0.4444,1.3333,4,1.8889,1.3333,2,0.0564,0.2291,0.2254,0.0645,0.1569,0.1852,0.0636,0.1808,0.0794,0.046,0.3268,0.4967,1,2.1111,late
-13.8702,-10.3722,4.6667,0.2204,0.106,2.7778,1.8889,0.4444,1.3333,3.4444,1.8889,0.8889,2,0.0531,0.2253,0.2032,0.0632,0.1564,0.1481,0.0597,0.1746,0.0794,0.047,0.3251,0.4886,0.8889,2.2222,early
-12.8767,-9.92,4.3333,0.3694,0.1466,2.5556,1.8889,0.3333,1.3333,2.8889,1.4444,0.8889,1.5556,0.0487,0.2174,0.181,0.0534,0.1518,0.1481,0.0575,0.1675,0.0423,0.0424,0.315,0.518,0.7778,2.2222,early
-10.998,-8.5722,4,0.5042,0.1953,2.8889,2.2222,0.4444,1.5556,2.2222,1,0.7778,1.1111,0.0469,0.2124,0.1995,0.0441,0.1472,0.1481,0.0572,0.163,0.0423,0.0359,0.3035,0.5543,0.5556,1.7778,late
-8.3706,-7.2244,3.5556,0.5592,0.2262,2.7778,2.4444,0.3333,1.7778,1.3333,0.7778,0.2222,0.7778,0.0332,0.2037,0.2259,0.0359,0.1435,0.1481,0.0312,0.1544,0.1481,0.0362,0.2977,0.5461,0.4444,1.5556,late
-7.0479,-5.6656,3.1111,0.5337,0.2352,3.3333,2.6667,0.6667,2,0.8889,0.4444,0.1111,0.4444,0.0337,0.2013,0.2481,0.0352,0.1419,0.1667,0.0323,0.1518,0.1593,0.0333,0.295,0.5423,0.4444,1.3333,late
-8.8656,-8.12,2.5556,0.4663,0.234,3.1111,2.3333,0.6667,2,1.5556,0.5556,0.6667,0.3333,0.0432,0.2046,0.2201,0.0373,0.1426,0.1333,0.0476,0.1555,0.1593,0.0281,0.2927,0.5571,0.4444,1.6667,late
-12.8567,-11.0267,2.4444,0.4113,0.1918,3,2.1111,0.6667,1.8889,1.8889,0.5556,1,0.4444,0.0481,0.2103,0.209,0.0413,0.1446,0.1148,0.0665,0.1642,0.1593,0.0358,0.3002,0.5441,0.4444,1.6667,late
-14.4916,-12.3744,2.3333,0.4285,0.1486,3.1111,2,0.6667,2.1111,2.1111,0.7778,1,0.6667,0.0536,0.2156,0.1534,0.0516,0.1482,0.0407,0.0711,0.1699,0.1593,0.0383,0.3059,0.5222,0.5556,1.4444,late
-16.3484,-13.9333,2.1111,0.507,0.1441,2.1111,1.2222,0.4444,1.5556,2.2222,1.1111,1,0.8889,0.0533,0.2168,0.1312,0.0604,0.1517,0.0185,0.0723,0.172,0.1593,0.044,0.3122,0.4964,0.5556,1.8889,early
-14.5743,-12.5856,2.3333,0.5715,0.1533,2.2222,1.2222,0.4444,1.5556,2.5556,1.2222,1.1111,0.8889,0.0591,0.2205,0.1386,0.0653,0.1547,0.0296,0.0768,0.1751,0.1593,0.0411,0.3119,0.5105,0.6667,1.8889,late
-14.3702,-12.5856,2.5556,0.6338,0.169,2.6667,1.3333,0.4444,1.7778,2.8889,1.2222,1.1111,0.8889,0.0606,0.2235,0.1386,0.0655,0.1569,0.0296,0.0789,0.1759,0.1593,0.0412,0.316,0.5007,0.7778,2.1111,early
-14.442,-12.5856,2.7778,0.6683,0.1683,2.8889,1.4444,0.3333,1.8889,2.8889,1.2222,1.1111,0.8889,0.06,0.2222,0.1386,0.0654,0.1589,0.0667,0.0779,0.1726,0.1222,0.041,0.3172,0.5229,0.7778,2.1111,early
-14.2899,-12.5856,3.1111,0.6979,0.1433,2.8889,1.4444,0.3333,1.8889,3.1111,1.4444,1.1111,1.1111,0.0619,0.2231,0.1386,0.0697,0.1613,0.1037,0.078,0.1687,0.0111,0.0388,0.3164,0.5351,0.8889,2.1111,late
-12.4252,-11.69,3.4444,0.7307,0.157,2.8889,1.7778,0,2,2.8889,1.3333,1,1,0.0568,0.2195,0.1534,0.0676,0.162,0.1222,0.0679,0.1629,0,0.0366,0.3132,0.5572,0.7778,2.2222,early
-11.9492,-11.69,3.4444,0.7919,0.1686,2.7778,1.7778,0,1.8889,2.1111,1.1111,0.4444,1,0.0444,0.2135,0.1481,0.0639,0.1616,0.1222,0.053,0.1565,0,0.0381,0.3136,0.5505,0.6667,2.1111,late
-7.9384,-8.7833,3.4444,0.8469,0.1745,3,1.8889,0.1111,1.7778,2,1.1111,0.3333,0.8889,0.0437,0.21,0.1489,0.0617,0.1612,0.1407,0.0435,0.15,0,0.0305,0.3078,0.5578,0.7778,2.1111,late
-6.9121,-10.3422,3.4444,0.8654,0.181,3,2.1111,0.1111,1.7778,2,1,0.4444,0.6667,0.0422,0.207,0.1415,0.0581,0.16,0.1593,0.048,0.1476,0,0.03,0.3053,0.5541,0.8889,2.4444,late
-4.5936,-7.8878,3.6667,0.8469,0.1809,3.2222,2.3333,0.1111,2,1.8889,0.8889,0.4444,0.6667,0.041,0.2056,0.1415,0.0524,0.1584,0.1593,0.0467,0.1462,0,0.024,0.3016,0.5604,0.8889,2.4444,late
-5.1425,-7.8878,3.4444,0.7919,0.1946,3,2.1111,0.1111,1.5556,1.6667,0.7778,0.4444,0.6667,0.0348,0.2032,0.1341,0.045,0.1563,0.1481,0.0458,0.1465,0,0.024,0.3,0.5626,0.8889,2.3333,early
-5.6455,-8.34,3.2222,0.7011,0.1576,3.4444,2.6667,0.1111,1.5556,1.3333,0.7778,0.4444,0.6667,0.0343,0.2048,0.1675,0.0492,0.1587,0.1593,0.0439,0.1471,0,0.024,0.3004,0.574,0.7778,2.1111,late
-6.9229,-8.7922,3.6667,0.601,0.1149,3.1111,2.4444,0.2222,1.4444,1.5556,1,0.4444,0.6667,0.0374,0.2103,0.1415,0.0556,0.1607,0.1222,0.0447,0.1505,0,0.0258,0.3052,0.518,0.8889,2.5556,late
-7.4208,-10.14,4.1111,0.507,0.164,3.4444,2.6667,0.2222,1.4444,1.3333,0.7778,0.4444,0.4444,0.036,0.2103,0.1045,0.056,0.1603,0.0852,0.0456,0.1552,0,0.026,0.3045,0.5117,0.7778,2.6667,late
-5.2181,-8.5811,5.4444,0.4113,0.2379,3.1111,2.2222,0.2222,1.2222,1.7778,0.8889,0.5556,0.4444,0.0431,0.213,0.0786,0.0549,0.1576,0.0481,0.0468,0.161,0,0.0231,0.2926,0.54,1.1111,2.2222,late
-5.8192,-9.0333,6.2222,0.4958,0.2493,3.6667,2.7778,0.1111,1.7778,1.3333,0.6667,0.3333,0.2222,0.0375,0.2103,0.0741,0.054,0.1568,0.0296,0.037,0.1578,0,0.0219,0.2889,0.5547,1,2.1111,late
-5.3791,-6.1267,7,0.6306,0.3049,3.6667,2.7778,0.1111,1.7778,1.2222,0.5556,0.2222,0.2222,0.0356,0.2101,0.063,0.0512,0.1564,0.0111,0.0286,0.1556,0,0.0202,0.2854,0.5697,0.8889,1.8889,late
-6.3378,-7.0222,7.6667,0.7796,0.3101,3.4444,2.5556,0.1111,1.5556,1.3333,0.5556,0.3333,0.2222,0.0338,0.21,0.063,0.0474,0.156,0.0111,0.0325,0.1573,0,0.0206,0.2861,0.5711,0.8889,1.7778,late
-9.935,-9.9289,8.3333,0.9031,0.279,3.3333,2.5556,0.1111,1.7778,1.4444,0.5556,0.4444,0.2222,0.0347,0.2123,0.063,0.0483,0.1574,0.0111,0.036,0.1603,0,0.0248,0.2941,0.5465,0.8889,1.7778,late
-12.7692,-12.3833,9,0.9705,0.2588,2.6667,2.1111,0.1111,1.7778,2.1111,0.7778,0.8889,0.4444,0.0401,0.2151,0.0444,0.0498,0.1574,0,0.0432,0.1658,0,0.0303,0.3001,0.5111,1,2,late
-15.5817,-14.8378,8.5556,1,0.2536,2.3333,1.8889,0,1.5556,2.5556,1,1.1111,0.8889,0.0457,0.2193,0.0333,0.0541,0.1582,0,0.0572,0.1728,0,0.0312,0.3036,0.518,1,1.8889,late
-16.9551,-16.3967,8.1111,0.9705,0.2224,1.7778,1.4444,0,1.3333,3.1111,1.4444,1.2222,1.3333,0.0478,0.2225,0.0333,0.057,0.1594,0,0.0592,0.1759,0,0.0322,0.3078,0.5203,1.1111,2.1111,late
-16.927,-15.5011,7.6667,0.9031,0.2234,1.6667,1.3333,0,1.3333,2.7778,1.3333,1.1111,1.3333,0.0418,0.2216,0.0222,0.0553,0.1604,0,0.0578,0.1764,0,0.0334,0.3112,0.511,0.8889,2.4444,early
-18.519,-17.9556,7.2222,0.7796,0.1771,1.5556,1.3333,0,1.2222,3,1.5556,1.2222,1.5556,0.0423,0.2234,0.0407,0.0588,0.1615,0,0.0608,0.1796,0,0.0336,0.3166,0.5123,0.8889,2.8889,late
-18.1394,-17.9556,6.7778,0.601,0.2306,0.6667,0.6667,0,0.6667,3.1111,1.7778,1.2222,1.5556,0.0398,0.22,0.0704,0.0553,0.16,0,0.0616,0.1815,0,0.0331,0.3161,0.5229,0.8889,3.3333,early
-19.278,-20.8622,5.8889,0.399,0.231,0.4444,0.4444,0,0.4444,3.4444,1.7778,1.4444,1.6667,0.0384,0.2166,0.1074,0.0512,0.1564,0,0.061,0.1808,0,0.0328,0.3153,0.5483,0.8889,3.4444,late
-17.7315,-21.0186,5,0.2857,0.2898,0.2857,0.2857,0,0.2857,3.7143,2,1.4286,1.8571,0.0423,0.2165,0.1381,0.0585,0.1556,0,0.0569,0.1799,0,0.0304,0.3093,0.5892,0.8571,3.8571,late
-12.2118,-18.494,4.2,0.2,0.3973,0,0,0,0,2.8,1.6,0.8,1.4,0.0258,0.2019,0.1667,0.0457,0.1512,0,0.0331,0.1693,0,0.0217,0.2975,0.6475,0.8,4,early
-10.4797,-10.456,5,0.2,0.3327,0,0,0,0,3,3,0,2.8,0.037,0.2063,0.2667,0.0734,0.1437,0.2667,0.05,0.1314,0,0.0413,0.3141,0.5622,1,3.2,late
-13.5233,-13.2683,5.1667,0.1667,0.2815,0,0,0,0,3.6667,3.1667,0.5,3,0.0535,0.213,0.2389,0.0938,0.1453,0.2222,0.0732,0.1426,0,0.0439,0.3178,0.5534,1,3.1667,late
-11.9329,-11.54,5.2857,0.1429,0.2828,0.4286,0.4286,0,0.2857,4,3.2857,0.7143,3.1429,0.0609,0.2124,0.219,0.1119,0.1464,0.2143,0.0747,0.1473,0,0.0449,0.3204,0.5439,1,3,late
-11.9742,-10.7525,5.25,0.25,0.26,0.75,0.75,0,0.5,3.5,2.875,0.625,2.75,0.0559,0.2077,0.275,0.1037,0.145,0.2708,0.0709,0.1477,0,0.0559,0.3236,0.5226,0.875,2.75,late
-11.8126,-11.0356,5.2222,0.3333,0.2941,1.5556,1.5556,0,1.1111,3.1111,2.5556,0.5556,2.4444,0.0546,0.2041,0.2889,0.0974,0.144,0.2852,0.0662,0.1459,0,0.0515,0.3206,0.54,0.7778,2.6667,late
-11.3889,-11.4878,5.6667,0.1264,0.2392,1.6667,1.6667,0,1.1111,2.8889,2.3333,0.5556,2.2222,0.0546,0.2001,0.2889,0.0974,0.1426,0.2852,0.0662,0.148,0,0.0512,0.3207,0.5696,0.6667,2.2222,late
-10.9379,-11.4878,5.5556,0.2204,0.2517,1.8889,1.8889,0,1.3333,2.3333,1.7778,0.5556,1.7778,0.0535,0.195,0.3259,0.0943,0.1401,0.3222,0.065,0.1496,0,0.0472,0.3164,0.5987,0.4444,1.8889,late
-11.6624,-9.9289,5.4444,0.399,0.2551,2.4444,2.4444,0,1.7778,2.3333,1.7778,0.5556,1.7778,0.0538,0.1924,0.363,0.0949,0.1384,0.3593,0.0637,0.1516,0,0.0501,0.3155,0.5946,0.4444,1.8889,late
-14.2998,-12.3833,5.3333,0.601,0.2404,2.4444,2.4444,0,1.7778,2.6667,1.7778,0.8889,1.7778,0.0576,0.1897,0.363,0.0901,0.1358,0.3593,0.0662,0.1543,0,0.0501,0.3152,0.5833,0.4444,2.1111,late
-16.0985,-13.9422,5.2222,0.75,0.2365,2.4444,2.4444,0,1.7778,2.7778,1.7778,1,1.7778,0.0647,0.1908,0.3815,0.0923,0.1347,0.3593,0.0742,0.1565,0,0.0497,0.3154,0.5871,0.4444,2.2222,late
-14.0997,-12.3833,5.1111,0.8063,0.2435,2.4444,2.4444,0,1.7778,2.5556,1.8889,0.6667,1.7778,0.0611,0.1888,0.3889,0.0856,0.1331,0.3778,0.0687,0.1555,0,0.0501,0.3162,0.5757,0.4444,2.2222,late
-15.3583,-13.7311,5,0.75,0.2172,2.1111,2.1111,0,1.5556,2.2222,1.6667,0.5556,1.5556,0.0626,0.191,0.3963,0.0699,0.1307,0.3963,0.0808,0.158,0,0.0517,0.3153,0.5686,0.5556,2.2222,late
-13.9536,-13.2789,5,0.601,0.2429,2.4444,2.3333,0.1111,1.7778,2.2222,1.6667,0.5556,1.5556,0.0667,0.1934,0.3222,0.0717,0.1287,0.3222,0.0903,0.1608,0,0.0391,0.3081,0.5985,0.5556,2.2222,late
-12.9522,-12.3833,4.6667,0.399,0.2541,1.6667,1.5556,0.1111,1.1111,2.2222,1.6667,0.5556,1.5556,0.065,0.1922,0.2778,0.07,0.1253,0.2778,0.091,0.1629,0,0.0391,0.3043,0.612,0.5556,2.1111,early
-12.3132,-11.9311,4.3333,0.25,0.274,1.5556,1.4444,0.1111,1.1111,2.2222,1.6667,0.5556,1.5556,0.065,0.1921,0.1667,0.07,0.1227,0.1667,0.0918,0.1647,0,0.0391,0.3023,0.6009,0.5556,2.1111,late
-12.3257,-12.8267,4.3333,0.1937,0.2892,1.7778,1.6667,0.1111,1.3333,2.2222,1.6667,0.5556,1.5556,0.066,0.1942,0.0926,0.0703,0.1209,0.0926,0.0918,0.1653,0,0.0412,0.3035,0.585,0.5556,2.1111,late
-13.0544,-14.3856,4.3333,0.2204,0.2811,1.2222,1.1111,0.1111,0.8889,2.3333,1.6667,0.6667,1.5556,0.0704,0.1967,0.0556,0.0675,0.1194,0.0556,0.0951,0.1661,0,0.0404,0.3056,0.5882,0.6667,1.8889,late
-9.3942,-11.4789,4.3333,0.3021,0.3279,1.3333,1.1111,0.2222,0.8889,2,1.6667,0.3333,1.5556,0.0677,0.1969,0.0556,0.064,0.1192,0.0556,0.0975,0.1651,0,0.0393,0.3026,0.6123,0.6667,1.8889,late
-6.7743,-9.92,4.3333,0.3806,0.3655,1.3333,1.1111,0.2222,0.8889,1.4444,1.2222,0.2222,1.1111,0.0587,0.1908,0.037,0.0492,0.1163,0.0556,0.0887,0.16,0,0.0353,0.2977,0.6263,0.5556,2,late
-6.7243,-9.92,4.3333,0.3806,0.3965,1.3333,1.1111,0.2222,0.8889,1.3333,1.1111,0.2222,1.1111,0.056,0.1858,0.0185,0.0418,0.1135,0.037,0.0798,0.1528,0,0.0325,0.2908,0.6429,0.5556,2.1111,late
-6.0527,-9.92,4.7778,0.3021,0.4633,1.3333,1.1111,0.2222,0.8889,1,0.8889,0.1111,0.8889,0.0489,0.1779,0,0.0385,0.1104,0,0.0634,0.1434,0,0.0275,0.284,0.6646,0.3333,2.2222,late
-6.775,-10.3722,5.2222,0.2204,0.4528,0.6667,0.5556,0.1111,0.4444,1,0.8889,0.1111,0.8889,0.0468,0.1714,0,0.0352,0.108,0,0.0523,0.1353,0,0.0283,0.2809,0.6599,0.3333,2.3333,late
-7.1585,-11.2678,6,0.1937,0.4555,0.7778,0.5556,0.2222,0.4444,1,0.8889,0.1111,0.8889,0.0465,0.167,0,0.0345,0.1067,0,0.0509,0.1294,0,0.0288,0.2768,0.6265,0.3333,2.2222,late
-7.5761,-11.72,6.7778,0.25,0.4537,1.2222,0.8889,0.3333,0.4444,1,0.8889,0.1111,0.8889,0.0472,0.1639,0,0.0355,0.1063,0,0.0514,0.1253,0,0.0291,0.2731,0.5821,0.3333,2.2222,late
-7.1453,-10.3722,7.2222,0.399,0.4765,1,0.6667,0.3333,0,1,0.8889,0.1111,0.8889,0.0476,0.1592,0,0.0371,0.1057,0,0.0535,0.1225,0,0.0262,0.2643,0.5689,0.3333,2.1111,late
-5.4759,-7.9178,7.6667,0.601,0.5279,1.1111,0.6667,0.4444,0,0.8889,0.8889,0,0.8889,0.0456,0.1544,0,0.0404,0.1057,0,0.0521,0.1188,0,0.0255,0.2563,0.5627,0.2222,1.8889,late
-5.9437,-8.37,8.1111,0.7796,0.546,1.2222,0.7778,0.4444,0.1111,0.4444,0.4444,0,0.4444,0.0443,0.1509,0,0.0418,0.1056,0,0.0474,0.1158,0,0.0247,0.251,0.5614,0.1111,1.5556,late
-5.6363,-7.4744,8.5556,0.9031,0.5367,1.4444,1,0.4444,0.3333,0.7778,0.7778,0,0.6667,0.0484,0.1538,0.0185,0.0561,0.1084,0.0185,0.0485,0.1169,0,0.027,0.2515,0.5404,0.3333,1.4444,late
-6.0522,-7.4744,9,0.9705,0.5208,1.5556,1.1111,0.4444,0.4444,0.3333,0.3333,0,0.2222,0.0415,0.1569,0.0185,0.0631,0.1112,0.0185,0.053,0.1223,0,0.0287,0.2553,0.5275,0.2222,1.3333,late
-8.7809,-9.0333,8.6667,1,0.4514,1.5556,1.1111,0.4444,0.4444,1.1111,0.7778,0.3333,0.6667,0.0569,0.1674,0.0185,0.0819,0.1167,0.0185,0.0731,0.1325,0,0.0356,0.2638,0.5088,0.3333,1.4444,late
-9.3679,-9.9289,8.3333,0.9705,0.4554,1.5556,1.1111,0.4444,0.4444,1.6667,1.3333,0.3333,1.1111,0.0583,0.1766,0.037,0.1027,0.1232,0.037,0.0764,0.1418,0,0.0364,0.2729,0.4962,0.4444,1.7778,late
-11.3171,-11.4878,8,0.9031,0.379,1.3333,1,0.3333,0.4444,2.4444,2,0.4444,1.7778,0.0645,0.1879,0.0593,0.1076,0.1291,0.0741,0.0854,0.1522,0,0.0392,0.2835,0.4993,0.6667,2.1111,late
-11.0441,-11.0356,7.6667,0.7796,0.327,0.8889,0.6667,0.2222,0.4444,2.8889,2.4444,0.4444,2.2222,0.0672,0.197,0.0593,0.1129,0.1353,0.0741,0.0889,0.159,0,0.0402,0.2929,0.503,0.7778,2.3333,late
-11.206,-11.4878,7.3333,0.601,0.335,0.6667,0.4444,0.2222,0.4444,2.8889,2.4444,0.4444,2.2222,0.0666,0.2014,0.0593,0.1127,0.1394,0.0741,0.0895,0.1628,0,0.0411,0.3009,0.5122,0.7778,2.4444,late
-11.7499,-12.3833,7,0.399,0.3122,1,0.8889,0.1111,0.8889,2.8889,2.4444,0.4444,2.2222,0.064,0.2023,0.0593,0.1112,0.142,0.0741,0.087,0.1637,0,0.0402,0.3062,0.5321,0.7778,2.5556,late
-11.4389,-12.3833,6.2222,0.2204,0.3288,0.7778,0.7778,0,0.7778,2.8889,2.4444,0.4444,2.2222,0.0596,0.2014,0.0593,0.1074,0.1431,0.0741,0.0822,0.1622,0,0.0401,0.3066,0.5691,0.7778,2.5556,late
-11.0332,-12.3833,5.4444,0.1264,0.3685,0.5556,0.5556,0,0.5556,2.6667,2.2222,0.4444,2,0.0554,0.2004,0.0407,0.0953,0.1433,0.0556,0.0758,0.1589,0,0.0369,0.3007,0.6333,0.6667,2.1111,late
-9.6814,-11.0356,5.1111,0.1264,0.3847,0.8889,0.8889,0,0.8889,2.6667,2.2222,0.4444,2,0.0568,0.1972,0.0407,0.0839,0.1435,0.0556,0.0689,0.1541,0,0.0354,0.2989,0.6487,0.6667,2.2222,late
-8.8912,-11.0356,5.1111,0.1909,0.3982,0.8889,0.8889,0,0.8889,2.3333,2.2222,0.1111,2,0.0397,0.1917,0.0407,0.072,0.1434,0.0556,0.0497,0.1479,0,0.0302,0.2971,0.6513,0.6667,2,late
-9.3152,-11.0356,5.1111,0.3021,0.3682,0.8889,0.8889,0,0.8889,2.4444,2.1111,0.3333,2,0.0396,0.1904,0.0222,0.0605,0.1435,0.037,0.0518,0.1462,0,0.0321,0.297,0.6485,0.6667,1.7778,late
-10.4741,-11.0356,5.1111,0.3806,0.3696,0.8889,0.8889,0,0.8889,2.1111,1.6667,0.4444,1.5556,0.0342,0.1895,0,0.0727,0.1449,0,0.0468,0.1454,0,0.0351,0.3009,0.6438,0.5556,1.8889,late
-10.5056,-11.0356,5.1111,0.3806,0.3651,0.8889,0.8889,0,0.8889,2.2222,1.6667,0.5556,1.5556,0.0319,0.1898,0,0.0877,0.1456,0,0.0424,0.146,0,0.0363,0.3026,0.6358,0.5556,2.1111,late
-11.4666,-11.0356,5.1111,0.3021,0.3219,1.5556,1.5556,0,1.5556,2.3333,1.6667,0.6667,1.5556,0.0365,0.1942,0.0222,0.0945,0.1458,0.0333,0.0428,0.1498,0,0.0399,0.3078,0.6231,0.6667,2.1111,early
-11.147,-11.0356,4.7778,0.1909,0.356,1.1111,1.1111,0,1.1111,2.3333,1.6667,0.6667,1.5556,0.036,0.1961,0.1333,0.0923,0.1443,0.1444,0.0425,0.1526,0,0.0391,0.3074,0.6126,0.6667,2.4444,early
-11.6276,-13.49,4.8889,0.1264,0.3351,1.3333,1.3333,0,1.3333,2.3333,1.6667,0.6667,1.5556,0.0357,0.1973,0.2074,0.0908,0.1431,0.2185,0.042,0.1548,0,0.0391,0.3096,0.6126,0.6667,2.4444,early
-11.9444,-13.49,5,0.1264,0.2811,1.7778,1.7778,0,1.6667,2.2222,1.5556,0.6667,1.5556,0.0331,0.196,0.2815,0.0878,0.1414,0.2926,0.0416,0.1578,0,0.0402,0.3135,0.5694,0.5556,2.7778,late
-11.866,-13.49,4.8889,0.2204,0.2967,1.7778,1.7778,0,1.5556,2.3333,1.5556,0.7778,1.5556,0.0341,0.1985,0.3,0.0913,0.1404,0.3296,0.0491,0.1623,0,0.0394,0.3145,0.5637,0.6667,2.7778,early
-11.8807,-11.9311,4.7778,0.3694,0.2837,1.7778,1.7778,0,1.5556,2.5556,1.5556,1,1.5556,0.0391,0.2014,0.3,0.0882,0.1385,0.3296,0.055,0.167,0,0.0412,0.3149,0.5611,0.7778,2.8889,late
-13.1736,-13.49,4.6667,0.5042,0.2868,1.7778,1.7778,0,1.5556,2.6667,1.3333,1.3333,1.3333,0.062,0.2074,0.3,0.0925,0.1382,0.3296,0.0807,0.1717,0,0.0425,0.3163,0.5611,0.7778,2.8889,late
-10.7563,-11.0356,4.5556,0.5592,0.2857,1.7778,1.7778,0,1.5556,2.6667,1.5556,1.1111,1.5556,0.0679,0.2082,0.3,0.0894,0.1369,0.3296,0.081,0.1715,0,0.039,0.3131,0.5678,0.7778,2.8889,late
-13.4017,-13.9422,4.4444,0.5042,0.2579,1.7778,1.7778,0,1.5556,2.6667,1.3333,1.3333,1.3333,0.0786,0.2086,0.3,0.0852,0.1358,0.3296,0.0905,0.1724,0,0.0394,0.3122,0.5731,0.7778,2.7778,late
-12.8546,-14.8378,4.3333,0.3694,0.2558,1.4444,1.4444,0,1.1111,2.5556,1.3333,1.2222,1.3333,0.0787,0.2047,0.3148,0.0833,0.1347,0.3333,0.0903,0.1696,0,0.0361,0.3076,0.5963,0.6667,2.7778,late
-12.0728,-13.49,4.5556,0.25,0.2392,1.7778,1.7778,0,1.3333,2.5556,1.3333,1.2222,1.3333,0.0804,0.2024,0.2407,0.0851,0.134,0.2593,0.0902,0.1673,0,0.0357,0.304,0.6278,0.6667,2.3333,early
-11.5436,-11.9311,4.7778,0.1937,0.259,1.5556,1.5556,0,1.1111,2.5556,1.3333,1.2222,1.3333,0.0804,0.1979,0.1667,0.0852,0.132,0.1852,0.0898,0.1651,0,0.0357,0.3012,0.6278,0.6667,2.3333,late
-10.7763,-11.4789,5,0.25,0.338,1.1111,1.1111,0,0.7778,2.5556,1.3333,1.2222,1.3333,0.0805,0.1928,0.0926,0.0852,0.1296,0.1111,0.0894,0.1622,0,0.0368,0.3019,0.6234,0.6667,2.2222,late
-11.0489,-11.4789,5,0.399,0.367,1.1111,1.1111,0,0.8889,2.4444,1.3333,1.1111,1.3333,0.0808,0.1877,0.0926,0.0831,0.1278,0.0926,0.0818,0.1585,0,0.0362,0.3011,0.6362,0.5556,1.8889,late
-10.2835,-13.0378,4.8889,0.601,0.3937,1.1111,1.1111,0,0.8889,1.8889,0.8889,1,0.8889,0.0751,0.1831,0.0926,0.0771,0.1258,0.0926,0.0773,0.1549,0,0.0362,0.2993,0.6405,0.4444,1.7778,late
-9.0053,-13.0378,4.7778,0.75,0.4416,1.1111,1.1111,0,0.8889,1.5556,1.1111,0.4444,1.1111,0.0521,0.176,0.0926,0.0662,0.1236,0.0926,0.0471,0.1475,0,0.0389,0.2977,0.6361,0.4444,1.6667,late
-10.0619,-15.4922,4.6667,0.8063,0.4629,1.1111,1.1111,0,0.8889,1.3333,0.6667,0.6667,0.6667,0.0506,0.1729,0.0926,0.0529,0.1204,0.0926,0.054,0.145,0,0.0377,0.2964,0.6397,0.4444,1.7778,late
-8.0592,-13.9333,4.5556,0.75,0.4877,1.2222,1.2222,0,0.8889,1.2222,0.8889,0.3333,0.8889,0.0447,0.1718,0.0926,0.0409,0.1177,0.0926,0.0494,0.1409,0,0.036,0.2949,0.6474,0.4444,2,late
-8.1324,-13.9333,5,0.601,0.5383,1,1,0,0.6667,1.2222,0.8889,0.3333,0.8889,0.0429,0.1711,0.0556,0.0368,0.1156,0.0556,0.0499,0.138,0,0.035,0.2924,0.646,0.4444,2.2222,late
-8.7932,-15.2811,5.4444,0.4285,0.5538,0.6667,0.6667,0,0.4444,1.2222,0.8889,0.3333,0.8889,0.0435,0.1705,0.0185,0.0365,0.1147,0.0185,0.0506,0.1357,0,0.0353,0.2922,0.6132,0.4444,2.5556,early
-10.4527,-16.84,5.8889,0.3173,0.4923,0.6667,0.6667,0,0.4444,1.2222,0.8889,0.3333,0.8889,0.0443,0.1704,0.0185,0.0378,0.115,0.0185,0.0515,0.1339,0,0.0356,0.2951,0.5614,0.4444,2.6667,late
-11.2623,-18.1878,6.3333,0.3173,0.5024,0.6667,0.6667,0,0.4444,1.2222,0.8889,0.3333,0.8889,0.0449,0.1696,0.0185,0.0397,0.1153,0.0185,0.0522,0.1318,0,0.0335,0.2929,0.572,0.4444,2.4444,late
-11.4616,-18.64,6.7778,0.4285,0.4574,0.2222,0.2222,0,0,1.2222,0.8889,0.3333,0.8889,0.044,0.1679,0,0.04,0.1156,0,0.0522,0.1287,0,0.0331,0.2909,0.5852,0.4444,2.3333,late
-9.6126,-15.7333,7.3333,0.601,0.4482,0.5556,0.5556,0,0.2222,1.1111,0.8889,0.2222,0.8889,0.0455,0.1655,0.037,0.0434,0.1172,0.037,0.0502,0.1244,0,0.0302,0.2893,0.5988,0.3333,2.3333,late
-9.261,-14.1744,7.8889,0.7796,0.4292,0.6667,0.6667,0,0.2222,1,0.7778,0.2222,0.6667,0.0478,0.1644,0.0556,0.0569,0.1189,0.0556,0.0531,0.1229,0,0.0251,0.2881,0.6084,0.3333,2.4444,late
-8.052,-11.72,8.4444,0.9031,0.4175,0.8889,0.8889,0,0.4444,0.7778,0.7778,0,0.6667,0.043,0.1627,0.0926,0.0578,0.1207,0.0926,0.0481,0.1221,0,0.0277,0.2903,0.5908,0.2222,2,late
-10.6844,-13.2789,9,0.9705,0.3936,0.7778,0.7778,0,0.4444,0.4444,0.3333,0.1111,0.2222,0.0397,0.1632,0.0926,0.0556,0.1228,0.0926,0.0529,0.1261,0,0.0311,0.2953,0.5691,0.2222,1.8889,late
-13.4115,-14.8378,8.6667,1,0.3283,0.6667,0.6667,0,0.4444,1.2222,0.7778,0.4444,0.6667,0.0471,0.1709,0.0926,0.064,0.1276,0.0926,0.0647,0.1346,0,0.038,0.3059,0.5437,0.3333,2,late
-13.9478,-14.8378,8.3333,0.9705,0.295,0.7778,0.7778,0,0.4444,1.7778,1.3333,0.4444,1.1111,0.0545,0.1808,0.0926,0.0757,0.1328,0.0926,0.0717,0.1438,0,0.04,0.3136,0.5347,0.4444,2,late
-14.7382,-14.8378,8,0.9031,0.2649,0.8889,0.8889,0,0.4444,2.2222,1.3333,0.8889,1.1111,0.0688,0.1929,0.0926,0.0782,0.1373,0.0926,0.092,0.1551,0,0.0443,0.3198,0.5298,0.5556,2.1111,late
-14.1486,-13.49,7.6667,0.7796,0.2061,0.8889,0.8889,0,0.4444,2.6667,1.7778,0.8889,1.5556,0.0703,0.2004,0.0926,0.0816,0.1417,0.0926,0.0945,0.1627,0,0.0449,0.3227,0.5298,0.6667,2.4444,early
-14.2272,-14.3856,7.3333,0.601,0.2319,0.8889,0.8889,0,0.4444,2.6667,1.7778,0.8889,1.5556,0.0691,0.2036,0.0926,0.0808,0.1431,0.0926,0.0945,0.1669,0,0.046,0.3231,0.5166,0.6667,2.5556,early
-14.7997,-15.7333,7,0.399,0.2622,1.2222,1.2222,0,0.8889,2.6667,1.7778,0.8889,1.5556,0.0677,0.204,0.0926,0.0789,0.1427,0.0926,0.0918,0.1686,0,0.0453,0.3203,0.528,0.6667,2.3333,late
-13.6191,-14.8378,6.2222,0.2204,0.34,1.1111,1.1111,0,0.8889,2.3333,1.4444,0.8889,1.3333,0.0617,0.199,0.1852,0.0607,0.139,0.1852,0.0873,0.1683,0,0.0426,0.3123,0.5826,0.5556,2,late
-12.7898,-14.8378,5.4444,0.1264,0.3844,1.1111,1.1111,0,0.8889,2.3333,1.4444,0.8889,1.3333,0.0606,0.1976,0.2222,0.0583,0.1378,0.2222,0.0823,0.1679,0,0.0393,0.305,0.6175,0.5556,2,late
-9.2546,-11.9311,5,0.1264,0.429,1.5556,1.5556,0,1.3333,2.3333,1.4444,0.8889,1.3333,0.0647,0.1971,0.2407,0.0591,0.1372,0.2593,0.0815,0.1677,0,0.0371,0.3,0.6343,0.5556,2,late
-8.2809,-11.9311,4.8889,0.1909,0.4305,1.5556,1.5556,0,1.3333,2.2222,1.4444,0.7778,1.3333,0.0649,0.1965,0.2407,0.0653,0.1374,0.2593,0.0778,0.1663,0,0.0326,0.2963,0.6378,0.5556,1.7778,late
-8.443,-11.0356,4.7778,0.3021,0.3843,1.4444,1.4444,0,1.3333,2.1111,1.3333,0.7778,1.3333,0.0558,0.194,0.2407,0.0672,0.1379,0.2593,0.069,0.1647,0,0.0348,0.2971,0.6317,0.5556,1.7778,late
-9.5994,-11.0356,4.6667,0.3806,0.3804,1.3333,1.3333,0,1.3333,2.4444,1.5556,0.8889,1.5556,0.0544,0.1951,0.2407,0.0808,0.1396,0.2593,0.0698,0.1652,0,0.0346,0.3002,0.6295,0.5556,2,late
-9.9215,-11.0356,4.5556,0.3806,0.3548,1.4444,1.4444,0,1.3333,2.5556,1.5556,1,1.5556,0.0591,0.1985,0.2407,0.0907,0.1407,0.2593,0.0724,0.1657,0,0.0371,0.3041,0.606,0.5556,2.1111,late
-10.4828,-10.14,4,0.3021,0.2902,2,2,0,1.7778,2.5556,1.5556,1,1.5556,0.0619,0.2012,0.2778,0.0968,0.1427,0.2963,0.0729,0.166,0,0.0412,0.3096,0.5809,0.5556,2.6667,late
-10.662,-10.14,3.6667,0.2204,0.2967,1.6667,1.6667,0,1.3333,2.6667,1.6667,1,1.5556,0.0642,0.2034,0.2778,0.1096,0.1448,0.2963,0.0729,0.1657,0,0.0416,0.3102,0.5703,0.6667,2.8889,late
-11.0253,-11.0356,3.7778,0.1642,0.266,1.8889,1.8889,0,1.3333,2.6667,1.6667,1,1.5556,0.0643,0.2062,0.2407,0.1097,0.1468,0.2593,0.0723,0.1651,0,0.0419,0.3115,0.5481,0.6667,3,late
-11.3197,-11.9311,3.8889,0.1531,0.2853,1.8889,1.8889,0,1.3333,2.6667,1.6667,1,1.5556,0.064,0.207,0.2407,0.1097,0.1479,0.2593,0.0716,0.1634,0,0.0411,0.3115,0.546,0.6667,3,late
-12.9779,-12.3833,3.4444,0.1786,0.2529,2,2,0,1.3333,2.5556,1.6667,0.8889,1.5556,0.0618,0.2065,0.2667,0.1169,0.1486,0.2667,0.0649,0.1612,0,0.0406,0.3101,0.5433,0.5556,3,late
-12.8021,-10.8244,3.4444,0.2316,0.2645,2,2,0,1.3333,2.4444,1.6667,0.7778,1.5556,0.0609,0.2057,0.2667,0.1117,0.1473,0.2667,0.0581,0.1605,0,0.0407,0.3084,0.5412,0.5556,3.1111,late
-15.0796,-13.2789,3.4444,0.2459,0.2655,2,2,0,1.3333,2.4444,1.4444,1,1.3333,0.0797,0.2107,0.2667,0.1088,0.1466,0.2667,0.0836,0.1641,0,0.0415,0.3086,0.5428,0.5556,3.2222,late
-12.0834,-10.8244,3.4444,0.2471,0.2664,2,2,0,1.3333,2.1111,1.6667,0.4444,1.5556,0.0744,0.2077,0.2667,0.1014,0.1437,0.2667,0.0696,0.1623,0,0.0383,0.3035,0.5479,0.5556,3.3333,late
-13.7808,-12.1722,3.4444,0.2459,0.2606,1.8889,1.8889,0,1.3333,1.8889,1.4444,0.4444,1.3333,0.0784,0.2071,0.2667,0.0974,0.1409,0.2667,0.0743,0.1633,0,0.0431,0.3032,0.5512,0.6667,3,late
-12.6358,-11.72,3.8889,0.2316,0.2896,1.8889,1.8889,0,1.2222,1.8889,1.4444,0.4444,1.3333,0.0807,0.2061,0.2741,0.0942,0.1377,0.2741,0.0788,0.1641,0,0.0394,0.2995,0.5641,0.6667,2.4444,late
-12.2436,-11.72,3.8889,0.1786,0.3159,1.5556,1.5556,0,1,1.7778,1.3333,0.4444,1.3333,0.0763,0.2028,0.3481,0.0785,0.1333,0.3481,0.0834,0.1649,0,0.039,0.2965,0.5953,0.5556,2.2222,late
-11.9704,-11.72,3.8889,0.1531,0.3452,1.6667,1.6667,0,1.2222,1.7778,1.3333,0.4444,1.3333,0.0763,0.2015,0.3481,0.0785,0.1306,0.3481,0.0872,0.1648,0,0.0386,0.2937,0.6175,0.5556,2.1111,late
-11.9919,-10.8244,3.8889,0.1642,0.2945,1.7778,1.7778,0,1.1111,1.7778,1.3333,0.4444,1.3333,0.0774,0.2011,0.3296,0.0797,0.1286,0.3296,0.0884,0.1624,0,0.0386,0.2931,0.6228,0.5556,2,late
-11.108,-11.72,4.3333,0.25,0.3601,1.6667,1.6667,0,1.1111,1.7778,1.3333,0.4444,1.3333,0.0736,0.1971,0.3407,0.0694,0.1248,0.3407,0.0865,0.1568,0,0.0369,0.2906,0.6456,0.5556,1.6667,late
-11.306,-13.2789,4.3333,0.3694,0.3558,1.6667,1.6667,0,1.1111,1.2222,0.8889,0.3333,0.8889,0.0631,0.1898,0.3407,0.0576,0.121,0.3407,0.082,0.1481,0,0.0368,0.29,0.6635,0.4444,1.4444,late
-8.4257,-11.72,4.3333,0.5042,0.3741,1.7778,1.7778,0,1.1111,1.2222,1.1111,0.1111,1.1111,0.0479,0.1822,0.3407,0.05,0.1178,0.3407,0.0579,0.1365,0,0.0348,0.2872,0.6622,0.4444,1.3333,late
-8.5867,-11.72,4.3333,0.5592,0.3876,1.7778,1.7778,0,1.1111,0.7778,0.6667,0.1111,0.6667,0.0404,0.1764,0.3407,0.0422,0.1157,0.3407,0.0534,0.1287,0,0.0357,0.2871,0.6616,0.3333,0.8889,late
-6.2605,-10.3722,4.3333,0.5042,0.4257,1.7778,1.7778,0,1.1111,1,0.8889,0.1111,0.8889,0.0375,0.1741,0.3407,0.0369,0.1152,0.3407,0.052,0.1233,0,0.0285,0.2824,0.6743,0.2222,1.2222,late
-6.1963,-10.3722,4.6667,0.3694,0.4492,1.3333,1.3333,0,0.8889,1,0.8889,0.1111,0.8889,0.0337,0.1722,0.2963,0.0337,0.1153,0.2963,0.0479,0.1191,0,0.0269,0.2782,0.6786,0.2222,1.5556,late
-6.189,-10.3722,5.2222,0.25,0.4453,1.4444,1.4444,0,1,1,0.8889,0.1111,0.8889,0.0342,0.171,0.1852,0.0355,0.1165,0.1852,0.0437,0.1157,0,0.0269,0.2804,0.6527,0.2222,1.7778,late
-6.6476,-10.3722,5.7778,0.1937,0.3948,1.1111,1.1111,0,0.7778,1,0.8889,0.1111,0.8889,0.0346,0.1696,0.1111,0.0375,0.1178,0.1111,0.04,0.1129,0,0.0282,0.2865,0.6033,0.2222,1.8889,late
-6.0663,-9.92,6.3333,0.25,0.4117,1.1111,1.1111,0,0.6667,1,0.8889,0.1111,0.8889,0.0354,0.1694,0.0926,0.0388,0.1189,0.0926,0.0385,0.1123,0,0.0282,0.2874,0.6075,0.2222,1.8889,late
-5.8125,-9.0244,6.6667,0.399,0.3955,1,1,0,0.4444,1,0.8889,0.1111,0.8889,0.0361,0.1715,0.0741,0.0461,0.1216,0.0741,0.04,0.114,0,0.0283,0.2892,0.6244,0.2222,1.7778,late
-3.07,-6.1178,7,0.601,0.4284,1.2222,1.2222,0,0.5556,1.2222,1.1111,0.1111,1.1111,0.0376,0.1751,0.1111,0.0547,0.1241,0.1111,0.0436,0.1177,0,0.0271,0.2898,0.6133,0.3333,1.7778,late
-3.3583,-5.2222,7.3333,0.7796,0.4094,1.4444,1.4444,0,0.6667,0.8889,0.6667,0.2222,0.6667,0.0374,0.176,0.1296,0.0524,0.1252,0.1481,0.0584,0.1226,0,0.0274,0.2922,0.6111,0.3333,1.6667,late
-3.2818,-5.2222,7.6667,0.9031,0.3965,1.7778,1.7778,0,0.8889,1,0.6667,0.3333,0.6667,0.0428,0.1798,0.1296,0.0621,0.1279,0.1481,0.0745,0.1286,0,0.0319,0.2969,0.5972,0.4444,1.6667,late
-7.0849,-8.1289,7.5556,0.9705,0.3478,1.7778,1.7778,0,0.8889,1.2222,0.6667,0.5556,0.6667,0.0507,0.1838,0.137,0.083,0.1308,0.1481,0.0848,0.1347,0,0.0362,0.3023,0.5761,0.4444,1.6667,late
-7.2617,-8.1289,7.1111,0.9705,0.3182,1.7778,1.7778,0,0.7778,1.7778,1.1111,0.6667,1.1111,0.0504,0.1874,0.137,0.1061,0.1345,0.1481,0.0828,0.1404,0,0.0386,0.3088,0.5652,0.5556,1.6667,late
-7.0385,-6.7811,6.6667,0.9031,0.2657,1.7778,1.7778,0,0.6667,1.8889,1.1111,0.7778,1.1111,0.0521,0.1939,0.137,0.109,0.1373,0.1481,0.0849,0.1474,0,0.0426,0.3151,0.5454,0.6667,1.8889,late
-8.1823,-8.34,6.2222,0.7796,0.226,1.7778,1.7778,0,0.6667,2.5556,1.5556,1,1.5556,0.0568,0.2001,0.137,0.1138,0.1402,0.1481,0.0889,0.1541,0,0.0422,0.3167,0.5479,0.7778,2.4444,late
-9.9001,-11.2467,5.5556,0.601,0.236,1.5556,1.4444,0.1111,0.6667,2.5556,1.5556,1,1.5556,0.0567,0.2,0.1,0.1129,0.1405,0.1111,0.09,0.1575,0,0.0423,0.3182,0.549,0.7778,2.8889,late
-10.3759,-13.7011,4.8889,0.4285,0.2607,1.3333,1.1111,0.2222,0.4444,2.5556,1.5556,1,1.5556,0.0554,0.1962,0.063,0.1051,0.1383,0.0741,0.0875,0.1576,0,0.042,0.3163,0.5638,0.7778,3.2222,early
-11.8874,-15.2675,4.5,0.3173,0.2463,1.25,1,0.25,0.375,2.625,1.5,1.125,1.5,0.0585,0.1965,0.0292,0.1065,0.1391,0.0417,0.0916,0.1605,0,0.0435,0.3166,0.5704,0.75,3.5,late
-12.235,-16.7,4,0.4286,0.2809,1,0.7143,0.2857,0.2857,2.8571,1.7143,1.1429,1.7143,0.0594,0.1961,0.0095,0.1162,0.14,0,0.081,0.1614,0,0.0424,0.314,0.592,0.7143,3.7143,late
-12.9267,-18.61,3.3333,0.3333,0.3234,0.6667,0.3333,0.3333,0,3.1667,2,1.1667,2,0.0568,0.1942,0.0111,0.1149,0.1398,0,0.0623,0.159,0,0.0367,0.3084,0.6265,0.6667,4.1667,late
-9.0195,-16.866,3.2,0.4,0.383,0.8,0.4,0.4,0,2.4,1.6,0.8,1.6,0.0362,0.1851,0,0.0863,0.1366,0,0.0356,0.1525,0,0.0314,0.3026,0.6698,0.6,4.2,late
-7.4693,-8.828,4.6,0.8,0.2999,0.2,0.2,0,0.2,1.2,0.6,0.6,0.4,0.0369,0.1872,0.0333,0.051,0.1337,0,0.0461,0.1487,0,0.029,0.2736,0.5233,1,1.6,late
-6.113,-7.5517,5.3333,0.8333,0.3446,0.3333,0.3333,0,0.3333,1,0.5,0.5,0.3333,0.0336,0.183,0.0278,0.0467,0.1331,0,0.0414,0.1454,0,0.0269,0.27,0.5861,0.8333,1.5,late
-5.8697,-6.64,5.8571,0.8571,0.3651,0.2857,0.2857,0,0.2857,0.8571,0.4286,0.4286,0.2857,0.0324,0.1822,0.0238,0.0446,0.1337,0,0.0388,0.145,0,0.0258,0.269,0.584,0.7143,1.4286,late
-8.003,-9.2263,6.25,0.875,0.3309,0.625,0.5,0.125,0.5,1.125,0.625,0.5,0.25,0.0383,0.1861,0.0208,0.0486,0.1361,0,0.0448,0.1475,0,0.0266,0.2704,0.5659,0.75,1.625,late
-7.9533,-11.2378,6.5556,0.8889,0.3954,0.5556,0.4444,0.1111,0.4444,1,0.5556,0.4444,0.2222,0.0365,0.1851,0.0185,0.046,0.1358,0,0.0423,0.147,0,0.0254,0.2661,0.5771,0.6667,1.4444,late
-6.5468,-12.5856,7.3333,0.8765,0.465,0.5556,0.4444,0.1111,0.4444,0.8889,0.5556,0.3333,0.2222,0.0356,0.1824,0.0185,0.046,0.1369,0,0.0399,0.145,0,0.0236,0.264,0.6142,0.5556,1.3333,late
-5.3836,-9.6789,9,0.9705,0.4353,0.8889,0.6667,0.2222,0.6667,1.2222,0.6667,0.4444,0.4444,0.0386,0.1865,0.0185,0.0397,0.1396,0,0.055,0.1498,0,0.0243,0.2681,0.6165,0.6667,1.7778,late
-6.3773,-11.0267,8.8889,1,0.4115,0.8889,0.6667,0.2222,0.6667,1.3333,0.7778,0.4444,0.4444,0.0358,0.1878,0.0185,0.0346,0.1406,0,0.0602,0.1528,0,0.025,0.2726,0.6165,0.5556,1.5556,late
-9.8956,-13.9333,8.7778,0.9705,0.3688,0.7778,0.5556,0.2222,0.5556,1.8889,1.2222,0.5556,0.8889,0.0418,0.1948,0.0407,0.0416,0.1456,0,0.0697,0.1575,0,0.0297,0.2841,0.5775,0.6667,1.8889,late
-12.5505,-15.2811,8.6667,0.9031,0.3281,0.6667,0.4444,0.2222,0.4444,2.5556,1.6667,0.7778,1.3333,0.0487,0.2027,0.0741,0.0494,0.1504,0,0.0839,0.1632,0,0.0344,0.297,0.5316,0.7778,2.1111,late
-15.3071,-18.1878,8.5556,0.7796,0.274,0.6667,0.4444,0.2222,0.4444,2.7778,1.8889,0.7778,1.5556,0.0495,0.2076,0.1111,0.0716,0.1551,0,0.0887,0.1649,0,0.0442,0.3136,0.5147,0.8889,2.4444,late
-13.1269,-15.2811,8.4444,0.601,0.2674,0.4444,0.3333,0.1111,0.2222,2.8889,2.1111,0.6667,2,0.0441,0.207,0.1111,0.0854,0.157,0,0.0851,0.1622,0,0.0509,0.3262,0.5084,0.8889,2.4444,late
-12.9477,-12.8267,8.3333,0.399,0.1754,0.5556,0.4444,0.1111,0.2222,2.8889,2.1111,0.6667,2,0.0444,0.2097,0.1111,0.0991,0.1605,0,0.0876,0.1608,0,0.061,0.3433,0.4798,0.8889,2.8889,late
-13.9518,-12.8267,8.2222,0.2204,0.0984,0.5556,0.4444,0.1111,0.2222,3.5556,2.6667,0.7778,2.4444,0.0545,0.2164,0.1111,0.1184,0.165,0,0.0911,0.1588,0,0.0647,0.3524,0.4607,1,3.2222,early
-14.2398,-12.8267,8.1111,0.0969,0.1025,0.2222,0.2222,0,0,3.4444,2.6667,0.6667,2.4444,0.0529,0.2157,0.1111,0.1233,0.1655,0,0.0834,0.1541,0,0.0655,0.354,0.457,0.8889,3.2222,late
-14.7029,-13.2789,7.6667,0.0295,0.1116,1.1111,1.1111,0,0.5556,3.1111,2.4444,0.6667,2.2222,0.0528,0.2112,0.1376,0.1265,0.1626,0.037,0.0782,0.1495,0,0.0643,0.3486,0.4792,0.7778,3,late
-13.7525,-12.3833,7.3333,0.0295,0.1445,1.1111,1.1111,0,0.5556,2.6667,2.1111,0.5556,2,0.0503,0.2037,0.2302,0.1229,0.1573,0.1481,0.0681,0.1422,0,0.0622,0.3395,0.5046,0.6667,2.8889,late
-10.0295,-9.4767,7,0.0969,0.2291,1.2222,1.2222,0,0.5556,2.1111,1.6667,0.4444,1.5556,0.0434,0.1942,0.282,0.1143,0.1499,0.2222,0.0578,0.1341,0,0.0575,0.3241,0.5659,0.5556,2.4444,late
-7.6114,-8.5811,6.6667,0.2204,0.2614,1.5556,1.5556,0,0.6667,1.4444,1.2222,0.2222,1.1111,0.0363,0.1865,0.3228,0.1054,0.1438,0.2963,0.0436,0.1255,0,0.0529,0.3076,0.6006,0.4444,2.2222,late
-4.0771,-5.6744,6.3333,0.399,0.2783,1.7778,1.7778,0,0.7778,1.6667,1.4444,0.2222,1.3333,0.0386,0.182,0.3302,0.0838,0.1376,0.3407,0.0396,0.1204,0,0.0429,0.2897,0.6207,0.5556,2.2222,late
-5.917,-8.5811,6.3333,0.601,0.3278,2.1111,2.1111,0,1.1111,1.2222,1,0.2222,0.8889,0.0377,0.1787,0.3857,0.0638,0.1319,0.3963,0.0384,0.1184,0,0.036,0.2743,0.6283,0.4444,2,late
-6.254,-8.5811,6.3333,0.75,0.322,2,2,0,1.1111,1.6667,1.4444,0.2222,1.3333,0.0395,0.179,0.3857,0.0514,0.1281,0.3963,0.04,0.1195,0,0.0282,0.2659,0.6308,0.5556,2,late
-5.376,-7.2333,6.3333,0.8063,0.319,2,2,0,1.1111,1.5556,1.3333,0.2222,1.3333,0.0338,0.1765,0.3857,0.0373,0.1263,0.3963,0.0538,0.1234,0,0.0269,0.2645,0.6283,0.5556,2,late
-5.6835,-7.2333,6.3333,0.75,0.3004,2,2,0,1.1111,2.1111,1.7778,0.3333,1.7778,0.0373,0.1801,0.4042,0.0374,0.1271,0.3963,0.0749,0.1298,0,0.0302,0.2729,0.6183,0.7778,2.1111,late
-7.0917,-7.2333,6.6667,0.601,0.275,1.1111,1.1111,0,0.5556,2.4444,2.2222,0.2222,2.2222,0.0363,0.1846,0.3778,0.0385,0.13,0.3593,0.0795,0.1347,0,0.0363,0.2855,0.5916,0.7778,2.3333,late
-9.988,-8.1289,7,0.399,0.2302,1.2222,1.1111,0.1111,0.5556,3.2222,2.6667,0.5556,2.6667,0.0442,0.1931,0.2815,0.0422,0.134,0.2481,0.0919,0.1413,0.0074,0.0387,0.2989,0.5524,0.8889,2.6667,late
-12.8808,-11.0356,7.3333,0.2204,0.1538,1.1111,1,0.1111,0.5556,3.7778,3.1111,0.6667,3.1111,0.0475,0.2003,0.2444,0.0497,0.1395,0.1741,0.0948,0.1475,0.0444,0.0429,0.3122,0.4858,1,3,late
-13.5971,-11.9311,7.6667,0.0969,0.1017,1.7778,1.5556,0.2222,1.1111,3.7778,3.1111,0.6667,3.1111,0.0496,0.2049,0.2074,0.0575,0.1439,0.1333,0.096,0.1536,0.0815,0.0452,0.3232,0.4474,1,3.3333,late
-13.8067,-12.3833,7.5556,0.0295,0.1411,1.5556,1.3333,0.2222,1,3.6667,3,0.6667,2.8889,0.0459,0.2062,0.2,0.0582,0.1475,0.1259,0.0953,0.158,0.0815,0.0451,0.3278,0.4394,0.8889,3.2222,late
-11.2597,-9.4767,7.1111,0.0295,0.1482,1.3333,1.1111,0.2222,0.7778,3.7778,3,0.7778,2.8889,0.0458,0.2078,0.1815,0.0576,0.1504,0.1444,0.0954,0.1615,0.0815,0.0436,0.3287,0.4782,1,3.2222,late
-10.8671,-9.0244,6.6667,0.0969,0.1731,1.5556,1.3333,0.2222,1,3.3333,2.5556,0.7778,2.4444,0.0429,0.2062,0.2556,0.0553,0.1522,0.2185,0.0917,0.1627,0.0815,0.0413,0.3239,0.5192,0.8889,2.7778,late
-10.8621,-9.4767,6.2222,0.2204,0.1749,2,1.7778,0.2222,1.3333,3.2222,2.3333,0.7778,2,0.0456,0.2084,0.2704,0.0596,0.1536,0.237,0.0766,0.1621,0.0815,0.0388,0.3182,0.5407,0.8889,2.4444,late
-9.5675,-8.5811,6.1111,0.399,0.1956,2,1.7778,0.2222,1.3333,2.6667,1.8889,0.6667,1.5556,0.0413,0.2046,0.2519,0.0559,0.1527,0.237,0.0531,0.1578,0.0815,0.0343,0.3098,0.5583,0.6667,2.3333,late
-7.8937,-8.1289,6,0.5715,0.2096,2,1.7778,0.2222,1.3333,2.7778,1.8889,0.7778,1.5556,0.0388,0.2023,0.2519,0.0522,0.1513,0.237,0.0444,0.156,0.0815,0.0262,0.3009,0.5872,0.6667,2.3333,late
-7.2387,-9.6878,5.8889,0.6827,0.2117,1.8889,1.7778,0.1111,1.3333,2,1.4444,0.4444,1.1111,0.0322,0.1985,0.237,0.0495,0.1492,0.237,0.0317,0.154,0.0741,0.0246,0.2954,0.596,0.5556,2.3333,late
-6.7584,-9.6878,5.7778,0.6827,0.2189,2,1.7778,0.2222,1.3333,1.8889,1.4444,0.3333,1.1111,0.0309,0.1973,0.237,0.0447,0.146,0.237,0.0306,0.1544,0.0741,0.0204,0.291,0.6256,0.5556,2.3333,late
-6.2584,-8.7922,5.6667,0.5715,0.2443,1,0.8889,0.1111,0.6667,1.8889,1.4444,0.3333,1.1111,0.0288,0.1956,0.3111,0.0382,0.1421,0.2037,0.0293,0.1546,0.1481,0.0187,0.2884,0.6466,0.5556,2.3333,late
-8.8883,-11.2467,6,0.399,0.2081,1.1111,0.8889,0.2222,0.6667,2.2222,1.5556,0.5556,1.3333,0.0376,0.1998,0.2889,0.0369,0.138,0.1667,0.0521,0.1586,0.1593,0.0198,0.2889,0.6521,0.6667,2.4444,late
-9.7368,-12.5944,6.3333,0.2204,0.2306,1,0.6667,0.3333,0.5556,2.1111,1.5556,0.4444,1.3333,0.0373,0.1998,0.2519,0.038,0.1349,0.0926,0.052,0.1592,0.1593,0.0198,0.2866,0.6532,0.5556,2.6667,late
-9.2618,-13.0467,6.2222,0.0969,0.2457,1,0.5556,0.4444,0.3333,2.3333,1.7778,0.4444,1.5556,0.0402,0.2009,0.1963,0.0425,0.1331,0.037,0.0533,0.1583,0.1593,0.0198,0.2852,0.6397,0.6667,3.1111,late
-8.9485,-13.0467,5.6667,0.0969,0.2624,1.4444,0.8889,0.5556,0.3333,2.1111,1.7778,0.3333,1.7778,0.0384,0.2026,0.263,0.0345,0.1296,0.0889,0.0549,0.156,0.1593,0.0229,0.2852,0.6184,0.6667,3.4444,late
-8.9617,-13.0467,6.4444,0.2204,0.2784,1.7778,1.2222,0.5556,0.5556,1.5556,1.3333,0.2222,1.3333,0.037,0.2041,0.3,0.0321,0.1288,0.1259,0.0536,0.1531,0.1593,0.0228,0.2866,0.6261,0.5556,3.4444,late
-7.0048,-10.5922,7.2222,0.3694,0.324,2.2222,1.6667,0.5556,0.7778,1.7778,1.3333,0.4444,1.3333,0.042,0.2088,0.3222,0.0315,0.129,0.163,0.0544,0.1518,0.1593,0.0278,0.289,0.6286,0.6667,3.1111,late
-4.8115,-7.6856,8,0.5042,0.356,2.6667,2.2222,0.4444,1.1111,1.3333,0.8889,0.4444,0.8889,0.0442,0.2119,0.3074,0.0354,0.1301,0.1852,0.0523,0.1488,0.1222,0.0288,0.2915,0.6286,0.5556,2.8889,late
-5.6293,-7.6856,8.7778,0.5592,0.328,3.2222,2.6667,0.5556,1.5556,1.4444,1,0.4444,0.8889,0.055,0.2171,0.2111,0.048,0.134,0.1963,0.0559,0.148,0.0111,0.0305,0.298,0.6086,0.6667,2.8889,late
-2.9632,-4.7789,9.5556,0.5042,0.3169,3.5556,3.1111,0.4444,2,0.7778,0.5556,0.2222,0.4444,0.0524,0.219,0.1963,0.0496,0.1376,0.1963,0.0366,0.1463,0,0.0331,0.3077,0.5952,0.4444,2.8889,late
-6.0715,-6.3378,10.3333,0.3694,0.2415,3.8889,3.5556,0.3333,2.4444,1.1111,0.5556,0.5556,0.4444,0.0728,0.2269,0.2016,0.0494,0.1401,0.1963,0.0663,0.1511,0,0.0409,0.3218,0.5524,0.5556,2.6667,late
-7.0997,-6.3378,11.5556,0.2204,0.2198,4.1111,3.8889,0.2222,2.8889,1,0.3333,0.6667,0.2222,0.0826,0.2329,0.1831,0.0501,0.1416,0.1778,0.0863,0.157,0,0.0442,0.3351,0.5309,0.5556,2.3333,late
-8.8691,-7.2333,12.7778,0.0969,0.2081,4.3333,4.2222,0.1111,3.3333,0.7778,0.1111,0.6667,0,0.0835,0.2369,0.146,0.0575,0.1447,0.1407,0.0863,0.1594,0,0.0451,0.3465,0.5273,0.4444,2.4444,late
-13.1631,-9.6878,14,0.0295,0.1644,4.1111,4,0.1111,3.4444,0.7778,0.1111,0.6667,0,0.085,0.239,0.1016,0.0603,0.1461,0.1074,0.0879,0.1613,0,0.0493,0.3581,0.5159,0.4444,2.2222,late
-15.7982,-12.5944,14,0,0.1413,4.2222,4.1111,0.1111,3.6667,0.7778,0.1111,0.6667,0,0.0861,0.2419,0.0646,0.0613,0.1468,0.0704,0.0887,0.1621,0,0.0537,0.3628,0.4899,0.4444,2.2222,late
-18.8192,-15.0489,14,0,0.1006,4.2222,4.1111,0.1111,3.8889,0.5556,0.1111,0.4444,0,0.0846,0.2421,0.0423,0.0661,0.1488,0.0333,0.0877,0.1615,0,0.0501,0.3643,0.4923,0.3333,2.3333,early
-21.427,-16.3967,14,0,0.053,3.8889,3.7778,0.1111,3.7778,0.5556,0.1111,0.4444,0,0.0824,0.2424,0.0201,0.0654,0.15,0.0111,0.0898,0.1625,0,0.053,0.3699,0.4638,0.3333,2.4444,early
-23.7662,-18.8511,14,0,0.0533,3.7778,3.7778,0,3.7778,0.6667,0.1111,0.5556,0,0.0828,0.2442,0.0053,0.0667,0.1505,0,0.0935,0.1642,0,0.0552,0.3696,0.4588,0.3333,2.1111,late
-24.3502,-19.3033,14,0,0.0989,3.6667,3.6667,0,3.5556,0.6667,0.1111,0.5556,0,0.0769,0.2418,0.0053,0.065,0.1505,0,0.0915,0.1611,0,0.0519,0.3614,0.4715,0.3333,1.7778,early
-21.0489,-16.3967,12.8889,0,0.114,3.5556,3.5556,0,3.3333,0.5556,0.3333,0.2222,0,0.0621,0.2375,0,0.0739,0.1527,0,0.0601,0.1532,0,0.0441,0.3534,0.5059,0.3333,1.6667,late
-20.6194,-16.3967,11.7778,0.0295,0.1114,3.3333,3.3333,0,3.1111,0.4444,0.3333,0.1111,0,0.0512,0.2336,0,0.0739,0.1542,0,0.0385,0.1456,0,0.0431,0.3475,0.5045,0.2222,1.6667,early
-18.4065,-15.5011,10.6667,0.0969,0.1589,2.8889,2.8889,0,2.6667,0.5556,0.4444,0.1111,0,0.0488,0.2295,0,0.0714,0.155,0,0.0365,0.1417,0,0.0412,0.3363,0.5016,0.3333,1.4444,late
-14.611,-15.5011,9.5556,0.2204,0.2104,2.5556,2.5556,0,2.3333,1.1111,0.8889,0.2222,0.4444,0.0455,0.2239,0.037,0.0692,0.1558,0.0185,0.0376,0.1416,0,0.0352,0.3247,0.5223,0.5556,1.7778,late
-11.87,-12.5944,8.6667,0.399,0.2338,2.2222,2.2222,0,2,1.3333,0.8889,0.4444,0.4444,0.045,0.2197,0.0741,0.069,0.1575,0.0185,0.0421,0.1449,0,0.0326,0.319,0.5256,0.6667,1.7778,late
-11.6318,-12.5944,7.7778,0.5715,0.2268,1.7778,1.7778,0,1.5556,1.7778,1.3333,0.4444,0.8889,0.0419,0.2178,0.0926,0.0745,0.1596,0.0185,0.0416,0.1472,0,0.0338,0.3174,0.5087,0.8889,2,late
-10.0874,-11.6989,6.8889,0.6827,0.2323,1.5556,1.5556,0,1.3333,2.4444,2,0.4444,1.3333,0.0489,0.2182,0.0926,0.0804,0.1617,0.0185,0.0408,0.1498,0,0.0333,0.3131,0.5107,1.1111,2.2222,late
-10.6119,-11.6989,6,0.6827,0.2327,1.1111,1.1111,0,0.8889,2.8889,2.3333,0.5556,1.7778,0.049,0.2187,0.1148,0.0756,0.1637,0.0185,0.0526,0.1528,0,0.0368,0.3173,0.5107,1.1111,2.5556,late
-13.1317,-14.1533,5.1111,0.5715,0.1914,0.7778,0.7778,0,0.6667,3.5556,2.7778,0.7778,2.2222,0.0587,0.2211,0.137,0.1016,0.1676,0.0185,0.0677,0.1578,0,0.039,0.3221,0.4956,1.5556,2.8889,late
-14.6236,-15.5011,5.3333,0.399,0.1691,0.6667,0.6667,0,0.6667,3.7778,3,0.7778,2.6667,0.0591,0.2227,0.1593,0.1238,0.1695,0.0296,0.0703,0.1616,0,0.0473,0.3324,0.4575,1.6667,3.2222,late
-13.9923,-15.0489,5.1111,0.2204,0.1748,0.6667,0.6667,0,0.6667,4,3.1111,0.8889,2.6667,0.0585,0.2228,0.2037,0.1214,0.1693,0.0667,0.0734,0.1655,0,0.0463,0.3337,0.4685,1.8889,3.2222,early
-14.7649,-15.0489,4.8889,0.1264,0.1348,1.4444,1.4444,0,1.2222,3.8889,3,0.8889,2.6667,0.0631,0.2268,0.2407,0.1289,0.1691,0.1037,0.0738,0.1678,0,0.0482,0.3392,0.4588,1.7778,3.3333,early
-14.5557,-12.1422,5.4444,0.1264,0.1434,1.7778,1.7778,0,1.5556,3.3333,2.5556,0.7778,2.2222,0.0629,0.2288,0.2407,0.1263,0.1671,0.1222,0.0727,0.1684,0,0.0478,0.3394,0.4628,1.5556,2.8889,late
-16.3248,-13.49,5.7778,0.1909,0.1623,2,2,0,1.6667,3.3333,2.5556,0.7778,2.2222,0.0669,0.2321,0.2259,0.1263,0.1656,0.1593,0.0729,0.1681,0,0.047,0.3399,0.483,1.5556,2.6667,late
-15.2068,-11.9311,6.1111,0.3021,0.1622,2.4444,2.4444,0,2,3,2.1111,0.8889,1.7778,0.0731,0.2353,0.2296,0.1225,0.1633,0.1963,0.0862,0.1716,0,0.0482,0.34,0.4925,1.4444,2.5556,late
-16.8647,-14.3856,6.4444,0.3806,0.1653,2.8889,2.8889,0,2.4444,2.5556,1.4444,1.1111,1.3333,0.0733,0.2359,0.237,0.1128,0.1598,0.2148,0.1007,0.1745,0,0.0495,0.3399,0.4904,1.4444,2.2222,late
-13.7347,-12.8267,6.7778,0.3806,0.2144,3.3333,3.3333,0,2.8889,1.8889,1,0.8889,0.8889,0.0651,0.2309,0.2148,0.1038,0.1551,0.2148,0.0864,0.1722,0,0.0424,0.3287,0.5154,1.3333,1.7778,late
-14.0079,-12.8267,7.1111,0.3021,0.2292,3.5556,3.5556,0,3.1111,1.3333,0.5556,0.7778,0.4444,0.0584,0.2267,0.1926,0.0762,0.1494,0.2148,0.0761,0.1693,0,0.0419,0.3223,0.5318,1,1.3333,late
-15.8433,-14.3856,7.4444,0.1909,0.2328,3.7778,3.7778,0,3.3333,0.8889,0.1111,0.7778,0,0.0552,0.2241,0.1704,0.0517,0.1458,0.2037,0.0777,0.1677,0,0.035,0.3116,0.5598,0.7778,1,late
-16.6339,-14.8378,8.2222,0.0969,0.2645,3.7778,3.7778,0,3.3333,0.7778,0,0.7778,0,0.057,0.2236,0.1259,0.0492,0.1436,0.1667,0.0818,0.1657,0,0.035,0.3058,0.5598,0.6667,1,late
-16.4326,-15.7333,9,0.0295,0.3242,3.3333,3.2222,0.1111,3,0.7778,0,0.7778,0,0.0525,0.2178,0.1074,0.0377,0.1405,0.1296,0.0853,0.1631,0.037,0.0327,0.2968,0.6002,0.6667,0.7778,late
-16.417,-16.1856,8.7778,0,0.3154,3.1111,3,0.1111,2.7778,0.8889,0.1111,0.7778,0,0.0545,0.2162,0.0889,0.0475,0.1403,0.0926,0.0833,0.1588,0.1481,0.035,0.2945,0.5751,0.7778,0.8889,late
-15.3478,-17.7444,8.5556,0.0295,0.2898,2.8889,2.6667,0.2222,2.5556,0.6667,0.1111,0.5556,0,0.0517,0.2102,0.1037,0.0528,0.1387,0.0556,0.0793,0.1531,0.1852,0.0355,0.2887,0.5539,0.6667,0.7778,late
-13.2428,-16.3967,8.3333,0.0969,0.3483,2.6667,2.4444,0.2222,2.4444,0.5556,0.1111,0.4444,0,0.0447,0.1995,0.0815,0.0518,0.1358,0.0185,0.0662,0.1436,0.1852,0.0312,0.2769,0.5761,0.5556,0.4444,late
-10.4141,-13.49,8.1111,0.2204,0.3782,2.4444,2.2222,0.2222,2.2222,0.3333,0.1111,0.2222,0,0.0363,0.1896,0.0741,0.0552,0.1333,0,0.0514,0.1336,0.1852,0.0271,0.2662,0.5974,0.3333,0.4444,late
-10.0293,-12.1422,7.8889,0.399,0.3574,2.1111,1.8889,0.2222,1.7778,0.5556,0.3333,0.2222,0,0.035,0.1849,0.1111,0.0596,0.1319,0.037,0.0485,0.1268,0.1852,0.0278,0.2628,0.5815,0.4444,0.5556,late
-3.3924,-6.7811,7.4444,0.7796,0.4244,2.2222,2,0.2222,1.5556,0.4444,0.3333,0.1111,0,0.0326,0.1778,0.2296,0.0538,0.1273,0.1556,0.0438,0.1202,0.1852,0.0245,0.2504,0.623,0.3333,0.5556,late
-2.5473,-6.3289,7.7778,0.9031,0.4043,2.4444,2.2222,0.2222,1.7778,0.3333,0.3333,0,0,0.03,0.1756,0.2667,0.0562,0.1259,0.1926,0.0421,0.1211,0.1852,0.0236,0.2482,0.6389,0.2222,0.4444,late
-3.8354,-7.8878,8.1111,0.9409,0.3491,2.4444,2.3333,0.1111,1.7778,0.4444,0.3333,0.1111,0,0.0356,0.1803,0.2815,0.0551,0.1238,0.2296,0.0485,0.1265,0.1481,0.0275,0.2553,0.6056,0.3333,0.6667,late
-5.7313,-10.3422,8.6667,0.9031,0.3033,2.5556,2.4444,0.1111,1.7778,0.4444,0.2222,0.2222,0,0.036,0.1815,0.2852,0.0444,0.1209,0.2667,0.0529,0.1319,0.037,0.0283,0.2596,0.6205,0.3333,0.5556,late
-5.53,-7.8878,9.2222,0.7796,0.3185,2.8889,2.8889,0,2.2222,0.6667,0.4444,0.2222,0,0.0353,0.1829,0.2704,0.0426,0.1209,0.2889,0.0512,0.1356,0,0.0295,0.263,0.6202,0.4444,0.7778,late
-6.3021,-8.34,9.7778,0.601,0.2977,3.1111,3.1111,0,2.4444,0.6667,0.4444,0.2222,0,0.0363,0.1891,0.2704,0.0464,0.1224,0.2889,0.0511,0.1415,0,0.0304,0.269,0.6078,0.4444,0.8889,late
-10.4624,-11.2467,10.3333,0.399,0.2606,3.4444,3.3333,0.1111,2.6667,0.7778,0.4444,0.3333,0,0.0441,0.1983,0.2815,0.0413,0.1224,0.2889,0.065,0.1505,0,0.0346,0.2793,0.5917,0.5556,1.1111,late
-12.7173,-14.1533,10.8889,0.2204,0.2393,3.8889,3.6667,0.2222,3.1111,0.5556,0.2222,0.3333,0,0.0438,0.2019,0.2444,0.0362,0.1222,0.2519,0.0652,0.1559,0,0.0337,0.2827,0.6075,0.4444,1,late
-12.9719,-14.1533,11.4444,0.0969,0.2151,4.2222,3.8889,0.3333,3.3333,0.5556,0.2222,0.3333,0,0.0447,0.2044,0.1704,0.0378,0.1241,0.1778,0.062,0.1587,0,0.0345,0.2877,0.5901,0.4444,1,late
-13.3856,-14.1533,12,0.0295,0.192,4.2222,3.7778,0.4444,3.5556,0.5556,0.2222,0.3333,0,0.0433,0.2054,0.1259,0.051,0.1274,0.1333,0.058,0.1612,0,0.036,0.2932,0.5517,0.4444,1.3333,early
-16.1004,-17.06,12,0,0.1593,4.1111,3.5556,0.5556,3.3333,0.7778,0.2222,0.5556,0,0.0501,0.2089,0.0889,0.0486,0.1283,0.0963,0.0661,0.1648,0,0.0395,0.2984,0.5217,0.5556,1.4444,early
-15.5136,-17.06,12,0,0.2099,4.1111,3.4444,0.6667,3.3333,0.6667,0.2222,0.4444,0,0.0434,0.2051,0.0556,0.0492,0.1301,0.0593,0.0555,0.1628,0,0.0359,0.2929,0.5296,0.4444,1.3333,late
-13.1826,-14.1533,12,0,0.2693,4,3.3333,0.6667,3.3333,0.5556,0.2222,0.3333,0,0.0413,0.2041,0.0333,0.0517,0.1338,0.0222,0.0513,0.1611,0,0.0329,0.2877,0.5398,0.3333,1.3333,late
-12.8674,-13.7011,10.8889,0,0.2423,3.8889,3.1111,0.7778,3.1111,0.5556,0.2222,0.3333,0,0.048,0.2092,0.0111,0.0726,0.1381,0,0.0537,0.1625,0,0.0319,0.2883,0.5357,0.4444,1.2222,early
-12.0005,-13.2489,9.7778,0.0295,0.2636,3.4444,2.6667,0.7778,2.6667,0.8889,0.4444,0.4444,0.2222,0.0468,0.2083,0.0481,0.0763,0.1415,0.037,0.0545,0.1615,0,0.0308,0.2869,0.5481,0.5556,1.3333,early
-8.0379,-10.3422,9.1111,0.0969,0.2993,2.8889,2.2222,0.6667,2.2222,1.5556,0.8889,0.6667,0.6667,0.0437,0.2056,0.0582,0.0918,0.147,0.0556,0.0529,0.1601,0,0.0272,0.282,0.5541,0.6667,1.3333,late
-8.4055,-10.3422,8.4444,0.1909,0.295,2.4444,1.7778,0.6667,1.7778,1.8889,1.1111,0.7778,0.8889,0.0501,0.2089,0.0693,0.1015,0.1522,0.0556,0.0662,0.163,0,0.0321,0.2879,0.5261,0.7778,1.6667,late
-10.9105,-11.69,7.7778,0.3021,0.2742,2,1.3333,0.6667,1.3333,2.3333,1.5556,0.7778,1.3333,0.053,0.2137,0.1026,0.1103,0.1561,0.0556,0.0736,0.1669,0.037,0.0336,0.2934,0.506,1,2.3333,late
-13.616,-14.1444,7.1111,0.3806,0.2677,1.4444,0.8889,0.5556,0.8889,2.5556,1.5556,1,1.3333,0.0528,0.217,0.1582,0.1005,0.157,0.0556,0.0879,0.1713,0.0556,0.0357,0.2979,0.508,1.1111,2.2222,late
-12.483,-12.5856,6.4444,0.3806,0.2867,1.2222,0.6667,0.5556,0.6667,2.7778,2,0.7778,1.7778,0.0485,0.2174,0.1915,0.1101,0.1607,0.0556,0.0762,0.1701,0.0926,0.0328,0.3008,0.5234,1.2222,2.5556,late
-12.9797,-12.5856,5.7778,0.3021,0.2666,1,0.4444,0.5556,0.4444,3,2.1111,0.8889,1.7778,0.0542,0.221,0.2138,0.1139,0.163,0.0556,0.0818,0.1719,0.1111,0.033,0.3074,0.5241,1.4444,3,late
-14.2496,-15.4922,4.7778,0.1909,0.2348,0.7778,0.2222,0.5556,0.2222,3.3333,2.3333,1,2,0.0539,0.2221,0.2693,0.1349,0.1639,0.0556,0.0832,0.1734,0.1481,0.0326,0.3125,0.54,1.6667,3.3333,early
-14.3494,-15.9444,4.8889,0.1264,0.3112,0.5556,0,0.5556,0,3.1111,2.1111,1,2,0.0509,0.2192,0.3063,0.1315,0.1608,0.0556,0.0844,0.173,0.1852,0.0316,0.3135,0.5656,1.4444,3.5556,late
-14.923,-16.3967,5,0.1264,0.3461,1.2222,0.6667,0.5556,0.6667,2.7778,1.8889,0.8889,1.7778,0.0547,0.2186,0.3138,0.139,0.1563,0.063,0.0854,0.1717,0.1852,0.0318,0.3133,0.5582,1.3333,3.3333,early
-15.3113,-16.8489,5.4444,0.2204,0.3229,1.5556,1,0.5556,1,2,1.4444,0.5556,1.3333,0.051,0.2164,0.3481,0.1252,0.1499,0.1,0.0739,0.167,0.1852,0.0315,0.3144,0.5602,1.1111,3.1111,late
-12.5866,-13.9422,5.8889,0.3694,0.3312,2,1.5556,0.4444,1.5556,1.6667,1.2222,0.4444,1.1111,0.0442,0.2107,0.3926,0.1207,0.1438,0.1556,0.06,0.1606,0.1852,0.0289,0.3152,0.569,1,3.1111,late
-6.5259,-9.6878,6.7778,0.5592,0.3944,2.7778,2.4444,0.3333,2.4444,1,0.7778,0.2222,0.6667,0.0394,0.1998,0.3667,0.1118,0.1325,0.2185,0.0422,0.149,0.1296,0.0236,0.3055,0.6094,0.6667,2.3333,late
-7.8657,-11.2467,7.2222,0.5042,0.3718,3.1111,2.8889,0.2222,2.8889,0.7778,0.3333,0.4444,0.2222,0.0471,0.199,0.3407,0.1029,0.1256,0.2185,0.05,0.1478,0.0926,0.0249,0.3066,0.5959,0.5556,2.2222,late
-5.7932,-8.34,7.6667,0.3694,0.3695,3.4444,3.3333,0.1111,3.3333,0.5556,0.2222,0.3333,0.2222,0.0449,0.1956,0.3185,0.1027,0.1203,0.2185,0.0477,0.1445,0.0741,0.0255,0.3061,0.5909,0.3333,1.8889,late
-4.4749,-5.4333,8.4444,0.2204,0.3647,3.6667,3.5556,0.1111,3.5556,0.2222,0,0.2222,0,0.0447,0.1922,0.263,0.0791,0.1144,0.2185,0.0492,0.141,0.037,0.026,0.3031,0.5777,0.1111,1.4444,late
-7.0012,-7.8878,9.2222,0.0969,0.3031,4,4,0,4,0.2222,0,0.2222,0,0.0417,0.1903,0.2259,0.0599,0.1104,0.2185,0.0472,0.1368,0,0.0262,0.303,0.5623,0.1111,1.2222,late
-9.7944,-10.3422,10,0.0295,0.2099,3.5556,3.5556,0,3.5556,0.3333,0,0.3333,0,0.0442,0.1929,0.1815,0.0393,0.1069,0.1741,0.0465,0.134,0,0.029,0.3105,0.5411,0.2222,1.5556,late
-10.0727,-10.3422,10,0,0.2293,3.8889,3.8889,0,3.8889,0.3333,0,0.3333,0,0.0465,0.1925,0.1481,0.0402,0.1048,0.1407,0.0454,0.1319,0,0.0294,0.3107,0.5343,0.2222,1.6667,late
-10.6002,-11.69,9.2222,0,0.275,3.5556,3.5556,0,3.5556,0.3333,0,0.3333,0,0.0455,0.1907,0.1296,0.0347,0.1027,0.1222,0.0453,0.1306,0,0.0267,0.3013,0.5562,0.2222,1.3333,late
-11.4214,-12.1422,8.4444,0.0295,0.3141,3.3333,3.3333,0,3.3333,0.3333,0,0.3333,0,0.0451,0.1895,0.1593,0.033,0.0997,0.1519,0.0461,0.1301,0,0.0263,0.2985,0.5694,0.2222,1.3333,late
-13.3313,-15.0489,7.6667,0.0969,0.2988,3.1111,3.1111,0,3.1111,0.5556,0,0.5556,0,0.0479,0.1881,0.1593,0.0282,0.0967,0.2444,0.0533,0.1301,0,0.0263,0.295,0.5562,0.3333,1.5556,late
-11.6628,-13.5137,7.375,0.2204,0.3356,3,3,0,3,0.375,0,0.375,0,0.0399,0.1839,0.1708,0.0286,0.0959,0.275,0.0463,0.126,0,0.0251,0.2893,0.5681,0.25,1.375,late
-13.3771,-15.2771,7,0.4286,0.332,2.8571,2.8571,0,2.8571,0.4286,0,0.4286,0,0.0384,0.1824,0.1952,0.0245,0.0948,0.3143,0.0448,0.1233,0,0.0248,0.285,0.573,0.2857,1.2857,late
-15.5902,-17.6283,6.5,0.5,0.3435,3,3,0,3,0.5,0,0.5,0,0.0418,0.1835,0.2278,0.0258,0.0934,0.3667,0.0448,0.1221,0,0.0254,0.2861,0.5614,0.3333,1.5,late
-13.7533,-15.688,5.8,0.6,0.3646,2.8,2.8,0,2.8,0.6,0,0.6,0,0.0435,0.1828,0.2733,0.0226,0.0914,0.44,0.047,0.1227,0,0.0259,0.2838,0.5681,0.4,1.6,late
-10.8815,-14.076,7.4,0.2,0.4219,0,0,0,0,2.4,1.8,0.4,1.8,0.042,0.1655,0.0333,0.0391,0.1304,0.0333,0.0308,0.1282,0,0.0273,0.2651,0.566,1.2,3.4,late
-13.7515,-16.285,7.6667,0.1667,0.3516,0,0,0,0,2.6667,2.1667,0.3333,2.1667,0.0456,0.1701,0.0278,0.0482,0.1333,0.0278,0.0307,0.13,0,0.0324,0.2716,0.5474,1.1667,3.5,late
-13.8688,-15.8586,7.8571,0.1429,0.3031,0,0,0,0,3,2.4286,0.2857,2.4286,0.0567,0.1759,0.0238,0.0505,0.1347,0.0238,0.0316,0.1331,0,0.0361,0.2759,0.5255,1.1429,3.5714,late
-15.2865,-17.2925,8,0.125,0.2689,0,0,0,0,2.875,2.125,0.375,2.25,0.0713,0.1839,0.0208,0.0479,0.135,0.0208,0.0361,0.1376,0,0.0392,0.2799,0.5182,1.125,3.375,late
-14.3149,-15.9533,8.1111,0.1111,0.2635,0,0,0,0,3,2.3333,0.3333,2.4444,0.0682,0.1861,0.0185,0.0477,0.1356,0.0185,0.0352,0.1387,0,0.0392,0.2821,0.5111,1.1111,3.2222,late
-13.1528,-15.5011,9,0.0295,0.2061,0.7778,0.7778,0,0.5556,2.8889,2.3333,0.2222,2.4444,0.0694,0.1899,0.0519,0.0543,0.1381,0.0519,0.0346,0.1404,0,0.0438,0.2878,0.4921,1,3,late
-12.9896,-13.0467,8.4444,0,0.1478,0.8889,0.8889,0,0.5556,2.8889,2.3333,0.2222,2.4444,0.0678,0.1915,0.0889,0.0546,0.1382,0.0889,0.0341,0.1418,0,0.0457,0.2914,0.4671,1,2.7778,late
-12.2777,-12.5944,7.8889,0.0295,0.1387,1.1111,1.1111,0,0.5556,3,2.3333,0.3333,2.4444,0.0679,0.1944,0.1259,0.0531,0.138,0.163,0.0363,0.1438,0,0.0445,0.2916,0.4886,1.1111,2.4444,late
-10.0686,-9.6878,7.3333,0.0969,0.1731,1.3333,1.3333,0,0.7778,2.4444,1.8889,0.2222,2,0.0626,0.193,0.2,0.0484,0.1373,0.237,0.0338,0.1427,0,0.0427,0.2904,0.5155,0.8889,2.2222,late
-9.0918,-9.2356,6.7778,0.2204,0.1587,1.7778,1.7778,0,1.1111,2.1111,1.6667,0.2222,1.6667,0.0581,0.1934,0.2,0.0537,0.1384,0.237,0.0336,0.1417,0,0.0418,0.2906,0.5244,0.7778,2.2222,late
-7.1306,-6.7811,6.2222,0.399,0.159,1.8889,1.7778,0,1.1111,2.2222,1.6667,0.2222,1.7778,0.0561,0.1931,0.2185,0.0548,0.1384,0.237,0.0335,0.1408,0,0.0409,0.2892,0.5167,0.8889,2,late
-8.5483,-8.34,5.6667,0.5715,0.1604,2,1.7778,0,1.1111,2.1111,1.4444,0.3333,1.6667,0.0551,0.1943,0.2185,0.0607,0.1393,0.237,0.0361,0.1399,0,0.0393,0.2889,0.52,0.8889,1.7778,late
-8.4572,-8.34,5.1111,0.6827,0.1699,2,1.7778,0,1.1111,2.3333,1.8889,0.2222,2,0.0402,0.1896,0.2185,0.064,0.14,0.237,0.0318,0.1352,0,0.0356,0.2866,0.5207,0.8889,2,late
-9.6678,-10.7944,4.5556,0.6827,0.1825,2,1.7778,0,1.1111,1.8889,1.4444,0.2222,1.5556,0.0378,0.1862,0.2185,0.0617,0.1393,0.237,0.0308,0.1318,0,0.0354,0.2852,0.5268,0.7778,2,late
-9.9512,-12.1422,4.1111,0.5715,0.2222,1.4444,1.2222,0,0.7778,1.8889,1.4444,0.2222,1.5556,0.0368,0.1847,0.2222,0.0567,0.1391,0.2407,0.0309,0.1298,0,0.0305,0.2813,0.5493,0.7778,2,late
-10.0622,-12.1422,4.2222,0.4285,0.2327,1.7778,1.5556,0,1.2222,1.6667,1.2222,0.2222,1.3333,0.0363,0.1833,0.2222,0.055,0.1391,0.2407,0.0319,0.129,0,0.0283,0.2774,0.5965,0.6667,1.8889,late
-10.3063,-12.1422,4.3333,0.3173,0.2645,1.6667,1.3333,0.1111,1.2222,1.5556,1.2222,0.1111,1.3333,0.0355,0.181,0.1852,0.0554,0.1392,0.1667,0.0308,0.1284,0,0.0282,0.2763,0.6187,0.5556,1.7778,late
-11.4482,-13.49,4.4444,0.3173,0.2469,1.6667,1.1111,0.2222,1.1111,1.8889,1.4444,0.2222,1.5556,0.0391,0.1832,0.1111,0.0665,0.1402,0.0926,0.0349,0.1315,0,0.0312,0.2791,0.598,0.6667,2,late
-11.5805,-13.49,4.5556,0.4285,0.2856,2,1.3333,0.2222,1.5556,1.7778,1.3333,0.2222,1.5556,0.0404,0.1843,0.1111,0.0675,0.14,0.0926,0.0378,0.136,0,0.032,0.2815,0.5959,0.5556,1.7778,late
-13.2799,-15.9444,4.5556,0.601,0.2895,1.8889,1.3333,0.2222,1.5556,1.6667,1.1111,0.4444,1.2222,0.0437,0.1876,0.0926,0.071,0.1405,0.0926,0.0488,0.1424,0,0.0294,0.2818,0.6138,0.4444,1.8889,late
-9.8753,-11.4789,4.5556,0.8063,0.298,1.7778,1.3333,0.2222,1.5556,2.2222,1.6667,0.5556,1.5556,0.0417,0.1879,0.1259,0.0636,0.1392,0.1481,0.0655,0.1491,0,0.0307,0.2822,0.6169,0.4444,2.1111,late
-9.7033,-11.4789,4.5556,0.75,0.2748,2,1.3333,0.3333,1.6667,2.6667,2.1111,0.5556,2,0.044,0.1892,0.163,0.0656,0.1397,0.1481,0.0754,0.1519,0.037,0.0294,0.28,0.6108,0.5556,2.3333,late
-9.9851,-11.4789,4.4444,0.601,0.2829,1.7778,1.1111,0.3333,1.4444,2.7778,2.2222,0.5556,2,0.0432,0.1878,0.163,0.0678,0.1387,0.1111,0.0747,0.1531,0.1481,0.0302,0.2787,0.5954,0.6667,2.5556,late
-11.716,-13.9333,4.3333,0.4285,0.2592,1.5556,0.6667,0.4444,1.1111,2.8889,2.2222,0.5556,2.1111,0.0459,0.1884,0.163,0.0696,0.1368,0.0741,0.0813,0.1534,0.1852,0.0318,0.2767,0.5472,0.7778,2.7778,late
-11.6622,-14.3856,4.2222,0.3173,0.2822,1.6667,0.8889,0.3333,1.3333,2.8889,2.2222,0.5556,2.1111,0.0471,0.1871,0.163,0.0712,0.1349,0.0741,0.0855,0.1508,0.1852,0.0319,0.2727,0.5102,0.7778,2.7778,late
-10.8523,-13.49,4.1111,0.3173,0.2843,1.6667,1.1111,0.2222,1.4444,2.5556,2,0.4444,1.8889,0.0442,0.1826,0.163,0.061,0.1314,0.0741,0.0854,0.1449,0.1852,0.0284,0.2639,0.5516,0.6667,2.4444,late
-10.7179,-13.9422,4.1111,0.4285,0.3361,1.2222,0.7778,0.2222,0.8889,2.5556,2,0.4444,1.8889,0.0413,0.1757,0.1444,0.0489,0.1263,0.0556,0.0856,0.1372,0.1852,0.0254,0.2523,0.5879,0.6667,2.2222,late
-7.8426,-11.0356,4.2222,0.5715,0.3709,1.7778,1.3333,0.2222,1.3333,2.1111,1.7778,0.2222,1.6667,0.0355,0.1676,0.1444,0.037,0.1215,0.0556,0.0762,0.1262,0.1852,0.0241,0.2441,0.5961,0.5556,1.8889,late
-8.8681,-13.9422,4.3333,0.6827,0.3788,2.3333,1.8889,0.2222,1.7778,1.5556,1.2222,0.2222,1.2222,0.035,0.1628,0.1259,0.0332,0.1183,0.037,0.072,0.117,0.1852,0.0251,0.2393,0.5913,0.4444,1.5556,late
-6.7813,-12.5944,4.4444,0.6827,0.4579,2.6667,2.2222,0.2222,2,0.6667,0.5556,0,0.5556,0.0268,0.1544,0.1111,0.0311,0.115,0,0.0562,0.108,0.1852,0.0206,0.2314,0.6236,0.3333,1.1111,late
-5.3435,-10.14,4.5556,0.5715,0.4974,2.7778,2.5556,0.1111,2.1111,0.2222,0.1111,0,0.1111,0.0244,0.1519,0.0741,0.0292,0.1128,0,0.0471,0.101,0.1481,0.0203,0.2301,0.6324,0.2222,0.7778,late
-5.3918,-9.2444,4.4444,0.399,0.4697,3.1111,2.8889,0.1111,2.3333,0.2222,0,0,0.1111,0.0312,0.1553,0.037,0.0328,0.1133,0,0.0493,0.0962,0.037,0.0238,0.2339,0.6188,0.2222,0.5556,late
-5.6396,-9.2444,4.3333,0.25,0.4674,2.8889,2.8889,0,2.2222,0.3333,0.2222,0,0.2222,0.033,0.1582,0,0.046,0.1171,0,0.0444,0.0918,0,0.0277,0.2414,0.6077,0.2222,0.4444,late
-7.4909,-11.6989,4.2222,0.1937,0.4042,2.6667,2.6667,0,2,0.5556,0.4444,0,0.4444,0.0349,0.1622,0,0.0586,0.122,0,0.0417,0.0895,0,0.0299,0.2497,0.5984,0.3333,0.7778,late
-10.3501,-14.1533,4.3333,0.25,0.353,2.4444,2.4444,0,1.7778,1,0.8889,0,0.8889,0.0361,0.1667,0,0.0693,0.1271,0,0.0415,0.0893,0,0.0345,0.2621,0.559,0.4444,1.1111,late
-11.4946,-15.0489,4.3333,0.3694,0.2811,2.1111,2.1111,0,1.5556,1.4444,1.3333,0,1.3333,0.0382,0.1742,0,0.0775,0.1334,0,0.0437,0.0911,0,0.0373,0.2741,0.5214,0.5556,1.5556,late
-14.5104,-17.9556,4.3333,0.5042,0.2421,1.5556,1.5556,0,1.1111,1.8889,1.7778,0,1.7778,0.0386,0.1775,0,0.083,0.1379,0,0.0484,0.095,0,0.0407,0.2846,0.5065,0.6667,2,late
-14.6981,-15.5011,4.3333,0.5592,0.2126,1,1,0,0.6667,2.3333,2.2222,0,2.2222,0.0371,0.1807,0,0.0866,0.1416,0,0.0553,0.1011,0,0.0409,0.2899,0.4992,0.7778,2.3333,late
-17.6036,-18.4078,4.3333,0.5042,0.1653,0.6667,0.6667,0,0.4444,2.6667,2.4444,0.1111,2.4444,0.0422,0.1861,0,0.0922,0.1458,0,0.0677,0.1096,0,0.0438,0.2967,0.4703,1,2.6667,early
-20.2793,-20.8622,4.6667,0.3694,0.1227,0.3333,0.3333,0,0.2222,3,2.6667,0.2222,2.6667,0.0487,0.1912,0.0185,0.0981,0.1486,0,0.0844,0.1204,0,0.0467,0.3002,0.4549,1.1111,2.7778,late
-19.6055,-20.8622,5.2222,0.25,0.1737,0,0,0,0,3.1111,2.8889,0.2222,2.8889,0.0446,0.19,0.0185,0.0979,0.1488,0,0.0863,0.1281,0,0.0424,0.2962,0.4685,1.1111,2.7778,late
-17.3844,-18.4078,5.7778,0.1937,0.2188,0.1111,0.1111,0,0.1111,2.8889,2.6667,0.2222,2.6667,0.0413,0.1876,0.0556,0.0852,0.1465,0.037,0.086,0.1331,0,0.0372,0.2891,0.5019,1,2.7778,late
-14.8158,-15.5011,6.3333,0.25,0.2681,0.1111,0.1111,0,0.1111,2.7778,2.4444,0.2222,2.4444,0.04,0.1885,0.0926,0.0706,0.1428,0.1481,0.0832,0.1359,0,0.0351,0.2832,0.5058,1,2.6667,late
-11.4226,-12.5944,6.6667,0.399,0.3344,0.4444,0.4444,0,0.2222,2.3333,2,0.2222,2,0.0387,0.1866,0.1296,0.0621,0.1397,0.1852,0.0781,0.1367,0,0.0308,0.2744,0.5167,0.8889,2.4444,late
-10.3131,-11.6989,7,0.601,0.3603,1.5556,1.5556,0,0.4444,1.8889,1.5556,0.2222,1.5556,0.0382,0.1844,0.1667,0.0586,0.1374,0.2222,0.0718,0.136,0,0.028,0.265,0.5617,0.7778,2,late
-7.275,-8.7922,7.3333,0.7796,0.4504,1.7778,1.7778,0,0.4444,1.4444,1.1111,0.2222,1.1111,0.0366,0.1816,0.2778,0.0516,0.1343,0.3333,0.0654,0.1351,0,0.0243,0.2547,0.6189,0.6667,1.5556,late
-5.7555,-8.34,7.6667,0.9031,0.4967,2,2,0,0.4444,1.2222,0.8889,0.2222,0.8889,0.0353,0.1801,0.3148,0.0468,0.1326,0.3704,0.0591,0.134,0,0.0232,0.2498,0.6452,0.6667,1.4444,late
-2.6154,-5.4333,8,0.9705,0.4984,2.4444,2.4444,0,0.6667,1.1111,0.7778,0.2222,0.6667,0.0346,0.1821,0.3259,0.0493,0.1332,0.3889,0.051,0.1329,0,0.0218,0.2476,0.6549,0.5556,1.5556,late
-1.3258,-5.4333,8,0.9705,0.5099,2.4444,2.4444,0,0.6667,1.2222,1,0.1111,0.8889,0.0299,0.1823,0.3074,0.0474,0.1339,0.3889,0.0359,0.1302,0,0.0196,0.2461,0.6632,0.5556,1.5556,late
-1.9243,-5.4333,8,0.9031,0.4411,2.4444,2.4444,0,0.6667,1.3333,1,0.2222,0.8889,0.0298,0.1858,0.3259,0.0465,0.1358,0.3889,0.0367,0.1326,0,0.0238,0.251,0.6499,0.5556,2.1111,late
-4.8354,-7.8878,8,0.7796,0.3856,2.3333,2.3333,0,0.5556,1.7778,1.4444,0.2222,1.3333,0.0294,0.19,0.2889,0.0522,0.1386,0.3519,0.0343,0.1358,0,0.0254,0.2589,0.6277,0.6667,2.4444,late
-7.8269,-9.2356,8,0.601,0.3094,2.3333,2.3333,0,0.5556,2.1111,1.8889,0.2222,1.7778,0.03,0.1923,0.2519,0.0625,0.1425,0.2407,0.0336,0.1416,0,0.0295,0.2687,0.6065,0.6667,2.6667,late
-11.4128,-12.1422,8,0.399,0.2428,2,2,0,0.4444,2.7778,2.1111,0.4444,2.2222,0.0461,0.2012,0.2148,0.0704,0.1456,0.2037,0.0457,0.1514,0,0.0343,0.2797,0.5835,0.7778,3,late
-15.5702,-15.0489,8,0.0969,0.1144,1.1111,1.1111,0,0.6667,3.2222,2.5556,0.4444,2.6667,0.0536,0.2105,0.0852,0.083,0.151,0.0741,0.0499,0.1613,0,0.0413,0.3001,0.4751,0.8889,3.8889,late
-15.4631,-15.0489,7.5556,0.0295,0.1026,1,0.8889,0.1111,0.6667,3.2222,2.5556,0.4444,2.6667,0.0563,0.211,0.0481,0.0888,0.1525,0.037,0.0482,0.1613,0,0.0402,0.3042,0.4654,0.8889,3.6667,late
-15.7952,-15.0489,7.1111,0.0295,0.1792,0.7778,0.4444,0.3333,0.4444,3,2.4444,0.3333,2.6667,0.0518,0.2062,0.037,0.0809,0.1509,0.0185,0.0431,0.1584,0,0.0387,0.3028,0.4846,0.7778,3.3333,late
-13.9772,-12.1422,6.6667,0.0969,0.2032,1.3333,0.8889,0.4444,0.8889,2.5556,2,0.3333,2.2222,0.0503,0.2026,0.0741,0.079,0.1498,0.0556,0.0408,0.1552,0,0.037,0.3014,0.5139,0.6667,3.1111,late
-13.6216,-11.69,6.2222,0.2204,0.2381,1.3333,0.8889,0.4444,0.8889,2.5556,2,0.3333,2.1111,0.05,0.1992,0.0741,0.0763,0.1474,0.0926,0.0385,0.1516,0,0.0353,0.2983,0.518,0.7778,2.8889,late
-12.7074,-11.69,6.1111,0.399,0.2499,1.7778,1.3333,0.4444,1.3333,2.2222,1.5556,0.4444,1.6667,0.0531,0.1969,0.0963,0.0712,0.1462,0.1296,0.0443,0.1514,0,0.0349,0.2957,0.5217,0.7778,2.5556,late
-13.0765,-11.69,6,0.5715,0.2563,1.7778,1.3333,0.4444,1.3333,2.4444,1.5556,0.6667,1.6667,0.0538,0.1962,0.1074,0.0656,0.1452,0.1296,0.0542,0.1523,0.0185,0.0335,0.2938,0.5225,0.8889,2.5556,late
-13.1833,-11.69,5.8889,0.6827,0.2582,1.7778,1.3333,0.4444,1.3333,2.3333,1.5556,0.6667,1.5556,0.04,0.1927,0.1074,0.0633,0.1443,0.1296,0.0523,0.1513,0.0185,0.0338,0.2927,0.5246,0.8889,2.4444,late
-13.085,-12.5856,5.7778,0.6827,0.2572,1.7778,1.3333,0.4444,1.3333,2.3333,1.5556,0.6667,1.5556,0.0363,0.1901,0.1074,0.0641,0.1432,0.1296,0.0512,0.1506,0.0185,0.034,0.2927,0.5287,0.8889,2.4444,late
-13.9624,-12.5856,5.6667,0.5715,0.253,1.3333,0.8889,0.4444,0.8889,2.5556,1.7778,0.6667,1.7778,0.0328,0.1879,0.0889,0.0645,0.1419,0.1111,0.0502,0.1501,0.0185,0.0359,0.2935,0.5172,1,2.4444,late
-15.3776,-15.4922,6,0.399,0.2399,1.2222,0.8889,0.3333,0.8889,2.7778,2,0.6667,2,0.031,0.1871,0.0889,0.0628,0.1391,0.1111,0.0494,0.15,0.0185,0.0374,0.2932,0.5148,1,2.7778,early
-16.6004,-18.3989,6.3333,0.2204,0.1908,1,0.8889,0.1111,0.8889,2.7778,2,0.6667,2,0.0311,0.1858,0.0889,0.0649,0.1363,0.1111,0.0494,0.1512,0.0185,0.039,0.2927,0.5124,1,2.7778,early
-16.6702,-18.3989,6.3333,0.0969,0.2012,1.1111,1,0.1111,0.8889,2.7778,2,0.6667,2,0.0318,0.1849,0.0519,0.0651,0.1328,0.0741,0.0516,0.1538,0.0185,0.0392,0.2898,0.5156,1,2.7778,early
-16.1012,-18.3989,6.3333,0.0591,0.2418,1.4444,1.2222,0.1111,1.1111,2.4444,1.7778,0.5556,1.8889,0.0293,0.1812,0.0333,0.0628,0.1292,0.037,0.0492,0.1525,0.0185,0.0362,0.2825,0.5802,0.7778,2.3333,late
-13.7818,-15.4922,6,0.0969,0.3099,1.3333,1,0.1111,0.8889,2.3333,1.7778,0.4444,1.8889,0.0252,0.1768,0.0111,0.059,0.1232,0,0.0434,0.1485,0.0185,0.0349,0.275,0.621,0.6667,2.2222,early
-10.5247,-14.1444,5.6667,0.2204,0.3531,1.8889,1.4444,0.1111,1.3333,1.8889,1.3333,0.2222,1.4444,0.0244,0.1737,0,0.0544,0.1177,0,0.034,0.144,0,0.0319,0.2666,0.6572,0.5556,1.7778,late
-7.9613,-11.2378,5.6667,0.399,0.3623,2,1.4444,0.1111,1.3333,1.5556,1.1111,0.2222,1.1111,0.0229,0.17,0.0185,0.0462,0.1131,0,0.0275,0.1412,0.0185,0.0287,0.2615,0.6572,0.6667,1.6667,late
-7.8706,-10.3422,5.6667,0.5715,0.3862,2.2222,1.5556,0.2222,1.3333,1.5556,1.1111,0.2222,1.1111,0.0261,0.1704,0.0185,0.0431,0.1103,0,0.0306,0.1424,0.0185,0.0266,0.2581,0.6639,0.6667,1.5556,late
-6.594,-10.3422,5.6667,0.6827,0.3981,2.2222,1.5556,0.2222,1.3333,1.7778,0.8889,0.4444,1.1111,0.035,0.1766,0.0185,0.0375,0.1088,0,0.0391,0.1483,0.0185,0.0275,0.2596,0.672,0.6667,1.5556,late
-6.0025,-7.8878,5.6667,0.6827,0.4092,2.3333,1.5556,0.2222,1.3333,1.8889,0.8889,0.4444,1.1111,0.0373,0.1808,0.0407,0.0401,0.1107,0,0.0395,0.1534,0.0185,0.0289,0.2622,0.667,0.6667,1.3333,late
-8.2162,-7.8878,6,0.399,0.3092,1.7778,1,0.1111,0.8889,2.8889,1.5556,0.6667,1.7778,0.0414,0.1905,0.0741,0.0529,0.1179,0,0.0436,0.1595,0.0185,0.0312,0.2738,0.623,1,1.5556,early
-8.8826,-8.34,6.3333,0.2204,0.273,1.4444,0.7778,0.1111,0.6667,2.8889,1.5556,0.6667,1.7778,0.0416,0.1945,0.0741,0.0553,0.1213,0,0.0451,0.1621,0.0185,0.0324,0.2807,0.586,1,1.8889,late
-10.54,-11.2467,7.2222,0.0969,0.2033,1.3333,0.5556,0.3333,0.4444,3.3333,1.7778,0.8889,1.8889,0.0494,0.1998,0.0889,0.0617,0.1254,0,0.0556,0.1667,0.0296,0.0341,0.2841,0.5446,1.2222,2.2222,early
-10.7695,-11.2467,8.1111,0.0591,0.1987,1.3333,0.6667,0.3333,0.4444,3.1111,1.7778,0.8889,1.8889,0.0488,0.1987,0.1333,0.0678,0.1278,0.0333,0.0553,0.1671,0.0296,0.0349,0.2835,0.5341,1.1111,2.3333,late
-9.9959,-11.2467,8.6667,0.0969,0.2538,1.2222,0.6667,0.3333,0.4444,3,1.7778,0.7778,1.8889,0.0479,0.1951,0.1519,0.0673,0.1278,0.1444,0.0521,0.1638,0.0111,0.0329,0.2766,0.5724,1,2.2222,early
-8.7186,-10.7944,9.2222,0.2204,0.3195,1.2222,0.7778,0.2222,0.4444,2.5556,1.3333,0.7778,1.4444,0.044,0.1899,0.2259,0.0617,0.1264,0.2185,0.0467,0.1579,0.0111,0.0315,0.2669,0.6243,0.8889,1.8889,late
-6.2925,-7.8878,9.7778,0.399,0.3612,1.6667,1.1111,0.3333,0.6667,2.1111,1.3333,0.5556,1.2222,0.0341,0.1808,0.3,0.0574,0.1248,0.2926,0.038,0.1506,0.0111,0.0261,0.2549,0.6407,0.7778,1.4444,late
-6.6746,-8.7833,10.3333,0.601,0.3452,2.1111,1.3333,0.6667,0.8889,1.7778,0.8889,0.5556,0.7778,0.0335,0.1768,0.3,0.052,0.1219,0.3296,0.0437,0.1474,0.0111,0.0235,0.2468,0.6459,0.7778,1.3333,late
-3.9577,-6.3289,11.4444,0.9031,0.4001,2.1111,1.4444,0.6667,0.8889,0.8889,0.2222,0.4444,0.1111,0.0291,0.1649,0.3037,0.0402,0.1162,0.3667,0.0401,0.1375,0.0111,0.0218,0.2363,0.6383,0.5556,1.2222,late
-3.3875,-5.8767,12,0.9705,0.3828,2.5556,1.6667,0.6667,1.3333,1.1111,0.4444,0.4444,0.3333,0.0306,0.1624,0.3407,0.0431,0.1161,0.4037,0.0384,0.1329,0.0111,0.0209,0.2349,0.629,0.6667,1,late
-1.6918,-2.97,12,1,0.3985,2.6667,1.7778,0.4444,1.5556,0.6667,0.2222,0.2222,0.2222,0.0229,0.157,0.4,0.0367,0.1153,0.4778,0.0287,0.1282,0,0.0192,0.233,0.6444,0.4444,0.8889,late
-3.8711,-4.3178,12,1,0.3262,2.6667,1.6667,0.5556,1.5556,0.7778,0.2222,0.1111,0.2222,0.0264,0.1616,0.3556,0.0368,0.118,0.3704,0.0335,0.1305,0,0.0206,0.2429,0.6,0.4444,0.8889,late
-4.1319,-4.3178,11,1,0.2864,2.6667,1.6667,0.5556,1.7778,0.8889,0.2222,0.2222,0.2222,0.0289,0.1677,0.3,0.0451,0.1216,0.2963,0.0347,0.1351,0,0.0209,0.2502,0.563,0.5556,1.1111,late
-4.6284,-4.77,10,0.9705,0.2654,2.2222,1.3333,0.4444,1.5556,1.3333,0.4444,0.2222,0.4444,0.0314,0.174,0.237,0.0519,0.1244,0.2222,0.0336,0.1384,0,0.0211,0.2579,0.5538,0.6667,1.4444,late
-6.6333,-6.3289,9,0.9031,0.2479,2,1.3333,0.2222,1.5556,1.4444,0.4444,0.4444,0.5556,0.0406,0.1802,0.2222,0.0489,0.1272,0.1852,0.0416,0.1426,0.0111,0.0228,0.2673,0.5414,0.6667,1.5556,late
-9.0658,-8.7833,8.4444,0.7796,0.21,2.2222,1.5556,0.2222,1.7778,1.8889,0.6667,0.6667,0.7778,0.0481,0.1885,0.237,0.0545,0.1308,0.1852,0.0678,0.1507,0.0111,0.0278,0.2759,0.5292,0.6667,1.5556,late
-12.3257,-11.69,7.8889,0.601,0.1794,2.2222,1.5556,0.2222,1.7778,2.5556,1.1111,0.8889,1.2222,0.0581,0.2005,0.2,0.0583,0.1349,0.1481,0.0886,0.1612,0.0111,0.0301,0.285,0.5276,0.7778,1.8889,late
-13.134,-12.1422,7.3333,0.399,0.163,1.8889,1.4444,0.2222,1.3333,2.8889,1.3333,0.8889,1.4444,0.0615,0.2082,0.163,0.0574,0.1381,0.1111,0.09,0.1688,0.0111,0.0337,0.2921,0.5169,0.7778,2.2222,late
-13.4527,-12.1422,6.7778,0.2204,0.1467,1.6667,1.3333,0.2222,1.1111,3.4444,1.7778,1,1.8889,0.0676,0.2163,0.1,0.0609,0.1411,0.037,0.0954,0.1745,0.0111,0.0374,0.3007,0.4955,0.8889,2.5556,early
-13.2691,-13.7011,6.2222,0.0969,0.1485,1.5556,1.1111,0.3333,0.8889,4,2.2222,1.1111,2.3333,0.0672,0.2191,0.0852,0.062,0.1437,0,0.1003,0.1763,0.0296,0.0366,0.3023,0.5096,1,2.6667,early
-13.1268,-13.7011,5.6667,0.0295,0.1597,1.3333,0.8889,0.2222,0.6667,4,2.4444,1.1111,2.5556,0.0647,0.2183,0.1222,0.0617,0.1443,0,0.0961,0.1736,0.1407,0.0382,0.3045,0.4948,1,2.8889,early
-14.5132,-16.6078,6.1111,0,0.1608,1.6667,1.1111,0.3333,0.8889,3.8889,2.4444,1,2.5556,0.0644,0.2147,0.1222,0.0564,0.1428,0,0.0967,0.1711,0.1778,0.0381,0.3048,0.5054,0.8889,2.6667,early
-13.9766,-16.6078,6,0,0.2186,1.6667,1.1111,0.3333,0.8889,3.4444,2.2222,1,2.3333,0.0621,0.2081,0.1111,0.0501,0.1401,0,0.0979,0.1678,0.1778,0.0367,0.299,0.5622,0.7778,2.3333,early
-10.6562,-13.7011,5.8889,0.0295,0.3101,1.3333,0.8889,0.2222,0.6667,3.1111,2.2222,0.7778,2.2222,0.0499,0.199,0.1037,0.0497,0.1372,0,0.0846,0.1614,0.1667,0.0345,0.2914,0.604,0.6667,2.2222,early
-7.5059,-10.7944,5.7778,0.0969,0.3404,1.5556,1.1111,0.2222,0.8889,2.6667,2,0.5556,2,0.0432,0.1924,0.0889,0.044,0.1352,0,0.0581,0.1546,0.1667,0.0304,0.2859,0.6249,0.6667,2.2222,late
-6.975,-10.7944,5.6667,0.1909,0.3521,1.4444,1,0.2222,0.8889,2.4444,2,0.3333,2,0.0348,0.1848,0.0889,0.0456,0.1337,0,0.0389,0.1478,0.1667,0.0304,0.2834,0.6195,0.6667,2,late
-6.4705,-10.3422,5.5556,0.3021,0.3459,1.3333,0.8889,0.2222,0.8889,2.3333,2,0.3333,2,0.0322,0.1831,0.0889,0.0477,0.133,0,0.0403,0.1463,0.1667,0.0332,0.2841,0.6118,0.6667,2,late
-9.6374,-13.2489,5.4444,0.3806,0.3362,1.2222,0.8889,0.2222,0.8889,2.3333,1.7778,0.5556,1.7778,0.0451,0.1869,0.0778,0.0584,0.1346,0,0.0495,0.1485,0.1667,0.0324,0.2864,0.6129,0.6667,1.8889,late
-7.788,-10.3422,5.3333,0.3806,0.3308,1.1111,0.8889,0.1111,0.8889,2.6667,2,0.5556,1.7778,0.0528,0.1916,0.0556,0.0691,0.1362,0,0.0468,0.1518,0.1481,0.0348,0.2895,0.6044,0.6667,2,late
-9.3584,-10.7944,5.2222,0.3021,0.2895,1.3333,1.2222,0.1111,1,2.6667,2,0.5556,1.7778,0.0551,0.195,0.0519,0.0743,0.1379,0.0333,0.0488,0.1561,0.037,0.0377,0.2948,0.5896,0.6667,1.8889,late
-8.9785,-9.2356,5.1111,0.1909,0.2565,0.7778,0.7778,0,0.5556,3.1111,2.2222,0.7778,2,0.0553,0.1995,0.0704,0.0778,0.14,0.0704,0.0523,0.1609,0,0.0386,0.2977,0.5595,0.8889,2,early
-9.4454,-9.2356,5.5556,0.1264,0.2104,1,0.8889,0.1111,0.5556,3.1111,2.2222,0.7778,2,0.0551,0.2049,0.1444,0.0776,0.1426,0.1444,0.0534,0.1649,0,0.039,0.3027,0.5158,0.8889,2.1111,late
-11.3551,-12.1422,6,0.1264,0.1333,1.6667,1.3333,0.3333,0.8889,3.2222,2.2222,0.8889,2,0.0559,0.2103,0.1889,0.0783,0.1451,0.1815,0.0553,0.1694,0.0185,0.0397,0.3061,0.4887,1,2.1111,early
-11.7535,-12.5944,6,0.2204,0.1656,1.3333,0.8889,0.3333,0.4444,3.1111,2.2222,0.7778,2,0.0535,0.2118,0.263,0.075,0.1449,0.1815,0.0521,0.1697,0.0185,0.0377,0.3044,0.5116,0.8889,2,early
-9.2928,-9.6878,6,0.399,0.2101,1.3333,0.8889,0.3333,0.4444,2.8889,1.8889,0.7778,1.5556,0.0523,0.2138,0.3,0.0668,0.1447,0.1815,0.0502,0.1697,0.0185,0.0351,0.3009,0.5306,0.8889,1.8889,late
-11.1459,-11.0356,6,0.601,0.2347,1.7778,1.1111,0.4444,0.6667,2.8889,1.6667,1,1.3333,0.0534,0.2141,0.3212,0.0642,0.1439,0.2,0.0544,0.1706,0.0296,0.0301,0.2975,0.5347,0.8889,1.5556,late
-10.0037,-11.0356,5.7778,0.7796,0.2405,1.7778,1.1111,0.4444,0.6667,3.2222,1.8889,1.1111,1.5556,0.0451,0.2124,0.3286,0.0569,0.1421,0.2,0.062,0.1713,0.0407,0.029,0.2948,0.533,0.8889,1.5556,early
-13.5944,-14.8378,5.3333,0.8736,0.2382,1.4444,0.7778,0.4444,0.5556,3.4444,1.6667,1.4444,1.5556,0.064,0.2184,0.3063,0.0628,0.1426,0.1667,0.1062,0.1774,0.0407,0.0308,0.2934,0.5342,1.1111,1.5556,late
-13.8453,-14.8378,5.1111,0.7796,0.2206,1.4444,0.7778,0.4444,0.5556,3.6667,2,1.3333,1.7778,0.0707,0.2196,0.2804,0.0691,0.1433,0.1481,0.1143,0.1764,0.0407,0.0347,0.296,0.5253,1,1.5556,early
-14.2326,-14.8378,5,0.601,0.1935,1.3333,0.7778,0.3333,0.5556,3.7778,2.1111,1.3333,1.7778,0.0731,0.2189,0.2249,0.0787,0.1444,0.0926,0.115,0.1748,0.0407,0.0365,0.295,0.5066,1.1111,1.5556,early
-12.6021,-12.3833,4.8889,0.4285,0.2338,0.6667,0.3333,0.1111,0.2222,3.7778,2.1111,1.2222,1.7778,0.0729,0.2164,0.2175,0.0779,0.144,0.1667,0.1133,0.1707,0.0222,0.0358,0.2918,0.5084,1.1111,1.7778,late
-12.8626,-13.2789,4.7778,0.3173,0.219,0.6667,0.4444,0.1111,0.2222,3.7778,2.1111,1.2222,1.7778,0.0735,0.2143,0.1804,0.0814,0.1452,0.2037,0.1136,0.1678,0.0222,0.0359,0.2886,0.4978,1.1111,1.8889,early
-12.6693,-13.2789,4.6667,0.3173,0.2052,0.6667,0.4444,0.1111,0.2222,3.6667,2.1111,1.2222,1.7778,0.0736,0.2104,0.1434,0.0848,0.1444,0.2037,0.1139,0.1643,0.0222,0.0351,0.285,0.4938,1.1111,2.1111,late
-10.8889,-11.9311,4.5556,0.4285,0.2217,0.2222,0.2222,0,0,3.5556,2.2222,1,1.7778,0.0712,0.2074,0.1593,0.082,0.1435,0.2222,0.1082,0.1592,0.0111,0.0337,0.2793,0.5227,1.2222,2.3333,late
-9.9721,-11.9311,4.3333,0.601,0.2673,0.2222,0.2222,0,0,3.1111,2.2222,0.5556,1.7778,0.061,0.2019,0.1889,0.0764,0.1419,0.2593,0.0875,0.1532,0,0.0323,0.2753,0.5372,1.2222,2.2222,late
-6.5403,-9.4767,4.1111,0.75,0.2945,0.2222,0.2222,0,0,2.4444,2,0.1111,1.5556,0.0381,0.1942,0.1889,0.0642,0.1395,0.2593,0.0539,0.1474,0,0.0259,0.2695,0.5465,1.1111,2.4444,late
-7.6744,-11.0356,3.7778,0.8063,0.3022,0.2222,0.2222,0,0,2.3333,1.7778,0.4444,1.3333,0.037,0.1946,0.1778,0.0592,0.1386,0.2593,0.0561,0.1485,0,0.03,0.272,0.543,0.8889,2.4444,late
-8.7877,-12.5944,3.6667,0.7796,0.3341,0.2222,0.2222,0,0,2.2222,1.6667,0.4444,1.3333,0.0311,0.1938,0.1667,0.057,0.1385,0.2407,0.0479,0.1492,0,0.0269,0.271,0.5561,0.8889,2.5556,late
-11.2375,-15.0489,3.4444,0.6683,0.3188,0.1111,0.1111,0,0,2.6667,1.5556,0.5556,1.5556,0.034,0.1965,0.1481,0.0505,0.1373,0.2222,0.0472,0.1506,0,0.0272,0.2748,0.5561,1,2.5556,late
-12.0923,-15.0489,3.4444,0.399,0.2642,0.5556,0.3333,0,0.4444,3.2222,2,0.5556,2,0.035,0.2047,0.1704,0.0531,0.1356,0.2037,0.0458,0.1535,0,0.0279,0.2802,0.5416,1.2222,2.8889,late
-12.1817,-15.5011,3.6667,0.3284,0.2763,1.1111,0.6667,0,0.8889,3.1111,1.8889,0.5556,2,0.0346,0.2067,0.2074,0.051,0.1341,0.2407,0.0465,0.1569,0,0.0286,0.2814,0.5364,1.1111,2.7778,late
-11.6044,-15.5011,3.8889,0.305,0.2762,1.1111,0.6667,0,0.8889,3.1111,1.5556,0.8889,1.7778,0.0359,0.2086,0.1889,0.0498,0.1314,0.2037,0.0499,0.1618,0.0185,0.0298,0.2831,0.5095,1,2.5556,late
-10.346,-13.0467,4.4444,0.3439,0.284,1.1111,0.6667,0,0.8889,2.6667,1.1111,0.8889,1.3333,0.0361,0.2064,0.1519,0.0492,0.1288,0.1667,0.0483,0.1621,0.0185,0.0296,0.2775,0.5317,0.8889,2.2222,late
-9.838,-13.0467,5,0.4663,0.3447,1.1111,0.6667,0,0.8889,2.6667,1.1111,0.8889,1.3333,0.0353,0.2015,0.1519,0.0485,0.126,0.1667,0.0443,0.1581,0.0185,0.0283,0.2709,0.5771,0.8889,1.8889,late
-7.408,-10.14,5.6667,0.6306,0.4029,1.5556,0.8889,0,1.1111,2.1111,0.8889,0.5556,1.1111,0.029,0.1937,0.1519,0.0405,0.1228,0.1667,0.0293,0.1511,0.0185,0.0225,0.2619,0.6042,0.7778,1.6667,late
-4.8271,-7.2333,6.1111,0.7796,0.3989,2,1.1111,0,1.3333,1.8889,0.5556,0.5556,0.6667,0.0298,0.1924,0.163,0.0333,0.1211,0.2037,0.0268,0.1491,0.0185,0.0216,0.2576,0.5944,0.8889,1.8889,late
-3.3831,-7.2333,5.8889,0.9031,0.4026,2,1.1111,0,1.3333,1.8889,1,0.5556,0.8889,0.0284,0.1913,0.1815,0.0322,0.1212,0.2407,0.0293,0.1488,0.0185,0.0217,0.2542,0.5897,0.7778,2.1111,late
-3.0105,-6.3378,5.7778,0.9409,0.3985,2.2222,1.1111,0,1.3333,1.5556,0.5556,0.7778,0.4444,0.0327,0.1917,0.1778,0.0279,0.1205,0.2222,0.0445,0.153,0.037,0.0256,0.2594,0.5796,0.6667,1.8889,late
-2.6774,-5.8856,5.2222,0.9327,0.3769,2.1111,1,0,1.1111,1.7778,0.7778,0.8889,0.6667,0.0366,0.1911,0.1037,0.0326,0.1223,0.1111,0.0571,0.1555,0.037,0.0268,0.2641,0.5653,0.6667,1.7778,late
-5.282,-8.34,5,0.8765,0.3228,1.5556,0.6667,0,0.6667,2.2222,1.2222,0.8889,1.1111,0.0382,0.1907,0.0667,0.0394,0.1246,0.0741,0.0658,0.1541,0.037,0.0272,0.2697,0.5657,0.7778,2,late
-6.4227,-8.7922,4.7778,0.7919,0.3118,1.6667,0.7778,0,0.6667,2.3333,1.6667,0.5556,1.5556,0.0383,0.1879,0.0667,0.0446,0.1282,0.0926,0.0694,0.1484,0.0185,0.027,0.2732,0.5658,0.7778,2.3333,late
-8.6475,-11.2467,4.5556,0.7011,0.2728,1.6667,0.7778,0,0.6667,2.3333,1.6667,0.5556,1.5556,0.0374,0.1864,0.1778,0.044,0.1309,0.2037,0.0755,0.144,0.0185,0.0294,0.2815,0.5355,0.7778,2.7778,late
-9.4402,-11.2467,4.3333,0.601,0.2064,1.7778,0.8889,0,0.6667,2.7778,2.1111,0.5556,2,0.0404,0.1889,0.1963,0.0483,0.1342,0.2222,0.0811,0.1402,0.0185,0.0298,0.2869,0.5096,0.8889,3.1111,late
-11.2954,-14.1533,4.1111,0.4775,0.2095,1.3333,0.6667,0,0.4444,2.7778,2.1111,0.5556,2,0.0408,0.1879,0.1963,0.0478,0.135,0.2222,0.0849,0.1348,0.0185,0.0299,0.2896,0.499,0.8889,3.3333,late
-12.9016,-17.06,3.6667,0.3317,0.2199,0.8889,0.4444,0,0.2222,2.7778,2.2222,0.4444,2.3333,0.0378,0.1827,0.2222,0.0458,0.1345,0.2222,0.0849,0.1263,0.0185,0.0292,0.2875,0.519,0.7778,3.2222,late
-11.4294,-14.6056,3.8889,0.2204,0.2891,0.8889,0.4444,0,0.2222,2.3333,1.8889,0.3333,1.8889,0.0353,0.177,0.2407,0.0451,0.1332,0.2222,0.0816,0.1173,0.0185,0.0267,0.2815,0.5674,0.7778,3,late
-10.8398,-14.6056,4,0.1937,0.3996,0.5556,0.3333,0,0.1111,2.1111,1.8889,0.1111,1.8889,0.0289,0.1673,0.2222,0.0433,0.1312,0.2222,0.0659,0.1055,0,0.0221,0.2712,0.5973,0.6667,3,late
-11.9338,-16.285,4.25,0.25,0.4265,0.25,0.25,0,0,2,1.875,0,1.875,0.0261,0.1636,0.25,0.0418,0.1307,0.25,0.0581,0.0991,0,0.0212,0.2665,0.6106,0.625,3.125,late
-10.0665,-14.7071,4.1429,0.4286,0.4868,0.2857,0.2857,0,0,1.7143,1.5714,0,1.5714,0.0256,0.1614,0.2857,0.0343,0.1292,0.2857,0.0518,0.0937,0,0.0204,0.2616,0.6225,0.5714,3,late
-10.4263,-16.285,4,0.5,0.5187,0.1667,0.1667,0,0,1.3333,1.1667,0,1.1667,0.0237,0.1579,0.3056,0.0281,0.1271,0.3056,0.0455,0.0889,0,0.0197,0.2571,0.6475,0.5,2.8333,late
-8.3669,-14.076,3.8,0.6,0.5858,0.2,0.2,0,0,1.6,1.4,0,1.4,0.0258,0.1574,0.1667,0.031,0.1263,0.1667,0.0392,0.0847,0,0.0163,0.249,0.6714,0.6,2.6,late
2.3249,-11.634,17,1,0.7462,0.4,0.4,0,0,0,0,0,0,0.0749,0.0806,0,0.0749,0.0627,0,0.0749,0.0723,0,0.0547,0.1345,0.6333,0,0,late
2.0075,-10.5683,17,1,0.7652,0.3333,0.3333,0,0,0,0,0,0,0.0867,0.0841,0,0.0867,0.0647,0,0.0867,0.0751,0,0.0502,0.1381,0.6111,0,0,late
1.7362,-9.2257,17,1,0.7568,0.2857,0.2857,0,0,0,0,0,0,0.0982,0.088,0,0.0982,0.0669,0,0.0982,0.0781,0,0.0666,0.1442,0.5952,0,0,late
1.7021,-8.2188,17,1,0.7516,0.25,0.25,0,0,0,0,0,0,0.1096,0.0923,0,0.1096,0.0692,0,0.1096,0.0814,0,0.0615,0.1486,0.6042,0,0,late
1.5095,-7.8878,17,1,0.7464,0.2222,0.2222,0,0,0,0,0,0,0.1207,0.0971,0,0.1207,0.0718,0,0.1207,0.085,0,0.0578,0.1519,0.6111,0,0,late
1.4334,-4.9811,17,1,0.7048,0.4444,0.4444,0,0.2222,0,0,0,0,0.1433,0.1062,0.037,0.1433,0.0766,0.037,0.1433,0.0918,0,0.0802,0.1619,0.5476,0,0,late
0.9696,-2.5267,17,1,0.7176,0.7778,0.7778,0,0.4444,0,0,0,0,0.1618,0.1246,0.1852,0.1618,0.0858,0.1852,0.1866,0.1086,0,0.0748,0.178,0.5847,0,0,late
0.927,-2.5267,17,1,0.6918,1.2222,1.1111,0.1111,0.6667,0,0,0,0,0.1824,0.1365,0.2407,0.1824,0.0912,0.2222,0.2096,0.1191,0,0.0781,0.1891,0.5884,0,0,late
0.9406,-2.5267,17,1,0.706,1.5556,1.4444,0.1111,1,0,0,0,0,0.1583,0.1565,0.463,0.1886,0.1027,0.3704,0.1859,0.1344,0,0.0934,0.21,0.6143,0,0,late
1.3498,-2.5267,17,1,0.6528,1.8889,1.6667,0.2222,1.1111,0.1111,0,0.1111,0,0.1778,0.1686,0.4963,0.2073,0.1088,0.4074,0.2054,0.145,0,0.083,0.2209,0.6222,0.1111,0.2222,late
1.2556,-2.5267,17,1,0.6488,2.1111,1.7778,0.3333,1.1111,0.1111,0,0.1111,0,0.1671,0.1772,0.4963,0.2253,0.1156,0.4074,0.1944,0.1532,0,0.1087,0.2333,0.6191,0.1111,0.6667,late
-0.6358,-3.4222,16,1,0.6029,2.2222,1.7778,0.4444,1.1111,0.8889,0.4444,0.4444,0.4444,0.1564,0.1862,0.5074,0.2446,0.1232,0.4074,0.1826,0.1615,0.0185,0.1115,0.2467,0.6222,0.3333,1.1111,late
-1.0562,-3.8744,15,0.9705,0.5956,2,1.5556,0.4444,0.8889,1,0.4444,0.5556,0.4444,0.1352,0.1934,0.4704,0.2436,0.1296,0.3704,0.1616,0.1681,0.0185,0.1078,0.2594,0.6413,0.4444,1.7778,late
-4.5627,-6.7811,14,0.9031,0.5115,2,1.5556,0.4444,0.8889,1.6667,0.8889,0.7778,0.8889,0.1398,0.203,0.3593,0.2681,0.1362,0.2593,0.1396,0.1735,0.0185,0.1163,0.2757,0.6136,0.5556,2.3333,late
-4.7269,-6.3289,13,0.7796,0.4525,1.6667,1.2222,0.4444,0.6667,2,1.1111,0.8889,1.1111,0.1157,0.2088,0.3222,0.2651,0.1418,0.2222,0.1158,0.1761,0.0185,0.1376,0.293,0.5694,0.6667,2.8889,late
-7.4403,-7.6767,12,0.601,0.408,1.2222,0.8889,0.3333,0.4444,2.5556,1.5556,1,1.5556,0.0897,0.2133,0.2667,0.2458,0.1462,0.1852,0.0882,0.1787,0.0185,0.1425,0.3063,0.5529,0.8889,3.2222,late
-8.1423,-7.6767,11,0.399,0.3343,1.1111,0.7778,0.3333,0.3333,3,2,1,2,0.092,0.2185,0.1741,0.2293,0.1501,0.1111,0.0892,0.1824,0.0185,0.1301,0.3172,0.5449,1.1111,3.6667,late
-11.7606,-10.5833,10,0.2204,0.2477,0.8889,0.5556,0.3333,0.1111,3.5556,2.4444,1.1111,2.4444,0.0995,0.2236,0.0741,0.2404,0.1529,0.0556,0.101,0.1856,0.0185,0.1358,0.3247,0.5184,1.3333,4.1111,late
-14.4113,-13.49,9,0.0969,0.2422,0.5556,0.3333,0.2222,0,4.1111,2.8889,1.2222,2.8889,0.0696,0.2236,0.0704,0.2199,0.1544,0.0185,0.0806,0.185,0.0185,0.1364,0.3273,0.5077,1.3333,4.2222,late
-16.8463,-16.3967,7.7778,0.0295,0.1796,0.7778,0.6667,0.1111,0.4444,4.5556,2.8889,1.6667,2.8889,0.0707,0.2248,0.1,0.1905,0.1527,0.037,0.0833,0.1849,0.037,0.115,0.3247,0.4905,1.4444,3.8889,early
-15.9541,-16.3967,7.5556,0.0295,0.2077,0.7778,0.7778,0,0.5556,4,2.6667,1.3333,2.6667,0.0632,0.2217,0.1259,0.1529,0.1492,0.037,0.0779,0.181,0.0185,0.1122,0.3192,0.4782,1.3333,3.7778,late
-15.8914,-16.3967,7.3333,0.0969,0.2105,1,1,0,0.6667,3.8889,2.6667,1.2222,2.6667,0.0617,0.2156,0.163,0.1313,0.1446,0.0741,0.0769,0.1754,0.0185,0.0935,0.3075,0.5004,1.2222,3.2222,early
-12.8699,-13.9422,7.1111,0.2204,0.2723,1.5556,1.5556,0,1.1111,3.2222,2.2222,1,2.2222,0.0574,0.2093,0.2185,0.1082,0.1405,0.1296,0.0743,0.169,0.0185,0.085,0.2958,0.5503,1.1111,2.6667,late
-13.0242,-14.3944,6.8889,0.399,0.2806,2,2,0,1.3333,2.8889,2,0.8889,2,0.0549,0.2044,0.2741,0.0845,0.1363,0.1852,0.0735,0.165,0.0185,0.0638,0.2828,0.5865,1,2.1111,late
-11.3712,-13.4989,6.6667,0.601,0.3438,2.1111,2.1111,0,1.5556,2.4444,1.5556,0.8889,1.5556,0.0525,0.1991,0.2926,0.0773,0.1325,0.2222,0.0761,0.1615,0.0185,0.0578,0.2739,0.6192,0.8889,2,late
-11.3544,-13.4989,6.5556,0.7796,0.4034,2,2,0,1.5556,2.3333,1.4444,0.8889,1.4444,0.0505,0.1949,0.3111,0.0676,0.1297,0.2593,0.0754,0.1584,0.0185,0.0456,0.2674,0.6393,0.7778,2,late
-8.4336,-11.0444,6.4444,0.8736,0.4601,2,2,0,1.5556,1.8889,1.1111,0.7778,1.1111,0.0433,0.1907,0.337,0.0617,0.1289,0.2778,0.0656,0.1553,0.0185,0.0425,0.2671,0.656,0.6667,2.1111,late
-7.6958,-9.4856,6.3333,0.8736,0.4442,2.1111,2.1111,0,1.5556,1.7778,1.1111,0.6667,1.1111,0.0396,0.191,0.3074,0.0544,0.1286,0.2778,0.0563,0.1551,0.0185,0.0391,0.2696,0.6712,0.6667,2.2222,late
-5.3598,-6.5789,6.4444,0.7796,0.4933,1.7778,1.7778,0,1.1111,1.4444,1.1111,0.3333,1.1111,0.0311,0.1925,0.2778,0.0515,0.1301,0.2593,0.0508,0.1565,0,0.0349,0.2782,0.6815,0.6667,2.6667,late
-6.6871,-8.1378,6.5556,0.601,0.438,1.6667,1.6667,0,1,2,1.3333,0.6667,1.3333,0.0623,0.2016,0.2407,0.0564,0.1331,0.2593,0.0836,0.1639,0,0.0368,0.2874,0.6759,0.7778,2.6667,late
-6.3899,-7.6856,6.6667,0.399,0.4263,1.4444,1.4444,0,0.8889,2.2222,1.3333,0.8889,1.3333,0.0931,0.2106,0.2037,0.0622,0.1375,0.2222,0.1166,0.1721,0,0.038,0.2994,0.651,1,3.2222,late
-6.7852,-7.6856,6.7778,0.2204,0.3907,0.8889,0.8889,0,0.4444,2.6667,1.7778,0.8889,1.7778,0.0941,0.2141,0.1481,0.0858,0.1421,0.1667,0.1184,0.1779,0,0.0383,0.3074,0.6313,1.1111,3.7778,early
-6.9317,-7.6856,6.3333,0.0969,0.4071,0.4444,0.4444,0,0.2222,2.6667,1.7778,0.8889,1.7778,0.0939,0.2158,0.0926,0.1083,0.1459,0.1111,0.1171,0.1809,0,0.0395,0.3126,0.6176,1.1111,4.1111,late
-8.3038,-10.14,5.8889,0.0591,0.3859,0.8889,0.7778,0.1111,0.5556,2.8889,1.7778,1.1111,1.7778,0.1006,0.22,0.0952,0.1282,0.1493,0.1074,0.119,0.1831,0.0185,0.0508,0.3177,0.6028,1.1111,4.3333,late
-7.7651,-9.6878,6.4444,0.0969,0.3625,1.2222,1,0.2222,0.7778,2.5556,1.4444,1.1111,1.4444,0.1007,0.2207,0.0952,0.1255,0.1499,0.1074,0.1224,0.1835,0.0185,0.0512,0.3191,0.6028,1,4,late
-7.106,-9.2356,7,0.1909,0.38,1.5556,1.3333,0.2222,1.1111,2.4444,1.3333,1.1111,1.3333,0.1016,0.2227,0.0952,0.1219,0.15,0.1074,0.1222,0.1808,0.0185,0.048,0.315,0.6143,0.8889,3.4444,late
-7.2812,-9.2356,7.5556,0.3021,0.3795,1.7778,1.5556,0.2222,1.4444,1.8889,0.8889,1,0.8889,0.1017,0.222,0.1323,0.1233,0.1503,0.1444,0.1175,0.1751,0.0185,0.0472,0.3137,0.6019,0.7778,3.1111,late
-8.4092,-9.6878,8.1111,0.3806,0.3381,2.1111,1.8889,0.2222,1.8889,1.7778,0.8889,0.8889,0.8889,0.1044,0.2217,0.1508,0.1291,0.1501,0.163,0.1151,0.1695,0.0185,0.0558,0.3123,0.597,0.6667,2.6667,late
-6.4835,-7.2333,8.6667,0.3806,0.3818,2.6667,2.4444,0.2222,2.4444,1,0.4444,0.5556,0.4444,0.0726,0.2163,0.1619,0.1236,0.1488,0.1741,0.0831,0.1625,0.0185,0.0547,0.309,0.6091,0.4444,2.3333,late
-6.7016,-7.2333,9.2222,0.3021,0.3696,3,2.7778,0.2222,2.7778,0.7778,0.4444,0.3333,0.4444,0.044,0.2153,0.1804,0.1187,0.1474,0.1926,0.0559,0.1595,0.0185,0.0548,0.3066,0.6069,0.2222,1.7778,late
-8.4172,-8.1289,9.7778,0.1909,0.342,3.4444,3.2222,0.2222,3.2222,0.5556,0,0.5556,0,0.0561,0.2202,0.1857,0.1065,0.1466,0.2037,0.0705,0.1634,0.0185,0.0579,0.3086,0.5745,0.2222,1.4444,late
-10.3915,-9.0244,10.8889,0.0969,0.3304,3.8889,3.6667,0.2222,3.6667,0.6667,0,0.6667,0,0.0619,0.2255,0.2005,0.0936,0.1456,0.2259,0.0721,0.1658,0.0185,0.068,0.3133,0.55,0.3333,1.2222,late
-9.2341,-7.4656,12,0.0295,0.3411,3.6667,3.5556,0.1111,3.5556,0.3333,0,0.3333,0,0.0566,0.2259,0.1979,0.0723,0.144,0.2111,0.0649,0.1662,0,0.0562,0.3095,0.5608,0.2222,0.7778,early
-11.9656,-10.3722,12,0,0.3423,3.7778,3.7778,0,3.7778,0.6667,0,0.6667,0,0.0863,0.2335,0.1732,0.0773,0.1447,0.2037,0.087,0.1724,0,0.0576,0.3094,0.5511,0.3333,0.7778,late
-14.5974,-11.72,12,0,0.2682,3.6667,3.6667,0,3.6667,0.8889,0.1111,0.7778,0,0.0907,0.2368,0.1584,0.0958,0.1462,0.1852,0.0999,0.1795,0,0.0635,0.3128,0.5162,0.4444,1,early
-13.2054,-10.3722,12,0,0.3099,3.8889,3.8889,0,3.8889,0.8889,0.1111,0.7778,0,0.0923,0.2392,0.1584,0.0944,0.146,0.1852,0.1018,0.1841,0,0.066,0.3094,0.5241,0.4444,1,early
-12.5796,-11.2678,11.5556,0,0.3676,3.6667,3.6667,0,3.6667,0.8889,0.1111,0.7778,0,0.0899,0.2373,0.1769,0.085,0.1445,0.2037,0.1011,0.1863,0,0.0589,0.3012,0.5389,0.4444,0.8889,early
-14.0507,-13.7222,11.1111,0.0295,0.336,3.6667,3.6667,0,3.5556,1.1111,0.1111,1,0,0.1092,0.2396,0.1856,0.0879,0.1436,0.2222,0.1047,0.1874,0.0185,0.058,0.296,0.549,0.5556,0.8889,early
-13.4661,-13.7222,10.6667,0.0969,0.3429,3.7778,3.7778,0,3.6667,1.1111,0.1111,1,0,0.1087,0.2362,0.2227,0.0894,0.142,0.2593,0.1022,0.1833,0.0185,0.0599,0.2905,0.5397,0.5556,0.7778,early
-10.8153,-12.3744,10.2222,0.2204,0.436,3.5556,3.5556,0,3.4444,0.8889,0.1111,0.7778,0,0.0961,0.2297,0.2914,0.0768,0.1383,0.3222,0.0872,0.1737,0.0185,0.0565,0.2783,0.5622,0.4444,0.5556,late
-8.1235,-11.0267,9.7778,0.399,0.4546,3.4444,3.4444,0,3.3333,0.7778,0.1111,0.6667,0,0.0904,0.222,0.3137,0.0673,0.1357,0.337,0.0852,0.1656,0.0185,0.0458,0.2662,0.5973,0.3333,0.5556,late
-7.6274,-9.6789,9.3333,0.601,0.4208,3.3333,3.3333,0,3.1111,0.7778,0.1111,0.6667,0,0.0908,0.2189,0.2951,0.0699,0.1349,0.3185,0.086,0.1587,0.0185,0.045,0.2604,0.5973,0.3333,0.8889,late
-5.1936,-6.7722,8.8889,0.7796,0.4256,3.1111,3.1111,0,2.8889,0.4444,0.1111,0.3333,0,0.0611,0.2082,0.2828,0.068,0.1329,0.2889,0.0638,0.1504,0.0185,0.043,0.2535,0.6109,0.2222,1.1111,late
-2.7699,-5.4244,8.4444,0.9031,0.47,3,3,0,2.7778,0.4444,0.2222,0.2222,0.2222,0.0568,0.2019,0.2606,0.0595,0.1315,0.2704,0.0558,0.1453,0.0185,0.0398,0.2476,0.6208,0.2222,1,late
-4.3626,-6.7722,7.4444,0.9705,0.4367,2.4444,2.4444,0,2.2222,0.7778,0.3333,0.4444,0.2222,0.059,0.1999,0.2458,0.075,0.1323,0.2333,0.0631,0.1462,0.037,0.0371,0.2461,0.6248,0.3333,1.3333,late
-4.4395,-6.7722,6.8889,0.9705,0.4222,2.2222,2.2222,0,2,1.2222,0.7778,0.4444,0.6667,0.0596,0.199,0.2087,0.0902,0.1345,0.1963,0.0625,0.1476,0.037,0.0369,0.2475,0.6221,0.4444,1.7778,late
-4.421,-6.7722,6.3333,0.9031,0.4389,1.6667,1.6667,0,1.5556,1.2222,0.7778,0.4444,0.6667,0.0423,0.1965,0.1889,0.0928,0.1359,0.1667,0.0579,0.1499,0.0185,0.0395,0.2527,0.6024,0.4444,1.8889,late
-5.1123,-6.7722,5.6667,0.7796,0.4253,1.2222,1.2222,0,1.1111,1.6667,1.1111,0.5556,1,0.0422,0.1951,0.1333,0.0988,0.1383,0.1111,0.0555,0.1526,0.0185,0.0386,0.2571,0.6178,0.5556,2.4444,late
-6.5171,-9.6789,5,0.6306,0.4128,1,1,0,0.8889,1.6667,1.1111,0.5556,1,0.0419,0.1927,0.0593,0.104,0.14,0.037,0.0544,0.1559,0.0185,0.0412,0.2663,0.6203,0.5556,2.7778,early
-7.6009,-11.0267,4.2222,0.4958,0.3878,1.3333,1.2222,0.1111,1.1111,1.6667,1.1111,0.5556,1,0.0458,0.1946,0.0407,0.1137,0.1416,0.0185,0.0583,0.1621,0.0185,0.0412,0.2735,0.6261,0.5556,2.7778,late
-6.9881,-11.0267,3.7778,0.4113,0.4232,1.4444,1.3333,0.1111,1.3333,1.6667,1.1111,0.5556,1,0.0476,0.1938,0.0963,0.1132,0.1406,0.0741,0.0572,0.1649,0.0185,0.0402,0.2777,0.6658,0.5556,2.4444,late
-6.5521,-11.0267,3.3333,0.4285,0.4566,1.3333,1.2222,0.1111,1.2222,1.6667,1.1111,0.5556,1,0.0474,0.1923,0.2074,0.109,0.1382,0.1852,0.0538,0.1659,0.0185,0.0398,0.2815,0.7015,0.5556,2.1111,late
-7.1524,-11.0267,2.8889,0.507,0.4289,1.4444,1.3333,0.1111,1.3333,1.4444,0.8889,0.5556,0.7778,0.0464,0.1928,0.263,0.0976,0.1358,0.2407,0.0499,0.1672,0.0185,0.0367,0.2839,0.7477,0.4444,2,late
-7.152,-11.0267,3,0.601,0.4193,1.6667,1.5556,0.1111,1.5556,1.5556,0.7778,0.7778,0.7778,0.0513,0.1937,0.2556,0.076,0.1326,0.2778,0.0568,0.1692,0.0111,0.0433,0.2904,0.7291,0.5556,1.7778,early
-7.4201,-10.1311,3.3333,0.7011,0.3733,2.2222,2,0.2222,2,1.1111,0.3333,0.7778,0.3333,0.0571,0.1969,0.2556,0.0696,0.1316,0.2778,0.0726,0.1724,0.0111,0.0446,0.2966,0.7132,0.4444,1.6667,late
-8.9192,-10.1311,3.6667,0.7623,0.3403,2.3333,2,0.3333,2,1.4444,0.6667,0.7778,0.6667,0.0682,0.2003,0.2661,0.0819,0.133,0.2778,0.0918,0.1757,0.0222,0.0464,0.2999,0.7053,0.5556,1.8889,late
-9.2821,-10.5833,4.1111,0.7796,0.3239,2.3333,2,0.3333,2,1.4444,0.6667,0.7778,0.6667,0.0682,0.2031,0.3032,0.0796,0.1336,0.2778,0.093,0.1785,0.0593,0.0463,0.3016,0.6947,0.5556,1.7778,late
-12.2294,-10.5833,4.5556,0.7123,0.2433,2.5556,2,0.5556,2,2.2222,1.2222,1,1.2222,0.0785,0.2097,0.331,0.0833,0.1363,0.2778,0.1207,0.184,0.0815,0.0487,0.3045,0.6744,0.7778,1.8889,late
-11.6213,-9.2356,5.1111,0.5715,0.2527,1.8889,1.4444,0.4444,1.4444,2.7778,1.6667,1.1111,1.6667,0.075,0.2113,0.368,0.0837,0.1384,0.2593,0.12,0.1854,0.1185,0.0529,0.306,0.6426,0.8889,2.2222,late
-15.2752,-12.1422,5.3333,0.399,0.1986,1.5556,1,0.5556,1,3.7778,2.1111,1.6667,2.1111,0.0803,0.2151,0.3402,0.0924,0.141,0.2037,0.1326,0.1898,0.1407,0.0571,0.3068,0.5814,1.2222,2.6667,late
-16.3822,-13.49,5.1111,0.2204,0.172,1.4444,0.8889,0.5556,0.8889,4,2.3333,1.6667,2.3333,0.0833,0.2181,0.2291,0.1019,0.1442,0.0926,0.1348,0.1911,0.1407,0.0583,0.3051,0.5351,1.3333,2.8889,late
-16.2029,-13.9422,4.8889,0.1264,0.2641,1.2222,0.6667,0.5556,0.6667,4,2.3333,1.6667,2.3333,0.0828,0.2145,0.1735,0.1016,0.1442,0.037,0.1322,0.1876,0.1407,0.0593,0.2999,0.4963,1.3333,3.2222,early
-16.1278,-14.0225,5,0.1264,0.2946,1.125,0.5,0.625,0.5,4,2.625,1.375,2.625,0.0781,0.2127,0.1786,0.1106,0.1465,0,0.1264,0.186,0.1458,0.0545,0.2964,0.5034,1.25,3.375,late
-17.3032,-15.2771,4.8571,0.2857,0.3136,0.5714,0,0.5714,0,4.5714,3,1.5714,3,0.0771,0.2109,0.2041,0.1109,0.1473,0,0.1196,0.1838,0.1667,0.0552,0.2921,0.5039,1.4286,3.4286,late
-15.1532,-13.2683,4.6667,0.3333,0.3647,0.5,0,0.5,0,4.5,3,1.5,3,0.0636,0.2045,0.2222,0.0962,0.1453,0,0.1018,0.1782,0.1778,0.0533,0.2855,0.5071,1.3333,3.5,late
-17.008,-14.874,4.4,0.4,0.3974,0.6,0,0.6,0,4.6,3,1.6,3,0.0681,0.2022,0.2,0.099,0.1429,0,0.112,0.1752,0.1467,0.055,0.2802,0.5054,1.4,3.4,late
-9.5365,-9.642,3,0.6,0.3133,2.4,2.2,0.2,1,2,1.2,0.8,0.8,0.0535,0.2209,0.1381,0.095,0.1832,0.0933,0.0405,0.1479,0.0267,0.0367,0.288,0.5584,0.8,2.4,late
-11.5669,-12.59,4,0.5,0.2806,2.5,2.3333,0.1667,1.1667,2,1.3333,0.6667,1,0.0539,0.2177,0.1484,0.0944,0.1812,0.1111,0.0364,0.1459,0.0222,0.037,0.2853,0.5461,0.8333,2.8333,late
-10.384,-10.9586,4.7143,0.4286,0.2827,3,2.8571,0.1429,1.4286,1.7143,1.1429,0.5714,0.8571,0.0509,0.2168,0.1558,0.0909,0.1805,0.1238,0.0344,0.1463,0.019,0.034,0.2822,0.5554,0.7143,2.5714,late
-12.2979,-13.005,5.25,0.375,0.2474,3.25,3,0.25,1.75,1.75,1,0.75,0.75,0.0558,0.2211,0.1601,0.0852,0.18,0.1292,0.0449,0.1496,0.0292,0.035,0.2852,0.5473,0.75,2.375,late
-13.1149,-13.0378,5.6667,0.3333,0.2243,3.3333,3.1111,0.2222,2,1.5556,0.8889,0.6667,0.6667,0.0536,0.2207,0.1423,0.0789,0.1778,0.1148,0.0465,0.1508,0.0259,0.0372,0.2862,0.5293,0.6667,2.4444,late
-14.6882,-14.3856,6.5556,0.3317,0.2465,3.6667,3.4444,0.2222,2.4444,1.2222,0.5556,0.6667,0.4444,0.0538,0.2202,0.1423,0.0737,0.1748,0.1148,0.051,0.1539,0.0259,0.037,0.2847,0.5278,0.5556,2.3333,late
-13.6145,-13.0378,7.4444,0.1909,0.2217,3.6667,3.4444,0.2222,2.6667,1.2222,0.5556,0.6667,0.4444,0.0532,0.2192,0.1423,0.0677,0.1731,0.1148,0.0539,0.1551,0.0259,0.037,0.2828,0.5358,0.5556,1.8889,late
-14.1149,-13.0378,8.2222,0.0969,0.2171,4.2222,4.1111,0.1111,3.3333,0.8889,0.3333,0.5556,0.2222,0.0497,0.2173,0.1265,0.0639,0.1706,0.1148,0.0493,0.154,0.0296,0.0405,0.2852,0.5276,0.5556,1.7778,early
-13.2696,-12.5856,9,0.0295,0.218,4,3.8889,0.1111,3.4444,1,0.3333,0.6667,0.2222,0.0477,0.215,0.0931,0.0542,0.1671,0.0815,0.0534,0.1541,0.0667,0.0405,0.2847,0.5125,0.6667,1.7778,early
-13.2495,-13.9333,8.6667,0,0.2648,4,3.8889,0.1111,3.4444,0.7778,0.2222,0.5556,0.2222,0.0426,0.2122,0.082,0.0481,0.1655,0.063,0.055,0.1526,0.0667,0.0358,0.2805,0.5466,0.5556,1.5556,late
-11.1639,-11.4789,8.3333,0.0295,0.2846,4,3.8889,0.1111,3.4444,0.6667,0.1111,0.5556,0,0.041,0.2143,0.0598,0.047,0.1648,0.0407,0.0567,0.1507,0.0667,0.0338,0.2824,0.5668,0.5556,1.1111,early
-10.7227,-11.4789,8,0.0969,0.3107,3.8889,3.7778,0.1111,3.5556,0.6667,0.1111,0.5556,0,0.0395,0.212,0.0376,0.0436,0.1635,0.0185,0.0568,0.1466,0.0667,0.034,0.2823,0.5704,0.5556,1,early
-10.4349,-11.4789,7.6667,0.2204,0.3107,3.8889,3.8889,0,3.6667,0.4444,0.1111,0.3333,0,0.0327,0.2081,0.0164,0.0448,0.1629,0,0.0464,0.1401,0.0556,0.0366,0.2823,0.5663,0.4444,1.2222,early
-8.515,-10.1311,7.3333,0.399,0.3402,3.5556,3.5556,0,3.3333,0.6667,0.3333,0.3333,0.1111,0.0305,0.2053,0.0164,0.0446,0.1619,0,0.0438,0.1361,0.0556,0.0329,0.2802,0.5878,0.5556,1,late
-7.7135,-9.2356,7,0.601,0.344,3.5556,3.5556,0,3.3333,0.6667,0.3333,0.3333,0.1111,0.0304,0.2062,0.0164,0.0446,0.1625,0,0.0429,0.1343,0.0556,0.0321,0.2788,0.602,0.5556,0.8889,late
-9.6625,-12.1422,6.3333,0.7796,0.3211,3.7778,3.7778,0,3.5556,1.1111,0.4444,0.6667,0.1111,0.0377,0.2111,0.0217,0.051,0.1642,0,0.0462,0.1347,0.0556,0.033,0.2813,0.5923,0.6667,1,late
-7.1311,-9.6878,5.6667,0.8736,0.3662,3.1111,3.1111,0,2.8889,0.8889,0.4444,0.4444,0.1111,0.0319,0.2066,0.0164,0.0446,0.1623,0,0.0405,0.1332,0.037,0.0264,0.2772,0.5894,0.4444,1.2222,late
-7.7288,-10.14,5,0.8736,0.408,2.8889,2.8889,0,2.6667,0.7778,0.4444,0.3333,0.1111,0.0304,0.2058,0.0053,0.0434,0.163,0,0.037,0.1339,0,0.0263,0.2743,0.6252,0.3333,1.1111,late
-9.0352,-10.14,4.5556,0.7796,0.3582,2.8889,2.8889,0,2.6667,1.1111,0.5556,0.5556,0.1111,0.0339,0.2109,0.0164,0.0464,0.1656,0,0.0547,0.1393,0,0.0279,0.2767,0.6054,0.4444,1.1111,late
-9.5492,-10.14,4.1111,0.6306,0.3685,3.1111,3.1111,0,2.8889,1,0.4444,0.5556,0.1111,0.0325,0.2122,0.0349,0.0406,0.1666,0.0185,0.0628,0.1451,0,0.0278,0.2759,0.5979,0.3333,1.2222,late
-12.4239,-13.0467,4.7778,0.4958,0.3211,2.8889,2.7778,0.1111,2.6667,1.4444,0.6667,0.7778,0.2222,0.0355,0.2154,0.0423,0.0398,0.166,0.0185,0.0743,0.1512,0.0111,0.0296,0.2799,0.5778,0.5556,1.5556,late
-11.8963,-11.4878,5.4444,0.4113,0.3332,2.5556,2.4444,0.1111,2.3333,1.4444,0.6667,0.7778,0.2222,0.0343,0.2148,0.0423,0.0358,0.1648,0.0185,0.0735,0.1546,0.0111,0.0265,0.2768,0.5697,0.5556,1.3333,late
-13.143,-11.94,6.1111,0.399,0.3165,3,2.8889,0.1111,2.6667,1.3333,0.5556,0.7778,0.1111,0.039,0.2202,0.0534,0.0397,0.1681,0.0296,0.0715,0.1566,0.0111,0.0295,0.2805,0.556,0.5556,1.4444,late
-15.656,-12.8356,6.7778,0.4102,0.2558,3,2.8889,0.1111,2.6667,1.6667,0.6667,1,0.1111,0.0488,0.2259,0.0587,0.0445,0.1708,0.0407,0.0751,0.159,0.0111,0.0323,0.2872,0.5418,0.6667,1.4444,late
-16.8108,-12.8356,7.7778,0.3806,0.2417,3.1111,2.8889,0.2222,2.6667,1.3333,0.5556,0.7778,0.1111,0.0485,0.2246,0.0534,0.0386,0.1687,0.0407,0.0837,0.1595,0.0111,0.033,0.2898,0.5286,0.6667,1.6667,late
-19.833,-15.29,8.7778,0.3021,0.1979,3.5556,3.3333,0.2222,3.1111,1.3333,0.5556,0.7778,0.1111,0.0497,0.2265,0.0534,0.0389,0.1691,0.0407,0.0907,0.1608,0.0111,0.0328,0.2936,0.5375,0.6667,1.6667,late
-22.787,-17.7444,9.7778,0.1909,0.1078,3.7778,3.5556,0.2222,3.3333,1.3333,0.5556,0.7778,0.1111,0.0511,0.2307,0.0534,0.0399,0.1712,0.0407,0.097,0.1609,0.0111,0.0425,0.3052,0.4852,0.6667,1.7778,late
-23.4882,-17.7444,10.8889,0.0969,0.0852,4,3.7778,0.2222,3.5556,1.3333,0.6667,0.6667,0.3333,0.0489,0.231,0.0534,0.0452,0.1736,0.0407,0.0841,0.1588,0.0481,0.0449,0.3128,0.4776,0.6667,1.8889,early
-22.861,-17.2922,12,0.0295,0.0621,4.1111,3.6667,0.4444,3.5556,1.3333,0.6667,0.6667,0.3333,0.0496,0.231,0.0571,0.0459,0.1731,0.0222,0.0802,0.1587,0.0852,0.0457,0.3164,0.4726,0.6667,1.7778,early
-22.0433,-15.7333,12,0,0.0925,4.1111,3.6667,0.4444,3.5556,1.1111,0.4444,0.6667,0.2222,0.0487,0.2321,0.072,0.0443,0.1739,0.0222,0.0761,0.1595,0.0741,0.0451,0.3177,0.4856,0.6667,1.7778,late
-20.3207,-14.3856,12,0,0.1007,4.1111,3.6667,0.4444,3.5556,1.3333,0.5556,0.7778,0.2222,0.0539,0.2357,0.0831,0.048,0.1772,0.0222,0.0807,0.1619,0.0741,0.0508,0.3263,0.4944,0.7778,2,early
-19.6463,-14.3856,12,0,0.0923,4,3.5556,0.4444,3.4444,1.3333,0.5556,0.7778,0.2222,0.0515,0.2354,0.072,0.0542,0.1799,0.0111,0.0815,0.1633,0.0741,0.0502,0.3306,0.5023,0.7778,1.8889,late
-16.6978,-13.0378,10.8889,0,0.1604,3.7778,3.3333,0.4444,3.2222,1,0.4444,0.5556,0.2222,0.0409,0.2309,0.1037,0.0479,0.1794,0,0.0751,0.1623,0.0741,0.0472,0.3315,0.5097,0.6667,1.8889,late
-16.0069,-13.0378,9.7778,0.0295,0.1711,3.3333,2.8889,0.4444,2.7778,1.6667,0.8889,0.7778,0.6667,0.0394,0.2327,0.1196,0.059,0.1844,0,0.0695,0.1627,0.0815,0.0509,0.3344,0.5082,0.8889,2,late
-13.0387,-10.5833,8.5556,0.0969,0.1954,3.4444,3,0.4444,2.6667,1.6667,0.8889,0.7778,0.6667,0.0433,0.2362,0.1418,0.0782,0.191,0.0222,0.0653,0.162,0.0815,0.0522,0.3344,0.5123,0.8889,2,late
-10.8257,-9.0244,7.5556,0.1909,0.1959,3,2.5556,0.4444,2.2222,2.2222,1.2222,1,0.8889,0.0484,0.2366,0.1566,0.0887,0.1937,0.0407,0.0635,0.1619,0.1,0.0462,0.3318,0.5135,1.1111,2.1111,late
-8.76,-8.1289,6.5556,0.3317,0.2491,2.6667,2.2222,0.4444,1.7778,2.1111,1.1111,0.8889,0.6667,0.0489,0.2354,0.1677,0.0866,0.1941,0.0778,0.0589,0.1601,0.063,0.0434,0.3271,0.5205,1.2222,2.1111,late
-10.0007,-9.4767,5.5556,0.4775,0.2446,2.2222,2,0.2222,1.5556,2.4444,1.4444,0.8889,0.8889,0.0505,0.2355,0.1677,0.0989,0.1979,0.1,0.0559,0.1575,0.0259,0.0442,0.3271,0.5177,1.4444,2.1111,late
-9.9633,-11.0356,4.5556,0.601,0.2385,2,1.8889,0.1111,1.3333,2.5556,1.4444,1,0.8889,0.0509,0.2341,0.164,0.1049,0.1989,0.1,0.0565,0.1551,0.0444,0.0444,0.3248,0.5214,1.3333,2.2222,late
-9.7734,-11.4878,3.5556,0.6716,0.2676,2,1.8889,0.1111,1.1111,2.7778,1.7778,0.8889,1.3333,0.0486,0.2283,0.1529,0.1062,0.1957,0.1,0.057,0.1512,0.0444,0.0382,0.3165,0.5375,1.3333,2.2222,late
-9.1929,-11.4878,2.5556,0.695,0.3234,1.6667,1.5556,0.1111,0.7778,2.6667,1.6667,0.8889,1.3333,0.0481,0.2199,0.1529,0.0982,0.1884,0.1,0.0599,0.1473,0.0444,0.0367,0.3054,0.5466,1.2222,2.4444,late
-8.6489,-11.4878,3,0.6561,0.2935,2,1.8889,0.1111,1,2.6667,1.6667,0.8889,1.3333,0.0498,0.2129,0.1344,0.1,0.1822,0.1185,0.0615,0.1424,0.0444,0.0369,0.2952,0.5538,1.2222,2.4444,late
-6.0071,-8.5811,3.4444,0.5632,0.3645,2,2,0,1,1.8889,1.2222,0.5556,0.8889,0.0438,0.2009,0.1926,0.0875,0.1722,0.1926,0.0515,0.1347,0.037,0.0312,0.2806,0.6031,0.8889,2,late
-5.7296,-9.4767,4,0.4663,0.4304,1.7778,1.7778,0,1,1.8889,1.2222,0.5556,0.8889,0.0386,0.1892,0.2444,0.0679,0.1613,0.2444,0.0488,0.1283,0.037,0.0285,0.2689,0.6536,0.8889,1.6667,late
-4.4001,-8.1289,4.3333,0.4408,0.4747,2.2222,2.2222,0,1.2222,1.3333,0.8889,0.3333,0.6667,0.0337,0.1799,0.2667,0.0572,0.1522,0.263,0.0445,0.122,0.0185,0.0251,0.2558,0.6789,0.6667,1.6667,late
-4.1207,-8.1289,4.6667,0.4958,0.4394,2.1111,2.1111,0,1.2222,1.2222,0.8889,0.3333,0.6667,0.0352,0.1737,0.2815,0.0528,0.1447,0.263,0.044,0.118,0.0185,0.0243,0.2468,0.6714,0.5556,1.8889,late
-2.8878,-7.2333,5,0.6306,0.4298,2.4444,2.4444,0,1.3333,0.8889,0.5556,0.3333,0.4444,0.0338,0.1665,0.2778,0.0394,0.1362,0.2593,0.0454,0.1155,0.0185,0.0263,0.2405,0.6565,0.3333,1.8889,late
-1.5246,-4.7789,5,0.7796,0.402,2.4444,2.4444,0,1.3333,0.8889,0.8889,0,0.6667,0.0342,0.1643,0.2593,0.0354,0.1327,0.2593,0.0424,0.1139,0,0.0267,0.2393,0.6431,0.3333,1.8889,late
-1.4117,-4.3267,5,0.8736,0.3687,2.4444,2.3333,0.1111,1.3333,0.8889,0.8889,0,0.6667,0.0366,0.1671,0.2593,0.0334,0.1322,0.2593,0.0452,0.1166,0,0.0288,0.2426,0.6363,0.3333,1.8889,late
-3.8771,-5.2222,5,0.8736,0.3149,2.7778,2.6667,0.1111,1.7778,1.1111,0.8889,0.2222,0.6667,0.0389,0.1754,0.2704,0.0346,0.1358,0.2593,0.0454,0.1211,0.0185,0.0364,0.2531,0.6123,0.4444,2,late
-5.5097,-5.6744,4.7778,0.7796,0.2768,2.4444,2.3333,0.1111,1.5556,1.3333,1.1111,0.2222,0.8889,0.04,0.1843,0.2704,0.038,0.1424,0.2593,0.046,0.1271,0.0185,0.0401,0.2658,0.5881,0.5556,2.3333,late
-8.7427,-8.5811,4.5556,0.6306,0.1952,2.4444,2.2222,0.2222,1.5556,1.6667,1.2222,0.4444,0.8889,0.0486,0.1974,0.2074,0.0426,0.1509,0.1852,0.0591,0.136,0.037,0.0471,0.2838,0.539,0.7778,2.7778,late
-11.9856,-10.14,4.3333,0.4958,0.1036,2.3333,1.8889,0.4444,1.2222,1.7778,1.3333,0.4444,0.8889,0.0549,0.2111,0.1704,0.0585,0.1599,0.1111,0.0695,0.1456,0.0741,0.0563,0.3016,0.4764,0.8889,3.2222,late
-12.7397,-10.5922,4.1111,0.4408,0.0695,2.2222,1.6667,0.5556,1.2222,2,1.4444,0.5556,0.8889,0.0611,0.2211,0.1481,0.0738,0.1686,0.0926,0.079,0.1542,0.0926,0.0608,0.3156,0.4579,1,3.2222,late
-16.5575,-13.0467,3.6667,0.4958,0.0532,2.7778,2.1111,0.6667,1.6667,2.1111,1.3333,0.7778,0.8889,0.0738,0.2309,0.1259,0.084,0.1739,0.0556,0.1023,0.1633,0.1037,0.0678,0.3292,0.4476,1,3,late
-16.7366,-13.0467,3.2222,0.601,0.0645,2.7778,2.1111,0.6667,1.7778,2.1111,1.3333,0.7778,0.8889,0.0816,0.2387,0.1407,0.096,0.1783,0.0704,0.1021,0.1684,0.1037,0.0664,0.3346,0.4622,1,3.3333,late
-16.7556,-12.5944,3.3333,0.6827,0.0564,2.8889,2.2222,0.6667,2,2.2222,1.4444,0.7778,0.8889,0.0867,0.2398,0.1519,0.1039,0.1792,0.0815,0.0994,0.1702,0.1037,0.0691,0.3375,0.455,1.1111,3.3333,late
-16.5367,-12.5944,3.4444,0.6827,0.0834,2.7778,2.2222,0.5556,2,1.7778,1,0.7778,0.4444,0.0812,0.2381,0.2259,0.1006,0.1784,0.1556,0.0938,0.1692,0.1037,0.0663,0.3328,0.4591,1,3.2222,late
-14.7853,-12.5944,3.5556,0.5715,0.136,2.5556,2,0.5556,1.7778,1.7778,1.2222,0.5556,0.6667,0.0775,0.235,0.2704,0.0974,0.1759,0.1926,0.0922,0.1677,0.0852,0.0577,0.3241,0.4946,1,3.3333,late
-16.1148,-13.49,3.5556,0.399,0.1493,2.5556,2,0.5556,1.7778,2,1.2222,0.7778,0.6667,0.0885,0.2352,0.2741,0.0933,0.1723,0.1926,0.1046,0.167,0.0852,0.0609,0.3202,0.5024,1.1111,3.5556,late
-16.8399,-13.49,3.3333,0.2204,0.1493,2.8889,2.4444,0.4444,2.2222,1.8889,1.3333,0.5556,0.8889,0.0898,0.2295,0.2741,0.0962,0.1667,0.2037,0.0957,0.1624,0.0667,0.0553,0.3116,0.5066,1,3.2222,late
-13.3265,-13.49,3.1111,0.0969,0.1913,2.6667,2.4444,0.2222,2.2222,2.3333,1.6667,0.6667,1.3333,0.0879,0.2222,0.2593,0.086,0.1608,0.2222,0.0908,0.1562,0.0296,0.0474,0.3003,0.5204,1.1111,3.2222,late
-12.5783,-13.0378,3.8889,0.0295,0.1932,2.7778,2.6667,0.1111,2.2222,2.1111,1.5556,0.5556,1.3333,0.0867,0.2148,0.2667,0.0752,0.1537,0.2259,0.0842,0.1488,0.0111,0.0437,0.291,0.5204,1,3.1111,late
-8.4776,-10.1311,4.8889,0.0295,0.2887,2.2222,2.2222,0,1.7778,1.8889,1.5556,0.3333,1.3333,0.0697,0.2028,0.363,0.0616,0.1468,0.337,0.0606,0.1387,0,0.0364,0.2765,0.5518,0.8889,3,late
-7.6694,-9.6789,5.8889,0.0969,0.3237,1.7778,1.7778,0,1.3333,1.8889,1.5556,0.3333,1.3333,0.0606,0.1934,0.3667,0.0492,0.1416,0.3407,0.0573,0.1303,0,0.0343,0.2678,0.5567,0.8889,2.7778,late
-7.1106,-10.1311,6.6667,0.2204,0.4127,1.7778,1.7778,0,1.3333,1.4444,1.1111,0.3333,1.1111,0.0522,0.1854,0.3926,0.039,0.137,0.3667,0.0543,0.1229,0,0.0295,0.2584,0.5675,0.6667,2.5556,late
-7.4235,-10.5833,7.4444,0.399,0.3834,1.6667,1.6667,0,1.3333,1.4444,1.1111,0.3333,1.1111,0.0522,0.1782,0.4296,0.0389,0.1329,0.4037,0.0526,0.117,0,0.029,0.2555,0.5621,0.6667,2.6667,late
-6.8604,-9.6878,8.2222,0.601,0.3431,1.7778,1.7778,0,1.3333,1.2222,0.8889,0.3333,0.8889,0.0539,0.1721,0.3926,0.04,0.1301,0.3852,0.0525,0.1124,0,0.0298,0.2554,0.538,0.5556,2.2222,late
-4.742,-8.7922,9,0.7796,0.3757,1.6667,1.6667,0,1.1111,1,0.8889,0.1111,0.8889,0.0416,0.1662,0.3704,0.0409,0.1283,0.3667,0.0414,0.1081,0,0.022,0.2494,0.5645,0.4444,2.2222,late
-1.3898,-5.8856,10,0.9031,0.4026,1.8889,1.8889,0,0.8889,0.8889,0.6667,0.2222,0.6667,0.0336,0.1648,0.3815,0.0376,0.1289,0.3741,0.0442,0.1075,0,0.0207,0.2466,0.5837,0.4444,2.6667,late
-2.5509,-4.3267,11,0.9705,0.3979,1.8889,1.8889,0,0.8889,0.6667,0.4444,0.2222,0.4444,0.0298,0.1647,0.3963,0.033,0.1285,0.3556,0.0507,0.11,0,0.0194,0.2454,0.6087,0.4444,2.5556,late
-5.2258,-7.2333,11,1,0.3902,1.4444,1.4444,0,0.6667,0.8889,0.6667,0.2222,0.6667,0.0237,0.1669,0.4111,0.0282,0.1304,0.3333,0.0552,0.1139,0,0.0207,0.2491,0.6118,0.5556,2.6667,late
-5.6419,-7.6856,11,1,0.36,2,2,0,0.8889,0.8889,0.6667,0.2222,0.6667,0.0259,0.1719,0.337,0.036,0.1348,0.2407,0.0615,0.1192,0,0.0206,0.2534,0.6253,0.5556,3,late
-9.0139,-10.5922,10,1,0.3171,2.2222,2,0.2222,0.8889,1.1111,0.8889,0.2222,0.8889,0.0296,0.1782,0.337,0.0361,0.1376,0.2222,0.0721,0.1267,0.0185,0.0224,0.2594,0.6157,0.6667,3.1111,late
-10.4474,-13.0467,9,0.9705,0.2703,2.3333,2.1111,0.2222,0.8889,1.1111,0.8889,0.2222,0.8889,0.0296,0.1839,0.337,0.0368,0.1424,0.1852,0.0733,0.1323,0.0185,0.0238,0.2656,0.6192,0.6667,3.2222,late
-13.7023,-15.5011,8.2222,0.9031,0.2569,2.6667,2.4444,0.2222,1.2222,1.3333,1.1111,0.2222,1.1111,0.0317,0.1913,0.2259,0.0422,0.1472,0.0741,0.0723,0.1352,0.0185,0.0243,0.271,0.6145,0.7778,3,late
-13.9561,-16.3967,7.4444,0.7796,0.2814,2.6667,2.4444,0.2222,1.3333,1.3333,1.1111,0.2222,1.1111,0.0307,0.196,0.2074,0.0441,0.1522,0.0556,0.0703,0.1385,0.0185,0.0245,0.2724,0.627,0.7778,3,late
-13.7982,-15.9444,6.6667,0.601,0.2772,3.3333,3,0.3333,1.7778,1.1111,0.8889,0.2222,0.8889,0.0347,0.2005,0.2296,0.0536,0.1559,0.0556,0.0682,0.1427,0.0556,0.025,0.2757,0.613,0.6667,2.4444,late
-17.1325,-18.8511,5.8889,0.399,0.2509,3,2.5556,0.4444,1.7778,1.1111,0.8889,0.2222,0.8889,0.0391,0.2048,0.2185,0.0506,0.1582,0.037,0.0794,0.1477,0.0741,0.029,0.2827,0.5879,0.6667,2,late
-18.1121,-20.41,5.2222,0.2204,0.2578,3.2222,2.7778,0.4444,2,1.2222,0.7778,0.4444,0.6667,0.0425,0.2083,0.1889,0.0573,0.1632,0.037,0.077,0.1496,0.0926,0.0296,0.2871,0.5551,0.6667,2,late
-15.4457,-17.5033,4.5556,0.1264,0.2897,3.6667,3.2222,0.4444,2.2222,1.1111,0.6667,0.4444,0.4444,0.0484,0.2115,0.163,0.0748,0.1675,0.0481,0.0705,0.1496,0.0926,0.0289,0.2888,0.545,0.6667,1.8889,late
-14.9652,-17.0511,3.8889,0.1264,0.27,3.2222,2.7778,0.4444,2,1.3333,0.7778,0.4444,0.4444,0.0465,0.2124,0.1444,0.0689,0.1696,0.0667,0.0634,0.149,0.0926,0.029,0.2914,0.5203,0.7778,1.6667,late
-11.9581,-14.1444,4.2222,0.2204,0.3026,3.2222,3,0.2222,2.1111,1.1111,0.5556,0.4444,0.2222,0.0436,0.2132,0.1444,0.0793,0.1733,0.0852,0.0537,0.1473,0.0741,0.0269,0.2898,0.5331,0.6667,1.3333,late
-12.3457,-14.1444,4.5556,0.399,0.2663,3.4444,3.1111,0.3333,2.3333,1.3333,0.5556,0.6667,0.2222,0.0494,0.2185,0.1296,0.0842,0.1744,0.1222,0.0621,0.1496,0.0852,0.0281,0.2951,0.5208,0.7778,1.1111,late
-8.9834,-11.2378,5.2222,0.601,0.3027,3.5556,3.2222,0.3333,2.3333,1.1111,0.3333,0.6667,0,0.0488,0.2193,0.1481,0.0829,0.1752,0.1407,0.063,0.1514,0.0852,0.0269,0.2953,0.5477,0.6667,1,late
-8.7095,-9.89,5.8889,0.75,0.2795,3.4444,3.1111,0.3333,2.2222,1.1111,0.3333,0.6667,0,0.0482,0.2203,0.1481,0.079,0.1732,0.1407,0.0626,0.1507,0.0852,0.0289,0.2997,0.5247,0.6667,1.2222,late
-8.9984,-9.89,6.5556,0.8063,0.2389,3.1111,2.8889,0.2222,2.2222,1.1111,0.3333,0.6667,0,0.0444,0.2205,0.1444,0.0681,0.171,0.1593,0.0611,0.1485,0.0481,0.0313,0.3065,0.5057,0.6667,1.4444,late
-7.5722,-9.89,7.2222,0.75,0.2434,3.3333,3.1111,0.2222,2.4444,1,0.3333,0.5556,0,0.0405,0.2188,0.1519,0.0712,0.1704,0.1778,0.0498,0.1462,0.0296,0.0372,0.3073,0.5071,0.5556,1.5556,late
-6.1497,-7.4356,7.7778,0.601,0.2361,3.5556,3.3333,0.2222,2.6667,0.5556,0.2222,0.2222,0,0.0371,0.2169,0.1444,0.0655,0.1671,0.1778,0.0466,0.1451,0.0111,0.0381,0.3096,0.5143,0.3333,1.3333,late
-10.3111,-10.3422,8.3333,0.399,0.1997,3.5556,3.3333,0.2222,2.8889,0.4444,0.1111,0.2222,0,0.0342,0.217,0.1333,0.048,0.1628,0.1667,0.0515,0.1462,0.0111,0.0457,0.3141,0.5122,0.2222,1.4444,late
-12.6275,-11.69,8.8889,0.2204,0.1522,3.8889,3.6667,0.2222,3.3333,0.3333,0,0.3333,0,0.039,0.2209,0.1148,0.0477,0.1601,0.1296,0.0608,0.1486,0.0111,0.0498,0.3217,0.4974,0.2222,1.5556,late
-13.1992,-11.69,9.4444,0.0969,0.1221,3.8889,3.6667,0.2222,3.4444,0.6667,0.1111,0.5556,0,0.0435,0.2229,0.0852,0.0451,0.1589,0.1037,0.067,0.1504,0.0111,0.0583,0.3278,0.4752,0.4444,1.8889,late
-12.3173,-9.2356,10,0.0295,0.161,3.7778,3.6667,0.1111,3.4444,0.4444,0.1111,0.3333,0,0.0405,0.2213,0.0815,0.0412,0.1582,0.0852,0.061,0.1499,0,0.0578,0.3251,0.4875,0.3333,1.8889,late
-14.9031,-12.1422,10,0,0.1265,3.7778,3.6667,0.1111,3.5556,0.5556,0.1111,0.4444,0,0.0526,0.2243,0.063,0.0398,0.1576,0.0667,0.0743,0.1524,0,0.0604,0.3254,0.4678,0.4444,2.1111,late
-17.1003,-15.0489,9.4444,0,0.1077,3.7778,3.6667,0.1111,3.5556,0.7778,0.1111,0.6667,0,0.0573,0.228,0.0741,0.0394,0.1568,0.0667,0.0914,0.1571,0,0.061,0.3234,0.4755,0.6667,1.8889,late
-16.6669,-15.5011,8.8889,0.0295,0.1753,3.7778,3.6667,0.1111,3.3333,0.7778,0.1111,0.6667,0,0.0572,0.227,0.0741,0.041,0.1576,0.0667,0.0929,0.1584,0,0.0586,0.3145,0.4949,0.6667,1.6667,late
-14.1892,-12.5944,8.3333,0.0969,0.2045,3.7778,3.7778,0,3.3333,0.7778,0.1111,0.6667,0,0.0582,0.2265,0.0556,0.0437,0.1575,0.0481,0.0861,0.1555,0,0.0488,0.3041,0.5327,0.6667,1.4444,late
-13.2879,-12.1422,7.7778,0.2204,0.2685,3.3333,3.3333,0,2.8889,0.7778,0.1111,0.6667,0,0.0581,0.2228,0.0556,0.042,0.1557,0.0481,0.0798,0.1526,0,0.0472,0.295,0.5821,0.6667,1.3333,late
-8.9937,-9.2356,7.2222,0.399,0.3332,3.2222,3.2222,0,2.6667,0.7778,0.1111,0.6667,0,0.0548,0.2168,0.0556,0.0415,0.1552,0.0481,0.0742,0.1505,0,0.0391,0.2847,0.607,0.6667,1.1111,late
-7.5997,-7.8878,6.5556,0.601,0.3433,3.2222,3.2222,0,2.6667,0.6667,0.1111,0.5556,0,0.0525,0.2132,0.0556,0.0478,0.1573,0.0481,0.066,0.1497,0,0.0356,0.2754,0.6144,0.5556,1,late
-10.1002,-10.7944,5.8889,0.75,0.3317,3.1111,3.1111,0,2.6667,0.6667,0.1111,0.5556,0,0.0528,0.2136,0.0593,0.0499,0.1596,0.037,0.0762,0.1522,0,0.0293,0.2703,0.6335,0.4444,0.7778,late
-8.4152,-9.2356,4.5556,0.75,0.3564,3,3,0,2.4444,0.5556,0.1111,0.4444,0,0.0376,0.2091,0.0593,0.0492,0.1632,0.037,0.0596,0.1542,0,0.0263,0.2644,0.637,0.3333,0.7778,late
-8.291,-9.2356,4.1111,0.601,0.3554,3.5556,3.4444,0.1111,2.8889,0.5556,0.2222,0.3333,0,0.0452,0.2111,0.0693,0.0676,0.1694,0.0519,0.0592,0.156,0,0.0257,0.2647,0.6466,0.3333,0.8889,late
-8.1577,-8.7833,4.2222,0.4285,0.349,3.5556,3.4444,0.1111,3.1111,0.5556,0.2222,0.3333,0,0.0454,0.2126,0.0693,0.0689,0.1724,0.0519,0.0573,0.1578,0,0.0254,0.2639,0.6527,0.3333,0.7778,late
-9.7519,-10.1311,4.3333,0.2877,0.3262,3.1111,3,0.1111,2.6667,0.7778,0.3333,0.4444,0,0.0437,0.2139,0.1026,0.0649,0.1745,0.0704,0.0601,0.1627,0,0.0263,0.2702,0.6347,0.5556,1.1111,late
-12.8542,-11.4789,4.4444,0.2204,0.2316,4.3333,3.8889,0.4444,3.5556,1,0.4444,0.5556,0,0.0536,0.2215,0.1225,0.075,0.1801,0.0915,0.082,0.1696,0,0.0315,0.28,0.5702,0.6667,1.4444,late
-14.9749,-14.3856,4.5556,0.2081,0.1851,4.3333,3.7778,0.5556,3.5556,1,0.4444,0.5556,0,0.0538,0.227,0.1595,0.0751,0.1838,0.1286,0.0822,0.1723,0,0.0312,0.2817,0.563,0.6667,1.6667,late
-14.2826,-14.3856,4.7778,0.202,0.2297,4.2222,3.6667,0.5556,3.3333,1,0.4444,0.5556,0,0.0524,0.226,0.1595,0.0711,0.1836,0.1286,0.08,0.1714,0,0.0306,0.2806,0.5937,0.6667,1.5556,late
-12.5539,-12.8267,5,0.1786,0.2745,4.3333,3.7778,0.5556,3.3333,0.7778,0.3333,0.4444,0,0.047,0.2237,0.1817,0.061,0.1817,0.1656,0.0637,0.1679,0,0.0301,0.2816,0.5887,0.6667,1.7778,late
-15.2944,-15.2811,6.2222,0.1235,0.2424,4.4444,3.8889,0.5556,3.5556,0.7778,0.3333,0.4444,0,0.0495,0.2255,0.2188,0.0639,0.1825,0.2026,0.064,0.1666,0,0.0339,0.2847,0.5683,0.6667,2,early
-14.1863,-13.9333,7.4444,0.0969,0.2449,4.4444,3.7778,0.6667,3.3333,0.7778,0.3333,0.4444,0,0.0499,0.2236,0.2373,0.062,0.1806,0.2212,0.0709,0.1667,0,0.0334,0.2825,0.5881,0.6667,1.7778,late
-11.6654,-11.0267,9,0.1264,0.3151,3.7778,3.2222,0.5556,2.6667,0.5556,0.2222,0.3333,0,0.037,0.2148,0.2161,0.0433,0.175,0.2063,0.0596,0.1627,0,0.0302,0.275,0.6153,0.4444,1.5556,late
-11.6274,-11.0267,10,0.2204,0.3002,4,3.3333,0.6667,2.6667,0.5556,0.2222,0.3333,0,0.0394,0.211,0.2087,0.0461,0.172,0.1989,0.0639,0.1604,0.037,0.03,0.2729,0.6153,0.4444,1.5556,late
-9.8955,-9.6789,11,0.399,0.3538,4.1111,3.4444,0.6667,2.8889,0.3333,0.1111,0.2222,0,0.0383,0.2052,0.2495,0.0438,0.1677,0.2545,0.0603,0.1557,0.1481,0.0303,0.2659,0.6068,0.2222,1.2222,early
-9.2564,-11.2378,12,0.601,0.3644,3.5556,3,0.5556,2.4444,0.1111,0,0.1111,0,0.0319,0.1989,0.2667,0.0387,0.1631,0.2704,0.0438,0.1503,0.1667,0.0275,0.259,0.6097,0.1111,1.1111,late
-7.5147,-8.7833,13,0.7796,0.4164,3.5556,3.1111,0.4444,2.5556,0.1111,0,0.1111,0,0.0314,0.192,0.2667,0.0384,0.1577,0.2704,0.0428,0.1462,0.1667,0.027,0.2544,0.6455,0.1111,0.8889,late
-7.6426,-8.7833,14,0.9031,0.4157,3.5556,3.1111,0.4444,2.6667,0.1111,0,0.1111,0,0.0314,0.1893,0.2667,0.036,0.1537,0.2704,0.0423,0.1441,0.1667,0.0271,0.2511,0.637,0.1111,0.8889,late
-8.2054,-8.7833,15,0.9705,0.3859,3.6667,3,0.6667,2.6667,0.2222,0.1111,0.1111,0,0.0412,0.1886,0.2333,0.0436,0.1517,0.2333,0.055,0.1436,0.1667,0.0259,0.2451,0.6379,0.1111,0.6667,late
-7.9258,-8.7833,15,1,0.4022,3.5556,2.7778,0.7778,2.4444,0.2222,0.1111,0.1111,0,0.0412,0.185,0.1963,0.0414,0.1478,0.1963,0.0624,0.141,0.1667,0.0258,0.2422,0.6347,0.1111,0.6667,late
-8.7011,-10.1311,15,1,0.4372,3.4444,2.7778,0.6667,2.5556,0.2222,0.1111,0.1111,0,0.0405,0.1793,0.1593,0.0406,0.1427,0.1593,0.0615,0.1354,0.1667,0.0251,0.238,0.6294,0.1111,0.6667,late
-9.4241,-10.5833,15,1,0.4328,3.6667,3,0.6667,2.8889,0.2222,0.1111,0.1111,0,0.0406,0.175,0.1963,0.0409,0.1393,0.1963,0.0611,0.1302,0.1667,0.0255,0.2371,0.622,0.1111,0.7778,late
-11.4863,-13.49,15,1,0.3906,3.4444,2.8889,0.5556,2.8889,0.2222,0.1111,0.1111,0,0.0383,0.1716,0.2222,0.0357,0.1367,0.2222,0.0598,0.1251,0.1296,0.0258,0.2385,0.6154,0.1111,1.1111,late
-12.0357,-13.9422,15,1,0.4119,3.4444,2.8889,0.5556,2.8889,0.2222,0.1111,0.1111,0,0.038,0.1693,0.2222,0.0353,0.1355,0.2222,0.0615,0.1202,0.0185,0.0251,0.2385,0.626,0.1111,1.3333,late
-11.0579,-13.9422,15,1,0.4541,3,2.6667,0.3333,2.6667,0.4444,0.3333,0.1111,0.2222,0.0366,0.1671,0.2222,0.0343,0.1352,0.2222,0.0556,0.1134,0,0.0227,0.2365,0.6581,0.2222,1.5556,late
-12.1237,-15.03,15,1,0.4316,3,2.625,0.375,2.625,0.5,0.375,0.125,0.25,0.0391,0.1678,0.2083,0.0363,0.1355,0.2083,0.0602,0.1119,0,0.0234,0.238,0.6278,0.25,1.75,late
-13.6081,-17.01,15,1,0.4238,3,2.5714,0.4286,2.5714,0.5714,0.4286,0.1429,0.2857,0.0406,0.1664,0.2381,0.0374,0.1355,0.2381,0.0665,0.1094,0,0.0242,0.2399,0.6127,0.2857,2,late
-13.0796,-17.6283,15,1,0.4719,2.8333,2.6667,0.1667,2.6667,0.3333,0.3333,0,0.3333,0.0281,0.1588,0.2778,0.0287,0.1324,0.2778,0.0532,0.1028,0,0.0248,0.2412,0.6256,0.1667,2.1667,late
-9.9654,-15.688,15,1,0.5333,2.8,2.8,0,2.8,0.4,0.4,0,0.4,0.0253,0.1549,0.3333,0.0288,0.1318,0.3333,0.0458,0.0972,0,0.0187,0.2358,0.6719,0.2,2,late
-9.919,-9.642,3.2,0.6,0.3781,2.4,1.4,1,1.2,1.4,1.2,0.2,0.8,0.0462,0.2106,0.34,0.102,0.1706,0.0333,0.0411,0.1548,0.42,0.0302,0.2811,0.5748,0.6,2.2,late
-11.986,-12.59,4.3333,0.5,0.3466,2.3333,1.5,0.8333,1.3333,1.1667,1,0.1667,0.6667,0.0413,0.2056,0.2833,0.0894,0.1682,0.0278,0.0369,0.1516,0.35,0.029,0.2762,0.5642,0.5,2.5,late
-10.4635,-10.9586,5.1429,0.4286,0.3333,2.8571,2.1429,0.7143,1.7143,1,0.8571,0.1429,0.5714,0.039,0.2052,0.2667,0.0832,0.1687,0.0476,0.0352,0.1522,0.3,0.0286,0.2739,0.5669,0.4286,2.2857,late
-12.7264,-13.005,5.75,0.375,0.292,3.125,2.375,0.75,2,1,0.75,0.25,0.5,0.0415,0.2077,0.2583,0.0785,0.1682,0.0625,0.0481,0.1561,0.2625,0.0315,0.2777,0.5528,0.5,2.125,late
-13.8603,-13.0378,6.2222,0.3333,0.2595,3.2222,2.5556,0.6667,2.2222,0.8889,0.6667,0.2222,0.4444,0.0398,0.2067,0.2296,0.0744,0.1673,0.0556,0.0517,0.1573,0.2333,0.0325,0.279,0.5399,0.4444,2.1111,late
-14.8122,-13.49,7.2222,0.3317,0.2756,3.4444,3,0.4444,2.6667,0.6667,0.3333,0.3333,0.2222,0.0405,0.2052,0.2111,0.0687,0.1659,0.0556,0.0586,0.1578,0.1222,0.033,0.2785,0.5277,0.4444,2.1111,late
-14.7068,-13.49,8.2222,0.1909,0.2245,4,3.5556,0.4444,3.1111,0.6667,0.3333,0.3333,0.2222,0.0441,0.207,0.1,0.0701,0.1672,0.0556,0.059,0.1571,0.0111,0.0327,0.2759,0.5357,0.4444,1.6667,late
-15.2499,-13.49,9.1111,0.0969,0.2192,4.1111,4,0.1111,3.5556,0.4444,0.1111,0.3333,0,0.0382,0.2052,0.0778,0.0641,0.1662,0.0556,0.0498,0.1541,0,0.0359,0.2794,0.5283,0.4444,1.5556,early
-15.184,-13.49,10,0.0295,0.197,4,3.8889,0.1111,3.5556,0.5556,0.1111,0.4444,0,0.0364,0.2042,0.0407,0.0534,0.1649,0.037,0.0529,0.154,0,0.036,0.2795,0.5108,0.5556,1.5556,late
-14.4628,-13.49,10,0,0.2313,4,3.8889,0.1111,3.5556,0.4444,0,0.4444,0,0.0352,0.2051,0.0407,0.0416,0.1655,0.037,0.0573,0.156,0,0.033,0.2765,0.5399,0.4444,1.4444,early
-14.1613,-13.49,9.4444,0,0.2386,4,3.8889,0.1111,3.5556,0.6667,0.1111,0.5556,0,0.0427,0.211,0.0519,0.05,0.1689,0.037,0.0644,0.1584,0,0.034,0.2808,0.5466,0.6667,1.2222,early
-14.8118,-13.9422,8.8889,0.0295,0.2575,3.5556,3.4444,0.1111,3.3333,0.6667,0.1111,0.5556,0,0.0418,0.2125,0.0333,0.0471,0.1697,0.0185,0.0649,0.1571,0,0.0332,0.2808,0.5612,0.6667,1.1111,early
-14.6971,-13.9422,8.3333,0.0969,0.2572,3.5556,3.5556,0,3.4444,0.6667,0.2222,0.4444,0,0.0398,0.2129,0.0111,0.0547,0.1716,0,0.0525,0.1521,0,0.0361,0.2832,0.5559,0.6667,1.4444,early
-12.5412,-12.5944,7.7778,0.2204,0.2984,3.2222,3.2222,0,3.1111,0.7778,0.3333,0.4444,0,0.0389,0.2128,0.0111,0.053,0.1715,0,0.0467,0.1494,0,0.0334,0.2815,0.5784,0.7778,1.3333,early
-12.414,-12.5944,7.2222,0.399,0.3002,3.2222,3.2222,0,3.1111,0.6667,0.3333,0.3333,0,0.0364,0.2142,0.0481,0.0515,0.1717,0.037,0.0423,0.1494,0,0.0328,0.2817,0.6032,0.6667,1.1111,late
-12.8911,-12.5944,6.4444,0.601,0.3042,3.1111,3.1111,0,3.1111,1.1111,0.4444,0.6667,0,0.037,0.2177,0.0704,0.057,0.173,0.0481,0.0494,0.1533,0,0.0334,0.2841,0.5904,0.8889,1.2222,late
-10.0199,-10.14,5.6667,0.75,0.3674,2.6667,2.6667,0,2.6667,1.2222,0.6667,0.5556,0,0.0352,0.2189,0.1074,0.0562,0.1733,0.0481,0.0476,0.1537,0,0.0287,0.2797,0.5859,0.8889,1.4444,late
-10.1701,-10.5922,4.8889,0.8063,0.4081,2.6667,2.6667,0,2.6667,1.1111,0.6667,0.4444,0,0.0341,0.2198,0.1444,0.0568,0.1725,0.0852,0.0424,0.154,0,0.0278,0.277,0.6293,0.7778,1.3333,late
-12.3537,-13.0467,3.8889,0.75,0.3438,2.8889,2.8889,0,2.8889,1.2222,0.6667,0.5556,0,0.0345,0.2238,0.1889,0.0568,0.1725,0.1407,0.0437,0.1569,0,0.0313,0.2822,0.5972,0.8889,1.4444,late
-11.0451,-10.5922,3.4444,0.601,0.3502,3.4444,3.4444,0,3.2222,1,0.5556,0.4444,0,0.0299,0.223,0.2074,0.0512,0.1698,0.1704,0.0411,0.1576,0,0.0301,0.2818,0.5979,0.6667,1.4444,late
-13.3437,-13.0467,4.2222,0.4285,0.307,3.4444,3.4444,0,3.2222,1.3333,0.6667,0.6667,0,0.0335,0.2226,0.2148,0.0512,0.1662,0.1889,0.0453,0.1594,0,0.0334,0.2862,0.5655,0.7778,1.7778,late
-12.2137,-11.4878,5,0.2877,0.3167,3.2222,3.2222,0,2.8889,1.3333,0.5556,0.7778,0,0.0331,0.2205,0.237,0.0406,0.1617,0.2259,0.0459,0.1612,0,0.0279,0.2805,0.5749,0.7778,1.8889,late
-13.3936,-11.94,5.7778,0.2204,0.2959,3.5556,3.5556,0,3.1111,1.2222,0.4444,0.7778,0,0.0338,0.2238,0.2741,0.0404,0.161,0.263,0.0458,0.1632,0,0.0305,0.2841,0.5607,0.6667,2,late
-15.9124,-12.8356,6.5556,0.2081,0.2463,3.5556,3.5556,0,3.1111,1.4444,0.5556,0.8889,0,0.041,0.2297,0.2444,0.0483,0.1621,0.237,0.0514,0.1656,0,0.0328,0.2899,0.5406,0.7778,2,late
-18.2011,-14.3944,7.5556,0.202,0.2244,3.5556,3.5556,0,3.1111,1.1111,0.4444,0.6667,0,0.0446,0.2285,0.2222,0.0388,0.1578,0.2259,0.0514,0.1644,0,0.036,0.2928,0.5257,0.6667,2.1111,late
-21.2926,-16.8489,8.5556,0.1786,0.1612,4,4,0,3.5556,0.8889,0.2222,0.6667,0,0.0458,0.2281,0.1852,0.0359,0.1546,0.2259,0.0537,0.166,0,0.0384,0.2973,0.5237,0.5556,2.1111,late
-24.5477,-19.3033,9.5556,0.1235,0.0772,4,4,0,3.5556,1.1111,0.2222,0.8889,0,0.0516,0.2334,0.1481,0.0354,0.1541,0.1889,0.0651,0.1702,0,0.0475,0.309,0.4678,0.6667,2.2222,late
-24.6038,-17.7444,10.7778,0.0673,0.0689,4,4,0,3.5556,1.3333,0.4444,0.8889,0.2222,0.0527,0.2332,0.1148,0.0423,0.155,0.1333,0.0689,0.1711,0.037,0.0487,0.3139,0.4726,0.6667,2.2222,late
-24.0369,-17.2922,12,0.0295,0.0683,3.7778,3.6667,0.1111,3.4444,1.3333,0.4444,0.8889,0.2222,0.0526,0.2336,0.1074,0.0399,0.1538,0.1037,0.0687,0.1729,0.0741,0.0482,0.3164,0.4793,0.6667,2,early
-22.968,-15.7333,12,0,0.1058,3.7778,3.6667,0.1111,3.4444,1.1111,0.3333,0.7778,0.2222,0.0524,0.2359,0.1,0.0395,0.1535,0.0852,0.0716,0.175,0.0741,0.0465,0.3174,0.4916,0.6667,2,early
-21.2642,-14.3856,12,0,0.1155,3.6667,3.5556,0.1111,3.4444,1.1111,0.3333,0.7778,0.2222,0.0558,0.2403,0.0778,0.0399,0.1548,0.0481,0.0773,0.1781,0.0741,0.0501,0.3254,0.4977,0.6667,1.7778,early
-20.5234,-14.3856,12,0,0.109,3.7778,3.6667,0.1111,3.4444,1.1111,0.3333,0.7778,0.2222,0.0566,0.2406,0.0407,0.0455,0.1574,0.0111,0.0767,0.1789,0.0741,0.0503,0.3297,0.4978,0.6667,1.6667,late
-18.0584,-13.49,10.8889,0,0.152,3.5556,3.4444,0.1111,3.2222,0.8889,0.2222,0.6667,0.2222,0.0489,0.2347,0.0704,0.0377,0.156,0,0.0693,0.1778,0.0741,0.0478,0.329,0.5096,0.5556,1.6667,early
-16.2507,-11.9311,9.7778,0.0295,0.1606,3.2222,3,0.2222,2.7778,1.4444,0.6667,0.7778,0.6667,0.0467,0.2346,0.0926,0.0453,0.1598,0,0.0786,0.1792,0.0852,0.0502,0.3308,0.5114,0.6667,1.8889,early
-13.2731,-9.4767,8.5556,0.0969,0.189,3.4444,3.2222,0.2222,2.6667,1.4444,0.6667,0.7778,0.6667,0.0489,0.2343,0.1148,0.0609,0.1652,0.0222,0.0857,0.1784,0.0852,0.0482,0.3301,0.5244,0.6667,1.8889,late
-11.113,-7.9178,7.5556,0.1909,0.1898,3,2.7778,0.2222,2.2222,1.5556,0.8889,0.6667,0.8889,0.0448,0.2294,0.1333,0.063,0.1674,0.0593,0.0851,0.1739,0.0852,0.0449,0.3279,0.53,0.6667,2,late
-8.8114,-7.0222,6.5556,0.3317,0.2544,2.6667,2.4444,0.2222,1.7778,1.3333,0.6667,0.5556,0.6667,0.0426,0.2265,0.1593,0.0544,0.1677,0.1333,0.0818,0.1684,0.0481,0.0412,0.3224,0.535,0.6667,2,late
-9.8607,-8.37,5.5556,0.4775,0.2357,2.3333,2.2222,0.1111,1.5556,1.5556,0.8889,0.5556,0.8889,0.0433,0.2262,0.1556,0.0684,0.1717,0.1519,0.0828,0.1619,0.0111,0.0416,0.3223,0.5327,0.7778,2.1111,late
-8.6035,-7.4744,4.6667,0.601,0.2386,2.1111,2,0.1111,1.3333,1.4444,0.8889,0.4444,0.8889,0.0409,0.2218,0.1556,0.0726,0.1742,0.1519,0.0779,0.1542,0.0111,0.0413,0.3199,0.5414,0.6667,2.2222,late
-8.5271,-7.4744,3.7778,0.6716,0.2711,1.8889,1.7778,0.1111,1.1111,1.7778,1.3333,0.3333,1.3333,0.0384,0.2168,0.1556,0.0759,0.1744,0.1519,0.0727,0.1451,0.0111,0.0372,0.3121,0.5522,0.6667,2.2222,late
-8.6091,-8.37,2.8889,0.695,0.313,1.5556,1.4444,0.1111,1,1.7778,1.3333,0.3333,1.3333,0.0383,0.2109,0.1926,0.0719,0.1711,0.1889,0.0734,0.137,0.0111,0.0352,0.301,0.5666,0.6667,2.4444,late
-7.8502,-8.37,3.1111,0.6561,0.2999,2,1.8889,0.1111,1.3333,1.7778,1.3333,0.3333,1.3333,0.039,0.206,0.1926,0.0728,0.1698,0.2259,0.0737,0.1286,0.0111,0.0366,0.2932,0.5605,0.6667,2.5556,late
-6.2373,-8.37,3.3333,0.5337,0.3664,2.4444,2.4444,0,1.8889,1.1111,0.8889,0.1111,0.8889,0.0338,0.1972,0.1889,0.0643,0.1643,0.2444,0.0587,0.1189,0,0.0302,0.2798,0.6038,0.4444,2.1111,late
-5.744,-8.37,3.6667,0.399,0.4301,1.8889,1.8889,0,1.6667,1.1111,0.8889,0.1111,0.8889,0.0294,0.1892,0.1667,0.0483,0.1588,0.2222,0.0519,0.1122,0,0.0285,0.2678,0.6563,0.4444,1.7778,late
-4.0584,-7.0222,3.7778,0.3173,0.471,2.2222,2.2222,0,1.8889,1.1111,0.8889,0,0.6667,0.0307,0.1855,0.1704,0.0502,0.1573,0.2074,0.0455,0.1079,0,0.0226,0.2539,0.7065,0.4444,1.5556,late
-3.8534,-7.0222,3.8889,0.3173,0.4704,2.3333,2.3333,0,2.1111,1,0.8889,0,0.6667,0.0297,0.1801,0.1704,0.0501,0.1534,0.1704,0.0446,0.107,0,0.0227,0.2457,0.7029,0.3333,1.6667,late
-2.9785,-6.1267,4,0.4285,0.4551,2.6667,2.6667,0,2.2222,0.7778,0.6667,0,0.4444,0.0286,0.1759,0.1889,0.0349,0.1486,0.1889,0.0468,0.1093,0,0.0256,0.2401,0.6798,0.2222,1.6667,late
-2.9788,-6.1267,4,0.5715,0.4176,2.8889,2.7778,0.1111,2.2222,1.1111,1,0,0.6667,0.0332,0.1793,0.2074,0.0328,0.1474,0.1889,0.0518,0.1151,0.037,0.0275,0.2399,0.6658,0.3333,1.6667,late
-2.7275,-6.1267,4,0.6827,0.3791,3.1111,2.8889,0.2222,2.2222,1.1111,1,0,0.6667,0.0369,0.1833,0.2259,0.0316,0.1477,0.1889,0.0551,0.1235,0.0741,0.0303,0.2432,0.6516,0.3333,1.7778,late
-4.6828,-6.1267,4,0.6827,0.3321,3.4444,3.1111,0.3333,2.4444,1.3333,1,0.2222,0.6667,0.042,0.1907,0.2111,0.0349,0.1512,0.1519,0.0602,0.1331,0.0963,0.0396,0.2541,0.6223,0.5556,2,late
-5.9803,-6.1267,4,0.5715,0.3026,3.1111,2.7778,0.3333,2.1111,1.5556,1.2222,0.2222,0.8889,0.0469,0.2004,0.1741,0.0459,0.1554,0.1148,0.0612,0.1416,0.0963,0.0424,0.2656,0.6075,0.6667,2.2222,late
-9.5793,-7.6856,4,0.4285,0.2283,2.7778,2.3333,0.4444,1.6667,1.6667,1.2222,0.3333,0.8889,0.0519,0.2103,0.1556,0.0456,0.1579,0.0963,0.0685,0.1515,0.0963,0.0488,0.2827,0.5695,0.7778,2.6667,late
-13.1975,-10.14,4,0.3173,0.1365,3,2.3333,0.6667,1.6667,1.7778,1.2222,0.4444,0.8889,0.0556,0.2229,0.1741,0.0456,0.16,0.0963,0.0759,0.1621,0.1148,0.0573,0.3016,0.5069,0.8889,3.1111,late
-14.1544,-10.5922,4,0.3173,0.1009,3.1111,2.3333,0.7778,1.6667,1.6667,1.1111,0.5556,0.8889,0.0665,0.2338,0.1593,0.0574,0.1635,0.0741,0.084,0.1713,0.1333,0.0612,0.3152,0.4624,0.8889,3.3333,late
-18.4275,-13.0467,3.7778,0.4285,0.0379,3.5556,2.5556,1,1.8889,1.7778,1.1111,0.6667,0.8889,0.0754,0.2449,0.1444,0.0714,0.1686,0.037,0.1048,0.1807,0.1444,0.0659,0.3285,0.4556,1,3.2222,late
-18.6026,-13.0467,3.5556,0.5715,0.0541,3.7778,2.7778,1,2.1111,1.7778,1.1111,0.6667,0.8889,0.0813,0.2504,0.1444,0.0875,0.174,0.0296,0.0994,0.1846,0.1444,0.066,0.3344,0.4686,1,3.5556,late
-19.1588,-13.0467,3.6667,0.6827,0.0473,3.5556,2.6667,0.8889,2.1111,1.8889,1.2222,0.6667,0.8889,0.0793,0.2483,0.1444,0.0894,0.1754,0.0481,0.091,0.1833,0.1074,0.0664,0.3372,0.4629,1,3.5556,late
-19.8762,-13.4989,3.7778,0.7123,0.0485,3.5556,2.6667,0.8889,2.1111,2.1111,1.3333,0.6667,0.6667,0.0798,0.2445,0.1407,0.0974,0.1779,0.063,0.0855,0.1805,0.0704,0.0644,0.3343,0.4631,1,3.3333,late
-18.3656,-13.4989,3.8889,0.6683,0.0891,3.4444,2.4444,1,1.7778,2.1111,1.5556,0.4444,0.8889,0.0755,0.2425,0.1741,0.1022,0.1793,0.1,0.0803,0.1798,0.0481,0.0544,0.3264,0.5074,0.8889,3.2222,late
-20.2099,-15.9533,4,0.6194,0.1033,3.5556,2.3333,1.2222,1.7778,2.4444,1.5556,0.7778,0.8889,0.0819,0.2432,0.2005,0.0907,0.1782,0.137,0.1103,0.1844,0.0481,0.0609,0.324,0.5055,1,3.4444,late
-19.9769,-15.9533,4.1111,0.6194,0.1025,3.5556,2.4444,1.1111,1.8889,2.3333,1.5556,0.6667,0.8889,0.0796,0.2404,0.2376,0.0944,0.1794,0.1741,0.1092,0.1835,0.0481,0.056,0.3168,0.5044,0.8889,3.1111,late
-16.7378,-15.9533,3.7778,0.6979,0.1426,3.3333,2.4444,0.8889,1.7778,2.6667,2,0.5556,1.3333,0.0799,0.2329,0.2302,0.1014,0.1792,0.1852,0.1051,0.1783,0.0296,0.0492,0.3064,0.5097,1,3.1111,late
-16.0728,-15.5011,4.7778,0.7796,0.1575,3.2222,2.4444,0.7778,1.6667,2.4444,1.8889,0.4444,1.3333,0.0668,0.2213,0.2968,0.0851,0.1739,0.2593,0.0974,0.1713,0.0111,0.0462,0.2978,0.5066,0.8889,3,late
-11.8158,-13.0467,6,0.8358,0.2333,2.7778,2.2222,0.5556,1.3333,2.3333,1.8889,0.3333,1.3333,0.0579,0.2111,0.3487,0.0712,0.1688,0.3333,0.0739,0.1611,0,0.0406,0.2839,0.5473,0.7778,2.8889,late
-10.9018,-12.5944,7.2222,0.8469,0.2813,2.2222,1.6667,0.5556,0.8889,2.3333,1.8889,0.3333,1.3333,0.0493,0.2019,0.4228,0.0548,0.1623,0.4148,0.0736,0.1535,0,0.0371,0.2733,0.5554,0.7778,2.5556,late
-10.0239,-12.5944,8.1111,0.8214,0.2882,2.6667,2.1111,0.5556,1.2222,2,1.5556,0.3333,1.1111,0.048,0.1988,0.4265,0.053,0.1603,0.4185,0.0733,0.1477,0,0.0347,0.2668,0.5544,0.7778,2.4444,late
-9.4723,-12.5944,9,0.798,0.3231,2.4444,2,0.4444,1.2222,1.4444,1.1111,0.3333,0.8889,0.0418,0.1952,0.4116,0.0436,0.1576,0.4037,0.0734,0.142,0,0.0328,0.2611,0.5605,0.7778,2.4444,late
-8.4568,-11.2467,9.8889,0.8214,0.3441,2,1.7778,0.2222,1.1111,1.2222,0.8889,0.3333,0.6667,0.0392,0.1871,0.3561,0.0331,0.1517,0.3667,0.0739,0.1345,0,0.0327,0.2558,0.563,0.6667,2.1111,late
-6.5039,-9.6878,10.7778,0.8765,0.3687,1.7778,1.7778,0,1.1111,0.6667,0.6667,0,0.4444,0.0277,0.1762,0.3296,0.0325,0.1487,0.3296,0.045,0.1245,0,0.0228,0.2497,0.5855,0.4444,2.1111,late
-4.1077,-9.6878,11.6667,0.9327,0.4279,1.6667,1.6667,0,1,0.8889,0.8889,0,0.6667,0.0265,0.1726,0.2926,0.0311,0.1489,0.2926,0.042,0.1198,0,0.0213,0.2457,0.6159,0.5556,2.5556,late
-5.785,-8.5811,13,1,0.4062,1.8889,1.8889,0,1.2222,0.8889,0.7778,0.1111,0.4444,0.031,0.1807,0.2741,0.0492,0.1569,0.2667,0.0469,0.1249,0,0.02,0.247,0.6536,0.5556,3,late
-8.6797,-11.0356,13,1,0.3462,1.6667,1.6667,0,1.1111,1.1111,1,0.1111,0.6667,0.0312,0.1856,0.2741,0.0498,0.1606,0.2296,0.0448,0.1294,0,0.0208,0.2536,0.6196,0.6667,3.2222,late
-9.6287,-12.3833,13,1,0.3643,1.7778,1.7778,0,1.2222,1.1111,1,0.1111,0.6667,0.0313,0.1913,0.2185,0.0513,0.165,0.1741,0.0439,0.1347,0,0.0207,0.2591,0.6363,0.6667,3.4444,late
-12.4498,-14.8378,13,1,0.3775,1.7778,1.5556,0.2222,0.8889,1.2222,1.1111,0.1111,0.8889,0.0337,0.1958,0.2185,0.0548,0.1665,0.1704,0.0478,0.1426,0.0185,0.0196,0.2612,0.657,0.6667,3.4444,late
-13.0822,-15.7333,11.6667,1,0.3758,2.1111,1.8889,0.2222,1.1111,1.1111,1,0.1111,0.8889,0.0326,0.1966,0.2741,0.0559,0.1661,0.2074,0.0484,0.1478,0.0185,0.0212,0.2668,0.6553,0.5556,3.5556,late
-15.9987,-18.64,10.7778,0.9705,0.3068,2.3333,2.1111,0.2222,1.3333,1.3333,1.2222,0.1111,1.1111,0.0334,0.2028,0.2926,0.0583,0.167,0.2259,0.0467,0.15,0.0185,0.0224,0.2744,0.6209,0.6667,3.5556,late
-15.5424,-17.7444,9.8889,0.9031,0.324,2.4444,2.2222,0.2222,1.3333,1.3333,1.2222,0.1111,1.1111,0.0331,0.2051,0.3296,0.0588,0.1666,0.263,0.0441,0.1527,0.0185,0.0217,0.2755,0.6177,0.6667,3,late
[truncated: 191,215 more chars]
