# Supplementary material for: Application of an interpretable classification model on Early Folding Residues during protein folding
Source: BioData Min. 2019 Jan 5;12:1. doi: 10.1186/s13040-018-0188-2 (PMC6321665; doi:10.1186/s13040-018-0188-2)
Supplement: Supplementary file 2 — Dataset as CSV. (CSV 576 kb) [file 13040_2018_188_MOESM2_ESM.csv]

e	epred	SecSize	LF	Rasa	PlipLC	PlipHbLC	PlipHpLC	PlipBbLC	PlipLR	PlipHbLR	PlipHpLR	PlipBbLR	PlipBN	PlipCL	PlipCC	PlipHbBN	PlipHbCL	PlipHbCC	PlipHpBN	PlipHpCL	PlipHpCC	ConvBN	ConvCL	ConvCC	PlipNC	ConvNC	folds
-6.8235	-12.448	4.8	0.8	0.5413	2.6	2.6	0	1.6	0.4	0	0.4	0	0.0598	0.2211	0.2905	0.038	0.1114	0.3133	0.0733	0.1562	0.0333	0.0432	0.2663	0.6976	0.2	1	late
-5.5756	-10.5683	5.3333	0.6667	0.4843	2.5	2.5	0	1.6667	0.3333	0	0.3333	0	0.0539	0.2229	0.2976	0.0357	0.1125	0.3167	0.0663	0.1591	0.0278	0.0403	0.2726	0.6885	0.1667	0.8333	late
-4.6468	-9.2257	5.7143	0.5714	0.4978	2.8571	2.8571	0	2	0.2857	0	0.2857	0	0.0521	0.2257	0.3027	0.0509	0.1153	0.319	0.0605	0.1603	0.0238	0.0395	0.2785	0.6819	0.1429	0.7143	late
-6.0361	-9.735	6	0.5	0.4402	3	3	0	2.25	0.375	0	0.375	0	0.0504	0.2312	0.2774	0.0476	0.1156	0.3	0.0586	0.1649	0.0208	0.0401	0.2857	0.6558	0.25	1	late
-6.9289	-10.1311	6.2222	0.4444	0.3954	3.1111	3.1111	0	2.4444	0.4444	0	0.4444	0	0.0523	0.2354	0.2688	0.0465	0.1168	0.2852	0.0613	0.1697	0.0185	0.0484	0.297	0.6274	0.3333	1.1111	late
-6.6556	-10.1311	6.6667	0.399	0.294	3.3333	3.3333	0	2.6667	0.4444	0	0.4444	0	0.0529	0.2428	0.2873	0.0487	0.1207	0.3037	0.0664	0.178	0.0185	0.0492	0.3082	0.5877	0.3333	1.1111	late
-6.5637	-7.2244	7.1111	0.2204	0.2427	4	4	0	3.3333	0.5556	0	0.5556	0	0.0573	0.2482	0.2947	0.0665	0.1252	0.3148	0.0731	0.185	0.0185	0.0509	0.3164	0.5685	0.4444	1.4444	late
-8.418	-9.6789	7.5556	0.0969	0.1988	4	4	0	3.4444	0.6667	0	0.6667	0	0.0598	0.2527	0.2392	0.0615	0.1266	0.2593	0.081	0.1919	0.0185	0.0564	0.3276	0.5429	0.5556	1.5556	early
-8.3449	-9.6789	8	0.0295	0.2197	3.8889	3.8889	0	3.3333	0.6667	0	0.6667	0	0.0611	0.2536	0.1836	0.0657	0.1291	0.2037	0.0793	0.1924	0.0185	0.0558	0.3322	0.5577	0.5556	1.4444	early
-6.669	-8.12	8	0.0295	0.268	3.7778	3.7778	0	3.1111	0.4444	0	0.4444	0	0.0503	0.2455	0.1704	0.0855	0.1335	0.1778	0.0705	0.1872	0	0.0496	0.3283	0.572	0.4444	1.2222	early
-9.197	-11.0267	8	0.0969	0.2462	3.7778	3.7778	0	3.1111	0.4444	0	0.4444	0	0.0508	0.2423	0.1704	0.0959	0.1372	0.1778	0.072	0.1842	0	0.0532	0.33	0.5561	0.4444	1.6667	early
-9.5576	-11.0267	8	0.2204	0.2749	3.3333	3.3333	0	2.7778	0.7778	0.3333	0.4444	0.2222	0.0496	0.2364	0.1519	0.0981	0.1399	0.1593	0.0733	0.1807	0	0.052	0.323	0.5693	0.6667	2	early
-8.1526	-10.1311	8	0.399	0.3243	3	3	0	2.4444	0.7778	0.3333	0.4444	0.2222	0.0488	0.2272	0.1407	0.1029	0.1442	0.1407	0.0753	0.1745	0	0.0496	0.316	0.6057	0.6667	1.8889	late
-6.7881	-8.7833	8	0.601	0.3949	2.6667	2.6667	0	2	0.6667	0.3333	0.3333	0.2222	0.046	0.2192	0.1185	0.1275	0.1489	0.1222	0.0691	0.1654	0	0.041	0.3037	0.6247	0.5556	1.7778	late
-7.8826	-8.7833	8	0.7796	0.3554	2.3333	2.3333	0	1.7778	0.7778	0.3333	0.4444	0.2222	0.0482	0.2184	0.1	0.1517	0.1535	0.1037	0.0658	0.1598	0	0.048	0.3064	0.6027	0.6667	2	late
-8.1683	-10.1311	8	0.9031	0.3928	2.1111	2.1111	0	1.5556	0.6667	0.3333	0.3333	0.2222	0.0459	0.2192	0.1111	0.1585	0.157	0.1111	0.057	0.153	0	0.0456	0.3038	0.6256	0.5556	1.6667	late
-5.2951	-7.2244	8.7778	0.9705	0.3959	2.1111	2.1111	0	1.5556	0.5556	0.3333	0.2222	0.2222	0.0405	0.2163	0.1111	0.1604	0.1618	0.1111	0.0456	0.1452	0	0.0469	0.3009	0.6358	0.4444	1.8889	late
-5.4832	-7.2244	9.5556	0.9705	0.4052	2	2	0	1.5556	0.5556	0.3333	0.2222	0.2222	0.0397	0.2173	0.0926	0.1566	0.1632	0.0926	0.0434	0.1431	0	0.0476	0.3043	0.6316	0.4444	1.8889	late
-4.5383	-4.3178	11.1111	0.7796	0.4172	2.3333	2.3333	0	2	0.6667	0.3333	0.3333	0.2222	0.051	0.2327	0.0667	0.1505	0.1682	0.0741	0.074	0.153	0	0.0494	0.3193	0.6347	0.5556	1.4444	late
-6.976	-7.2244	11.8889	0.601	0.3321	2.7778	2.7778	0	2.3333	0.4444	0	0.4444	0	0.0624	0.245	0.0481	0.1376	0.1713	0.0556	0.0974	0.1644	0	0.0556	0.335	0.6072	0.4444	1.5556	late
-9.2966	-9.6789	12.6667	0.399	0.3024	3.3333	3.2222	0.1111	2.6667	0.5556	0	0.5556	0	0.0707	0.2582	0.0556	0.1347	0.1716	0.0556	0.1085	0.175	0	0.0635	0.3501	0.5749	0.5556	1.5556	late
-13.3945	-12.5856	13.4444	0.2204	0.2353	3.7778	3.5556	0.2222	3.1111	0.7778	0	0.7778	0	0.0843	0.2732	0.063	0.1119	0.1726	0.0556	0.1281	0.188	0	0.0753	0.3674	0.5499	0.6667	1.6667	late
-14.967	-15.4922	14.2222	0.0969	0.2619	4.3333	4	0.3333	3.5556	0.7778	0	0.7778	0	0.0958	0.284	0.063	0.108	0.175	0.0556	0.1439	0.1997	0	0.0724	0.375	0.5651	0.6667	1.7778	late
-15.8956	-15.4922	15	0.0295	0.2122	4.3333	4	0.3333	3.5556	0.7778	0	0.7778	0	0.0934	0.2882	0.0444	0.0903	0.1768	0.037	0.1439	0.208	0	0.0828	0.3873	0.5334	0.6667	2.3333	late
-18.4882	-16.84	15	0	0.226	4.6667	4.3333	0.3333	3.7778	0.8889	0	0.8889	0	0.0939	0.2933	0.0556	0.0916	0.1762	0.037	0.1432	0.2156	0.037	0.0824	0.3957	0.5236	0.7778	2.2222	late
-20.7011	-18.1878	15	0	0.1822	5.2222	4.6667	0.5556	4	1.3333	0	1.3333	0	0.1108	0.3013	0.0767	0.0942	0.1797	0.037	0.1594	0.2238	0.0519	0.0903	0.4038	0.486	1	2.3333	late
-20.9158	-18.1878	15	0	0.1817	5.4444	4.6667	0.7778	4.1111	1.3333	0	1.3333	0	0.1201	0.3047	0.0952	0.1136	0.1835	0.0407	0.1589	0.2296	0.0519	0.0909	0.4038	0.4848	1	2.4444	early
-19.5325	-19.7467	15	0	0.1393	5.3333	4.5556	0.7778	3.8889	1.5556	0.2222	1.3333	0	0.1177	0.3041	0.0915	0.1119	0.1858	0.037	0.1432	0.229	0.0519	0.0922	0.4031	0.4713	1.2222	2.4444	early
-18.6362	-18.1878	15	0	0.1368	5	4.2222	0.7778	3.6667	1.5556	0.2222	1.3333	0	0.1069	0.2997	0.0915	0.1116	0.185	0.037	0.1269	0.2236	0.0519	0.0902	0.398	0.4678	1.2222	2.6667	late
-16.6472	-15.7333	15	0	0.1376	4.8889	4.1111	0.7778	3.4444	1.3333	0.2222	1.1111	0	0.0984	0.2965	0.0841	0.1101	0.1864	0.037	0.1207	0.2207	0.0519	0.0825	0.3883	0.5012	1	2.5556	early
-13.9531	-15.7333	14.6667	0	0.1782	4.5556	3.8889	0.6667	3.1111	1.2222	0.2222	1	0	0.0836	0.2889	0.1323	0.1075	0.1868	0.0741	0.1042	0.2154	0.0519	0.0696	0.3782	0.546	1	2.3333	early
-12.386	-14.1744	14.3333	0.0295	0.1519	4.4444	3.8889	0.5556	3	1.2222	0.3333	0.8889	0	0.0727	0.2839	0.1767	0.1138	0.1877	0.1037	0.0871	0.2077	0.0519	0.0665	0.3686	0.54	1	2.3333	late
-11.1784	-12.8267	14	0.0969	0.1805	3.8889	3.3333	0.5556	2.5556	1.4444	0.4444	1	0	0.0707	0.2773	0.2138	0.1049	0.1853	0.1407	0.0927	0.205	0.0519	0.056	0.3576	0.5509	1.1111	1.8889	early
-11.361	-14.3856	13.6667	0.2204	0.1615	3.6667	3.1111	0.5556	2.4444	1.7778	0.5556	1.2222	0	0.0717	0.2715	0.2323	0.1135	0.1865	0.1741	0.1024	0.2049	0.0148	0.0538	0.3484	0.5492	1.2222	1.8889	early
-9.1566	-13.49	13.3333	0.399	0.1844	2.8889	2.5556	0.3333	2	1.3333	0.5556	0.7778	0	0.0541	0.2574	0.3222	0.1103	0.1832	0.2852	0.0831	0.1984	0	0.0456	0.3321	0.5688	1	1.7778	early
-9.2566	-13.9422	13	0.601	0.22	2.5556	2.4444	0.1111	1.6667	1.3333	0.5556	0.7778	0	0.0396	0.2491	0.3296	0.095	0.1778	0.3	0.0684	0.192	0	0.042	0.3198	0.5823	1	1.5556	early
-8.5377	-11.0356	12.6667	0.7796	0.2906	2.4444	2.3333	0.1111	1.4444	1.1111	0.3333	0.7778	0	0.0363	0.2412	0.3148	0.0804	0.1701	0.2852	0.0676	0.1886	0	0.0379	0.3104	0.5933	0.7778	1.5556	late
-6.7665	-10.14	12.3333	0.9031	0.3417	2.2222	2.1111	0.1111	1.2222	1.2222	0.3333	0.7778	0	0.039	0.2357	0.3333	0.0813	0.1643	0.2852	0.0675	0.1884	0	0.0355	0.3024	0.5872	0.8889	1.2222	early
-6.3033	-9.6878	12	0.9705	0.3568	1.6667	1.6667	0	1	1.2222	0.3333	0.7778	0	0.0395	0.2247	0.3333	0.0822	0.1578	0.2852	0.0631	0.183	0	0.0396	0.2972	0.5498	0.8889	1.4444	late
-5.0432	-6.7811	12	1	0.3717	1.4444	1.4444	0	0.8889	1.1111	0.3333	0.6667	0	0.0388	0.2127	0.2778	0.0823	0.1499	0.2481	0.0623	0.1772	0	0.0392	0.2849	0.5442	0.7778	1.4444	late
-4.9602	-8.34	12	1	0.4953	1.3333	1.3333	0	0.7778	1	0.2222	0.6667	0	0.0368	0.2016	0.2704	0.0559	0.1408	0.2556	0.0627	0.1718	0	0.0372	0.2749	0.5967	0.6667	1.1111	late
-5.8962	-11.2467	12	1	0.5419	1.6667	1.5556	0.1111	1	0.7778	0.1111	0.5556	0	0.0381	0.1987	0.2889	0.0566	0.1364	0.2556	0.0575	0.1664	0.037	0.0377	0.2669	0.6049	0.5556	1	late
-4.0671	-10.7944	10	0.9705	0.5876	2.7778	2.4444	0.3333	1.5556	0.3333	0	0.2222	0	0.0371	0.1951	0.2481	0.0484	0.129	0.1815	0.0516	0.1556	0.1111	0.0324	0.2549	0.6586	0.3333	0.7778	late
-3.5718	-10.3422	9	0.9031	0.6101	2.7778	2.4444	0.3333	1.5556	0.2222	0	0.1111	0	0.04	0.1956	0.2481	0.0464	0.1283	0.163	0.0487	0.1503	0.1111	0.0379	0.2595	0.648	0.2222	0.8889	late
-3.7695	-10.7944	7.7778	0.7796	0.5622	3.2222	2.8889	0.3333	2.2222	0.2222	0	0.1111	0	0.0459	0.2008	0.2815	0.045	0.1298	0.1963	0.0487	0.1477	0.1111	0.0377	0.2598	0.6535	0.2222	0.8889	late
-3.4154	-10.3422	7.3333	0.6306	0.5523	4	3.5556	0.4444	2.6667	0	0	0	0	0.0429	0.2006	0.2852	0.0444	0.1316	0.2185	0.0517	0.1464	0.1111	0.0371	0.2617	0.6627	0	0.7778	late
-4.0979	-11.69	6.8889	0.4663	0.54	4.2222	3.7778	0.4444	2.8889	0	0	0	0	0.0425	0.2074	0.2852	0.0433	0.1354	0.2185	0.0605	0.1513	0.1111	0.0361	0.2685	0.672	0	0.6667	late
-3.8778	-11.69	6.4444	0.3439	0.4961	4.7778	4.3333	0.4444	3.3333	0.2222	0	0.2222	0	0.0684	0.2234	0.2958	0.0585	0.142	0.2407	0.0914	0.1627	0.1111	0.041	0.2831	0.644	0.2222	1	late
-5.1781	-10.1311	6	0.2754	0.3835	5.1111	4.4444	0.6667	3.5556	0.4444	0	0.4444	0	0.0749	0.2321	0.281	0.0564	0.1451	0.2407	0.1117	0.1731	0.1111	0.0516	0.297	0.5785	0.4444	1.1111	late
-3.9991	-7.2244	5.5556	0.2316	0.3337	5.5556	4.8889	0.6667	3.7778	0.5556	0	0.4444	0	0.0767	0.2352	0.2476	0.0595	0.1477	0.2259	0.1117	0.1792	0.0741	0.052	0.305	0.5715	0.5556	1.2222	late
-5.6381	-8.5722	6.1111	0.1786	0.3346	4.7778	4.2222	0.5556	3.2222	0.5556	0	0.4444	0	0.0759	0.2388	0.2032	0.0576	0.1512	0.1926	0.1076	0.1831	0.037	0.0532	0.318	0.5646	0.5556	1.6667	late
-7.74	-8.5722	6.6667	0.1235	0.2455	5	4.5556	0.4444	3.7778	1.3333	0.2222	1	0	0.0941	0.2489	0.1624	0.0846	0.1579	0.1661	0.1202	0.1918	0	0.0593	0.3345	0.512	0.8889	2.2222	late
-8.2095	-9.0244	7.2222	0.0673	0.198	5	4.4444	0.5556	3.7778	1.3333	0.2222	1	0	0.0894	0.2488	0.1624	0.0806	0.1599	0.1847	0.1247	0.1998	0	0.054	0.3383	0.5152	0.8889	2.2222	early
-7.8577	-8.5722	7.7778	0.0295	0.2523	4.5556	4	0.5556	3.3333	1.3333	0.2222	1	0	0.0849	0.2457	0.1661	0.0807	0.1613	0.1884	0.1246	0.2028	0	0.0535	0.342	0.535	0.8889	2.2222	early
-11.0281	-11.4789	7.5556	0.0295	0.2138	4.2222	3.7778	0.4444	3.2222	1.3333	0.2222	1	0	0.0895	0.2508	0.1624	0.0931	0.1663	0.1847	0.1134	0.2009	0	0.0541	0.3483	0.5368	0.8889	2.3333	early
-10.0127	-10.1311	7.3333	0.0969	0.2539	4.2222	3.7778	0.4444	3.2222	1.5556	0.3333	1.1111	0	0.0895	0.2507	0.181	0.0942	0.1693	0.2032	0.1039	0.1963	0	0.0513	0.3462	0.5393	1	2.4444	early
-10.1011	-10.5833	7.1111	0.2204	0.297	3.6667	3.2222	0.4444	2.7778	1.4444	0.4444	0.8889	0	0.0636	0.2439	0.2074	0.0787	0.1713	0.218	0.0733	0.1858	0	0.0469	0.3388	0.5569	0.8889	2.4444	early
-8.5034	-9.6878	6.8889	0.399	0.3176	3.4444	3.1111	0.3333	2.4444	1.3333	0.5556	0.6667	0	0.0627	0.2459	0.2074	0.1069	0.177	0.1995	0.0582	0.1786	0	0.0371	0.3337	0.5761	0.7778	2.5556	early
-8.724	-10.14	6.6667	0.601	0.3566	3.2222	3	0.2222	2.4444	1.2222	0.5556	0.6667	0	0.0617	0.2484	0.2222	0.1302	0.1813	0.1958	0.059	0.1727	0	0.0354	0.3296	0.599	0.6667	2.5556	early
-6.6264	-8.7922	7.7778	0.7796	0.3955	3.3333	3.1111	0.2222	2.5556	1.2222	0.5556	0.6667	0	0.0604	0.2451	0.2222	0.1321	0.1815	0.1958	0.0585	0.1653	0	0.0355	0.3242	0.599	0.6667	2.5556	early
-3.4415	-5.8856	8.8889	0.8736	0.4489	3	2.7778	0.2222	2.2222	0.4444	0.3333	0.1111	0	0.0424	0.2349	0.2074	0.106	0.1772	0.1852	0.0466	0.1561	0	0.0296	0.3122	0.6416	0.3333	2.1111	late
-2.8464	-5.4333	10	0.8736	0.4555	3	2.8889	0.1111	2.4444	0.4444	0.3333	0.1111	0	0.043	0.2354	0.1889	0.1121	0.1786	0.1667	0.0454	0.1498	0	0.0301	0.3086	0.649	0.3333	2.1111	early
-4.9047	-6.7811	11.3333	0.7796	0.3779	3.3333	3.1111	0.2222	2.6667	0.5556	0.3333	0.2222	0	0.0506	0.2426	0.1667	0.1238	0.1813	0.1481	0.0551	0.1494	0	0.032	0.3125	0.6213	0.4444	2.4444	late
-4.5981	-6.7811	12.6667	0.601	0.384	3.3333	3.1111	0.2222	2.7778	0.5556	0.3333	0.2222	0	0.0468	0.2403	0.1481	0.1102	0.179	0.1296	0.0591	0.1512	0	0.036	0.3138	0.6183	0.4444	2.2222	late
-4.792	-6.7811	14	0.399	0.3786	3.5556	3.3333	0.2222	3	0.3333	0.2222	0.1111	0	0.0478	0.2396	0.1296	0.11	0.1763	0.1111	0.0606	0.1544	0	0.0364	0.3142	0.6189	0.3333	2	late
-5.7259	-7.6767	15.3333	0.2204	0.3387	4	3.7778	0.2222	3.4444	0.3333	0.1111	0.2222	0	0.0525	0.2443	0.1037	0.1159	0.1746	0.0741	0.0655	0.1622	0	0.0384	0.3209	0.6163	0.3333	1.7778	late
-8.7713	-10.1311	16.6667	0.0969	0.3068	4.1111	3.8889	0.2222	3.7778	0.8889	0	0.8889	0	0.0651	0.2508	0.0907	0.1031	0.1726	0.0556	0.0741	0.1706	0.0106	0.0477	0.331	0.5954	0.4444	1.7778	early
-11.4969	-12.5856	18	0.0295	0.2546	4.1111	3.7778	0.3333	3.7778	0.8889	0	0.8889	0	0.0659	0.2521	0.0537	0.0778	0.1686	0.037	0.0749	0.1772	0.0106	0.0503	0.3374	0.5579	0.4444	2.1111	early
-11.8534	-12.5856	18	0	0.2585	4	3.6667	0.3333	3.6667	0.8889	0	0.8889	0	0.0659	0.2548	0.0537	0.0751	0.1661	0.037	0.0765	0.1839	0.0106	0.0492	0.3373	0.5766	0.4444	1.6667	early
-12.4041	-12.5856	18	0	0.2501	4.1111	3.7778	0.3333	3.7778	1	0	1	0	0.0715	0.2626	0.0648	0.0799	0.1673	0.037	0.0822	0.1916	0.0106	0.0523	0.3455	0.5453	0.5556	1.6667	early
-14.7839	-15.4922	18	0	0.2178	4.3333	4	0.3333	4	1	0	1	0	0.0788	0.2666	0.0574	0.0888	0.1666	0.0296	0.0829	0.1947	0.0106	0.0553	0.3529	0.5218	0.5556	1.7778	early
-12.6017	-14.1444	18	0	0.265	4	3.7778	0.2222	3.7778	0.8889	0	0.8889	0	0.0705	0.2604	0.0426	0.0742	0.1626	0.0111	0.0734	0.1933	0.0106	0.0546	0.3481	0.5323	0.4444	1.3333	early
-9.6136	-11.2378	18	0	0.2808	4.1111	3.8889	0.2222	3.8889	0.8889	0	0.8889	0	0.0718	0.2603	0.0648	0.0758	0.1621	0.0333	0.0709	0.1912	0.0106	0.0497	0.3412	0.5561	0.4444	1.2222	early
-12.3044	-14.1444	18	0	0.2196	4.5556	4.2222	0.3333	4.2222	1	0	1	0	0.081	0.263	0.086	0.0911	0.1637	0.063	0.0794	0.1889	0.0106	0.0551	0.3433	0.5368	0.5556	1.3333	early
-10.9599	-12.7967	18	0	0.2598	4.3333	4	0.3333	4	0.8889	0	0.8889	0	0.0767	0.2575	0.1489	0.0849	0.1619	0.137	0.0734	0.1807	0.0106	0.0539	0.3385	0.5293	0.4444	1.5556	early
-7.1986	-9.89	18	0	0.3475	4	3.7778	0.2222	3.7778	0.2222	0	0.2222	0	0.0575	0.2446	0.1952	0.0692	0.1581	0.1926	0.0587	0.1696	0	0.0443	0.3252	0.57	0.2222	1.3333	early
-3.9935	-6.9833	18	0	0.3839	3.8889	3.5556	0.3333	3.5556	0.2222	0	0.2222	0	0.0546	0.2379	0.2323	0.0671	0.1566	0.2296	0.0569	0.1635	0	0.0415	0.3172	0.6191	0.2222	0.8889	early
-5.6339	-8.3311	16.3333	0	0.3482	4.2222	3.5556	0.6667	3.5556	0.4444	0	0.4444	0	0.0566	0.236	0.2434	0.0671	0.1571	0.2667	0.0685	0.1612	0	0.0426	0.3146	0.5983	0.4444	1.4444	early
-6.114	-8.7833	14.6667	0.0295	0.3127	4	3.3333	0.6667	3.3333	0.5556	0.2222	0.3333	0.2222	0.0543	0.2304	0.2693	0.0766	0.1563	0.3037	0.0677	0.1566	0	0.0398	0.3082	0.5986	0.4444	1.8889	early
-4.8781	-8.7833	13	0.0969	0.3788	3.3333	2.6667	0.6667	2.6667	0.7778	0.3333	0.4444	0.2222	0.0468	0.2226	0.2952	0.0602	0.1532	0.4037	0.0707	0.1562	0	0.0359	0.2995	0.6314	0.6667	2.2222	early
-5.7187	-9.735	12.375	0.2204	0.373	3.5	2.75	0.75	2.75	0.875	0.375	0.5	0.25	0.0487	0.2221	0.3321	0.0639	0.1534	0.4542	0.0739	0.1555	0	0.0355	0.2977	0.6345	0.75	2.5	early
-7.115	-10.9586	11.5714	0.4286	0.3879	3.2857	2.4286	0.8571	2.4286	1	0.4286	0.5714	0.2857	0.0482	0.2204	0.351	0.0658	0.1526	0.4905	0.0787	0.1554	0	0.036	0.2977	0.6231	0.8571	2.8571	early
-4.151	-8.23	10.5	0.5	0.4512	2.5	1.6667	0.8333	1.6667	1	0.5	0.5	0.3333	0.0358	0.2144	0.3778	0.0482	0.1504	0.5278	0.0665	0.1527	0	0.0287	0.2905	0.6585	0.8333	3	late
-5.3408	-9.642	9	0.6	0.4288	2.6	1.6	1	1.6	1.2	0.6	0.6	0.4	0.0372	0.2111	0.32	0.0527	0.1491	0.5	0.072	0.1536	0	0.0275	0.2862	0.6872	1	3	late
-5.7775	-5.224	7.8	0.6	0.4822	3.6	2	0.2	1.8	0.4	0.2	0.2	0	0.0199	0.1749	0.48	0.0445	0.1169	0.1333	0.0317	0.1068	0	0.0173	0.2179	0.6668	0.4	1	late
-4.617	-4.5483	9	0.5	0.4393	4	2.5	0.1667	2	0.3333	0.1667	0.1667	0	0.0191	0.175	0.4833	0.0417	0.1173	0.1389	0.0298	0.1068	0	0.0172	0.2201	0.652	0.3333	1.1667	late
-6.6818	-5.7986	9.8571	0.4286	0.3861	4.4286	2.8571	0.4286	2.2857	0.5714	0.1429	0.4286	0	0.0219	0.1783	0.4415	0.0436	0.1177	0.1476	0.0362	0.1086	0	0.02	0.2224	0.6264	0.4286	1.1429	late
-6.1877	-5.7287	10.5	0.375	0.4093	4.625	3	0.375	2.5	0.5	0.125	0.375	0	0.0218	0.1789	0.4071	0.0437	0.1182	0.1292	0.0353	0.109	0	0.0194	0.2224	0.6284	0.375	1	late
-6.2507	-8.1289	11	0.3333	0.3986	4.6667	3.1111	0.3333	2.6667	0.8889	0.1111	0.5556	0	0.0247	0.1813	0.3817	0.0419	0.1184	0.1148	0.0373	0.11	0	0.0204	0.2258	0.6091	0.6667	1.3333	late
-9.3147	-11.0356	12.3333	0.2204	0.2852	5.1111	3.4444	0.4444	3	0.7778	0	0.5556	0	0.027	0.1837	0.2929	0.0373	0.1187	0.1148	0.0396	0.1115	0	0.0239	0.2305	0.5991	0.5556	1.2222	late
-9.4265	-12.5944	13.6667	0.0969	0.3015	5.1111	3.5556	0.3333	3.2222	0.7778	0	0.5556	0	0.0259	0.185	0.2743	0.031	0.1189	0.0778	0.0342	0.1125	0	0.024	0.2322	0.5961	0.5556	1.1111	late
-9.6576	-12.5944	15	0.0295	0.3224	5	3.5556	0.3333	3.4444	0.7778	0	0.5556	0	0.0264	0.1878	0.2595	0.0328	0.1197	0.063	0.0326	0.1143	0	0.0247	0.2351	0.586	0.5556	1.1111	late
-13.0817	-15.5011	15	0	0.2799	5.1111	4	0.3333	3.7778	1	0	0.7778	0	0.0305	0.1937	0.2595	0.0351	0.1209	0.0852	0.0402	0.1186	0.0185	0.0291	0.2413	0.5416	0.7778	1.3333	late
-14.7445	-17.9556	15	0	0.2326	5.3333	4.2222	0.4444	3.8889	1.1111	0	0.8889	0	0.0379	0.2002	0.2437	0.041	0.1226	0.1074	0.0558	0.1244	0.0185	0.0317	0.2466	0.5125	0.8889	1.4444	late
-15.5562	-18.4078	15	0	0.2543	5.1111	4.1111	0.4444	4	1.1111	0	0.8889	0	0.0385	0.2026	0.2066	0.0404	0.1231	0.1074	0.0557	0.127	0.0185	0.032	0.2477	0.5197	0.8889	1.2222	late
-13.6102	-17.06	15	0	0.267	4.5556	3.7778	0.2222	3.7778	1.1111	0	0.6667	0	0.0367	0.2021	0.2188	0.0358	0.1233	0.1222	0.0489	0.1279	0.0185	0.0307	0.248	0.5386	1	1.1111	late
-15.6702	-19.5144	15	0	0.2059	4.4444	3.7778	0.3333	3.7778	1.2222	0	0.7778	0	0.0404	0.2066	0.2225	0.0367	0.1246	0.1407	0.061	0.1315	0.0185	0.0346	0.2527	0.5289	1.1111	1.2222	late
-15.0005	-16.6078	15	0	0.2125	4.4444	3.7778	0.3333	3.7778	0.7778	0	0.5556	0	0.0403	0.2086	0.2212	0.0419	0.1265	0.1407	0.0676	0.1337	0.0185	0.0329	0.2515	0.5578	0.7778	0.7778	late
-12.0256	-15.0489	13.5556	0	0.2971	4.2222	3.6667	0.2222	3.6667	0.7778	0	0.5556	0	0.0387	0.2076	0.1989	0.0409	0.1275	0.1407	0.0759	0.1349	0.0185	0.0288	0.2472	0.6011	0.7778	0.6667	late
-9.8727	-12.1422	12.1111	0.0295	0.3135	4.6667	4.1111	0.2222	4	0.6667	0	0.4444	0	0.0405	0.2094	0.2026	0.0482	0.1303	0.163	0.0839	0.1347	0.0185	0.0283	0.2475	0.6152	0.6667	0.4444	late
-11.6982	-14.5967	12.1111	0.0969	0.2749	4.6667	4.1111	0.2222	4.1111	0.7778	0	0.5556	0	0.0437	0.2106	0.1878	0.0552	0.1331	0.163	0.094	0.1349	0.0185	0.0317	0.2514	0.5909	0.7778	0.8889	late
-9.4304	-13.0378	12.1111	0.1909	0.3001	4.4444	3.6667	0.2222	3.8889	0.5556	0	0.3333	0	0.0407	0.2085	0.1878	0.0686	0.1362	0.1778	0.0875	0.1334	0	0.0286	0.2505	0.6106	0.5556	1.1111	late
-7.7006	-10.5833	12.1111	0.3021	0.3158	4.4444	3.7778	0.1111	4	0.5556	0.1111	0.2222	0	0.0355	0.2067	0.1889	0.0961	0.14	0.1778	0.0737	0.1309	0	0.026	0.2492	0.6291	0.5556	1.2222	late
-8.8416	-11.4789	12.1111	0.3806	0.2737	4.5556	3.8889	0.1111	4	0.6667	0.1111	0.3333	0	0.0395	0.2104	0.1815	0.1059	0.143	0.1778	0.0779	0.1314	0	0.032	0.2543	0.6143	0.6667	1.3333	late
-10.1306	-11.9311	12.1111	0.3806	0.2537	4.7778	4.1111	0.1111	4.2222	0.4444	0.1111	0.3333	0	0.0401	0.2123	0.1481	0.1115	0.1457	0.1407	0.0811	0.1316	0	0.0345	0.2586	0.5966	0.4444	1.7778	late
-8.3841	-9.4767	12.1111	0.3021	0.2643	4.7778	4.1111	0.1111	4.2222	0.4444	0.2222	0.2222	0	0.0384	0.2096	0.137	0.1316	0.1475	0.1222	0.0704	0.1298	0	0.0351	0.2601	0.5876	0.4444	1.8889	late
-8.4127	-9.4767	12.1111	0.1909	0.2497	4.7778	4.2222	0.1111	4.2222	0.5556	0.2222	0.2222	0	0.038	0.2101	0.1185	0.1304	0.1495	0.1222	0.0602	0.1288	0	0.0361	0.2639	0.573	0.5556	2	late
-11.5727	-11.0356	13.5556	0.0969	0.1669	5	4.4444	0.1111	4.4444	0.6667	0.2222	0.3333	0	0.0425	0.2154	0.1185	0.1389	0.1505	0.1222	0.0572	0.13	0	0.0462	0.2719	0.534	0.6667	2.1111	late
-14.8812	-13.9422	15	0.0295	0.1222	4.7778	4.2222	0.1111	4.3333	0.7778	0.2222	0.4444	0	0.0424	0.2155	0.1074	0.1324	0.1489	0.1	0.0528	0.1306	0	0.049	0.2774	0.5193	0.7778	2.3333	late
-15.6085	-13.9422	15	0	0.0974	4.6667	4.1111	0.2222	4.1111	0.7778	0.2222	0.4444	0	0.0409	0.2149	0.1037	0.1235	0.1471	0.0778	0.047	0.1309	0	0.0494	0.2762	0.5186	0.7778	2.2222	late
-15.8365	-13.0467	15	0	0.1149	4.6667	4.3333	0.2222	4.1111	1.3333	0.2222	0.4444	0	0.0472	0.2195	0.0772	0.1094	0.1456	0.0407	0.0474	0.132	0	0.0506	0.2785	0.5036	1.1111	2	late
-18.6628	-15.5011	15	0	0.105	4.4444	4.2222	0.2222	4	1.3333	0.1111	0.5556	0	0.0507	0.2207	0.055	0.0858	0.1419	0.0185	0.0614	0.1345	0	0.0554	0.2825	0.4794	1.1111	1.8889	late
-20.3996	-17.06	15	0	0.1029	4.1111	3.8889	0.2222	3.7778	1.6667	0.1111	0.8889	0	0.0526	0.2185	0.0651	0.0753	0.1384	0	0.0726	0.1351	0.0148	0.0503	0.2802	0.4834	1.2222	2	late
-19.9112	-17.9556	15	0	0.1447	4	3.6667	0.2222	3.5556	1.6667	0.1111	0.8889	0	0.0514	0.2158	0.0651	0.0701	0.1357	0	0.0708	0.1344	0.0148	0.047	0.2762	0.5011	1.2222	1.6667	late
-20.0751	-17.9556	15	0	0.187	3.7778	3.4444	0.1111	3.3333	1.5556	0	0.8889	0	0.0487	0.2154	0.054	0.0467	0.1331	0	0.0681	0.1326	0.0148	0.0422	0.2713	0.5521	1.1111	1.4444	late
-21.267	-19.3033	13.4444	0	0.188	3.8889	3.5556	0.1111	3.5556	1.4444	0	0.8889	0	0.0461	0.2118	0.0651	0.051	0.1288	0.0111	0.0678	0.1307	0.0148	0.0423	0.2699	0.549	1	1.4444	late
-18.1007	-16.8489	12.2222	0.0295	0.2469	3.5556	3.2222	0.1111	3.1111	1.3333	0	0.7778	0	0.0411	0.2047	0.1021	0.0426	0.1247	0.0481	0.0617	0.128	0.0148	0.0329	0.2635	0.5702	0.8889	1.3333	late
-14.387	-13.9422	11	0.0673	0.2848	3.3333	3	0.1111	2.8889	1.3333	0	0.7778	0	0.0405	0.2024	0.1095	0.0408	0.121	0.0852	0.0589	0.1278	0.0148	0.0296	0.2572	0.606	0.8889	1.1111	late
-12.286	-11.4878	9.7778	0.1235	0.2835	3.2222	3	0	2.8889	1.3333	0	0.7778	0	0.0398	0.202	0.1095	0.0402	0.1182	0.1037	0.0584	0.1292	0.0148	0.0279	0.2577	0.6139	0.8889	1	late
-13.1962	-13.9422	8.5556	0.1786	0.2488	3.2222	3	0	2.8889	0.8889	0	0.8889	0	0.0339	0.1973	0.1212	0.0433	0.1152	0.1222	0.0592	0.1292	0.0148	0.0277	0.2551	0.619	0.6667	0.8889	late
-6.4174	-8.1289	7.6667	0.2081	0.3377	3.1111	2.8889	0	2.6667	0.3333	0	0.3333	0	0.0213	0.1889	0.1185	0.0332	0.1105	0.1407	0.0279	0.123	0	0.0293	0.2476	0.6258	0.3333	0.8889	late
-6.9777	-9.6878	7.2222	0.2204	0.3196	3.6667	3.4444	0.1111	3.2222	0.4444	0	0.4444	0	0.0235	0.1891	0.1503	0.0381	0.109	0.163	0.0287	0.1235	0.0185	0.0297	0.2469	0.6298	0.4444	0.7778	late
-6.1408	-9.2356	6.7778	0.2877	0.3373	3.7778	3.3333	0.1111	3.1111	0.4444	0	0.4444	0	0.0232	0.1863	0.2243	0.037	0.1059	0.2741	0.0283	0.1238	0.0185	0.0303	0.2456	0.6055	0.4444	0.7778	late
-4.7945	-7.8878	7.8889	0.4285	0.3643	3.6667	3	0.3333	2.6667	0.5556	0	0.4444	0	0.0261	0.187	0.2466	0.0278	0.1041	0.3	0.0277	0.1246	0.0185	0.0291	0.2391	0.6437	0.5556	0.6667	late
-7.4698	-10.3422	8.6667	0.601	0.3039	4.3333	3.3333	0.6667	3.1111	0.8889	0	0.7778	0	0.0298	0.1903	0.236	0.0261	0.1037	0.3	0.0399	0.1265	0.0333	0.0329	0.238	0.6252	0.6667	0.7778	late
-7.7963	-10.3422	9.4444	0.7796	0.3041	4.8889	3.5556	0.6667	3.2222	0.7778	0	0.6667	0	0.0283	0.1879	0.2508	0.0292	0.1045	0.3	0.0406	0.125	0.0333	0.0347	0.2369	0.5974	0.5556	1	late
-7.2631	-11.2378	10.2222	0.9031	0.3612	4.7778	3.4444	0.6667	3	0.6667	0	0.5556	0	0.0265	0.1838	0.2767	0.0288	0.1039	0.3185	0.0391	0.1213	0.0333	0.0319	0.2303	0.6171	0.4444	0.7778	late
-7.7202	-11.2378	11	0.9705	0.3539	4.6667	3.2222	0.7778	2.7778	0.5556	0	0.4444	0	0.0256	0.1819	0.2915	0.0236	0.1029	0.337	0.0389	0.1178	0.0333	0.0314	0.2263	0.6149	0.3333	0.7778	late
-7.8312	-11.2378	11	1	0.3638	4.6667	3.2222	0.7778	2.6667	0.5556	0	0.4444	0	0.0258	0.1791	0.3175	0.0308	0.1043	0.3519	0.0394	0.115	0.0333	0.0313	0.2237	0.6158	0.3333	0.6667	late
-8.1561	-11.69	11	1	0.3756	4.7778	3.3333	0.7778	2.5556	0.5556	0	0.4444	0	0.0259	0.1763	0.3545	0.0328	0.1061	0.3889	0.0394	0.1118	0.0333	0.0237	0.2181	0.6627	0.3333	0.4444	late
-6.6104	-8.7833	10.3333	1	0.3983	4.1111	2.7778	0.6667	2	0.4444	0	0.3333	0	0.0246	0.1736	0.3228	0.031	0.1083	0.3667	0.0374	0.1076	0.0148	0.0252	0.2168	0.6459	0.2222	0.6667	late
-7.2505	-10.1311	9.6667	0.9705	0.3904	3.7778	2.7778	0.6667	2	0.4444	0	0.3333	0	0.0246	0.1716	0.2857	0.031	0.1107	0.2926	0.039	0.106	0.0148	0.0248	0.2139	0.6555	0.2222	0.6667	late
-7.1785	-10.1311	9	0.9031	0.3772	3.7778	2.8889	0.5556	1.8889	0.3333	0	0.3333	0	0.0212	0.1679	0.2894	0.0368	0.1133	0.3	0.0435	0.1049	0.0148	0.0252	0.2143	0.6234	0.1111	0.6667	late
-7.0492	-10.1311	8.3333	0.7796	0.3801	3.5556	3	0.2222	2	0.1111	0	0.1111	0	0.0201	0.1651	0.2947	0.0436	0.1169	0.3	0.0362	0.1035	0	0.0218	0.2136	0.6234	0.1111	0.6667	late
-6.9639	-10.1311	7.6667	0.601	0.3932	3	2.7778	0.2222	1.8889	0.3333	0.1111	0.2222	0	0.0237	0.1667	0.2836	0.0633	0.121	0.2815	0.0351	0.1032	0	0.0212	0.2139	0.6222	0.3333	0.6667	late
-7.0001	-10.1311	6.6667	0.399	0.4029	3	2.7778	0.2222	2	0.3333	0.1111	0.2222	0	0.0236	0.1675	0.291	0.0784	0.1247	0.2889	0.033	0.103	0	0.0213	0.2131	0.6222	0.3333	0.6667	late
-5.1164	-7.6767	5.6667	0.25	0.4127	3.3333	3.2222	0.1111	2.3333	0.3333	0.1111	0.2222	0	0.0236	0.1682	0.2984	0.0863	0.1272	0.2852	0.0303	0.1027	0	0.0202	0.2141	0.6222	0.3333	0.5556	late
-4.8913	-7.6767	6.5556	0.1937	0.4045	3.3333	3.2222	0.1111	2.5556	0.3333	0.1111	0.2222	0	0.0239	0.1704	0.2725	0.0907	0.1289	0.2704	0.0301	0.1043	0	0.0203	0.2151	0.6275	0.3333	0.5556	late
-4.3694	-7.2244	7.4444	0.2204	0.3984	3.2222	3.1111	0.1111	2.6667	0.3333	0.1111	0.2222	0	0.0238	0.1748	0.2354	0.09	0.1287	0.2333	0.0325	0.1081	0	0.0202	0.2179	0.6201	0.3333	0.5556	late
-7.33	-10.1311	9	0.3021	0.3517	3.4444	3.3333	0.1111	2.7778	0.7778	0.1111	0.6667	0	0.0283	0.1797	0.2513	0.0902	0.1279	0.2519	0.0456	0.1131	0.0074	0.0254	0.2227	0.6002	0.5556	0.5556	late
-6.3513	-8.7833	10.5556	0.3806	0.3198	3.8889	3.7778	0.1111	3.1111	0.7778	0.1111	0.6667	0	0.0298	0.1843	0.2328	0.093	0.1279	0.2333	0.0447	0.1157	0.0074	0.0263	0.2277	0.5685	0.5556	1	late
-6.3303	-8.7833	12.1111	0.3806	0.3463	3.7778	3.7778	0	3.4444	0.7778	0.1111	0.6667	0	0.0309	0.1878	0.1958	0.0955	0.1279	0.1889	0.0406	0.1166	0.0074	0.0268	0.2319	0.5654	0.5556	1.1111	late
-5.0373	-7.2244	13.6667	0.3021	0.3667	3.6667	3.6667	0	3.3333	0.8889	0.1111	0.6667	0	0.037	0.1924	0.1714	0.0898	0.1258	0.1519	0.044	0.1175	0.0074	0.0265	0.234	0.5808	0.6667	1.1111	late
-6.4588	-7.6767	15.2222	0.1909	0.3139	3.8889	3.8889	0	3.5556	0.6667	0	0.5556	0	0.0356	0.1948	0.1492	0.0702	0.1229	0.1333	0.0509	0.1188	0.0074	0.0282	0.2396	0.5743	0.4444	1.5556	late
-6.9628	-6.7811	17.1111	0.0969	0.2709	4.2222	4.2222	0	3.6667	0.7778	0	0.6667	0	0.038	0.1988	0.1048	0.0565	0.1206	0.0889	0.0609	0.1216	0.0074	0.0302	0.2465	0.5608	0.5556	2	late
-7.8912	-9.2356	19	0.0295	0.3178	4	4	0	3.5556	0.7778	0	0.6667	0	0.0398	0.2025	0.0603	0.0571	0.1199	0.0556	0.0627	0.1248	0.0074	0.0311	0.2505	0.5727	0.5556	2	late
-11.0251	-12.1422	19	0	0.2804	4.1111	4.1111	0	3.6667	0.7778	0	0.6667	0	0.0491	0.2107	0.0418	0.0471	0.1181	0.037	0.0637	0.1273	0.0074	0.0325	0.2554	0.5666	0.5556	2.1111	late
-14.4137	-15.0489	19	0	0.2389	4.3333	4.3333	0	3.8889	0.8889	0	0.7778	0	0.0539	0.2149	0.0418	0.0486	0.1174	0.037	0.0677	0.1295	0.0074	0.0351	0.2608	0.5394	0.6667	2.3333	late
-12.6592	-13.49	19	0	0.2934	4.4444	4.4444	0	4	0.4444	0	0.3333	0	0.049	0.2154	0.0259	0.0469	0.1166	0.0185	0.0609	0.1307	0	0.0315	0.2606	0.5624	0.4444	2.2222	late
-14.8132	-14.8378	19	0	0.2995	4.3333	4.3333	0	4	0.4444	0	0.3333	0	0.0512	0.2197	0.0074	0.0522	0.1162	0	0.0672	0.1342	0	0.0331	0.2629	0.5766	0.4444	1.7778	late
-17.7112	-17.7444	19	0	0.2388	4.3333	4.3333	0	4	0.6667	0	0.5556	0	0.0729	0.2294	0.0074	0.0451	0.1148	0	0.0797	0.1396	0	0.0343	0.266	0.5832	0.5556	1.6667	late
-17.0386	-16.8489	19	0	0.2189	4.3333	4.3333	0	4	0.4444	0	0.4444	0	0.0687	0.2317	0	0.0465	0.1143	0	0.0703	0.1416	0	0.0374	0.2694	0.5709	0.3333	1.6667	late
-16.2067	-16.8489	19	0	0.2601	4.1111	4.1111	0	3.7778	0.4444	0	0.4444	0	0.0662	0.2323	0	0.0444	0.1137	0	0.061	0.1434	0	0.0379	0.2676	0.5804	0.3333	1.1111	late
-17.9775	-19.3033	19	0	0.2359	3.8889	3.8889	0	3.7778	0.4444	0	0.4444	0	0.0667	0.2351	0	0.051	0.1136	0	0.0706	0.1471	0	0.0438	0.269	0.567	0.3333	1	late
-19.2108	-19.3033	19	0	0.1788	3.8889	3.8889	0	3.7778	0.5556	0	0.5556	0	0.0721	0.2385	0	0.0448	0.1125	0	0.0892	0.1502	0	0.0469	0.2708	0.538	0.4444	1.2222	late
-16.434	-16.3967	19	0	0.2007	3.6667	3.6667	0	3.5556	0.6667	0	0.6667	0	0.0653	0.2354	0	0.0456	0.1122	0	0.0946	0.1514	0	0.0457	0.2697	0.5389	0.5556	1.2222	late
-13.0037	-13.49	17.4444	0	0.24	3.7778	3.7778	0	3.5556	0.7778	0	0.5556	0	0.0632	0.2327	0	0.0541	0.1124	0	0.0917	0.15	0	0.0435	0.2663	0.5486	0.5556	1	late
-11.9652	-12.1422	15.8889	0.0295	0.2272	3.5556	3.5556	0	3.4444	1	0	0.7778	0	0.0658	0.2329	0	0.055	0.112	0	0.0896	0.1471	0	0.0416	0.2637	0.5464	0.6667	1	late
-10.645	-10.7944	14.3333	0.0969	0.2151	3.4444	3.4444	0	3.3333	1	0	0.7778	0	0.0633	0.228	0.037	0.0499	0.1113	0.037	0.0839	0.142	0	0.0405	0.2623	0.5384	0.6667	1.1111	late
-8.3211	-9.2356	12.7778	0.2204	0.283	3.3333	3.3333	0	3.1111	0.7778	0	0.5556	0	0.0404	0.2168	0.0741	0.059	0.1119	0.0741	0.0721	0.1349	0	0.039	0.2569	0.5337	0.5556	1.1111	late
-8.6208	-10.1311	11.2222	0.399	0.2846	3.6667	3.6667	0	3.4444	0.7778	0	0.5556	0	0.038	0.2112	0.0963	0.0713	0.1126	0.0963	0.0732	0.1304	0	0.0361	0.2527	0.5367	0.5556	1.1111	late
-7.7858	-9.6789	10.5556	0.601	0.2961	3.8889	3.8889	0	3.5556	0.7778	0	0.5556	0	0.038	0.2056	0.0963	0.0712	0.1121	0.0963	0.0751	0.1267	0	0.032	0.2474	0.5596	0.5556	1	late
-5.6116	-8.12	9.8889	0.75	0.3647	3.5556	3.5556	0	3.1111	0.6667	0	0.4444	0	0.0346	0.1981	0.0963	0.0622	0.1105	0.0963	0.0581	0.122	0	0.0246	0.2422	0.5865	0.4444	0.6667	late
-2.7572	-5.2133	9.2222	0.8063	0.3941	3.3333	3.3333	0	2.8889	0.7778	0	0.3333	0	0.0288	0.193	0.1148	0.0606	0.1108	0.1333	0.0419	0.1197	0	0.0233	0.2397	0.5996	0.4444	0.6667	late
-5.405	-8.12	8.5556	0.75	0.3468	3.7778	3.7778	0	3.3333	0.8889	0	0.4444	0	0.0381	0.1935	0.1254	0.0736	0.1119	0.1556	0.0433	0.1211	0	0.0305	0.2401	0.5753	0.5556	0.6667	late
-5.3773	-8.12	9.4444	0.601	0.3622	3.6667	3.6667	0	3.3333	0.6667	0	0.4444	0	0.0381	0.1912	0.1254	0.0635	0.1112	0.1556	0.0415	0.122	0	0.0316	0.2385	0.5656	0.4444	0.7778	late
-5.5092	-8.5722	10.3333	0.399	0.3696	3.5556	3.5556	0	3.2222	0.4444	0	0.2222	0	0.035	0.186	0.1254	0.0615	0.1113	0.1556	0.038	0.1228	0	0.0311	0.2378	0.5775	0.3333	0.6667	late
-7.1679	-11.4789	11.2222	0.2204	0.3709	3.6667	3.6667	0	3.3333	0.4444	0	0.2222	0	0.0353	0.1866	0.1069	0.0722	0.1128	0.137	0.0374	0.1247	0	0.0302	0.2363	0.5854	0.3333	0.5556	late
-8.5798	-11.4789	12.1111	0.0969	0.2961	3.7778	3.7778	0	3.5556	0.5556	0	0.3333	0	0.0377	0.1887	0.081	0.0634	0.1128	0.1185	0.0392	0.1277	0	0.0328	0.2385	0.5693	0.4444	0.8889	late
-7.6725	-10.5833	13	0.0295	0.3409	3.7778	3.6667	0	3.4444	0.5556	0	0.3333	0	0.0371	0.1862	0.0698	0.0498	0.1121	0.1074	0.0378	0.1288	0	0.0327	0.2366	0.5699	0.4444	0.8889	late
-9.4232	-11.0356	13	0	0.2703	4	3.7778	0	3.7778	0.7778	0.2222	0.3333	0.2222	0.0388	0.1871	0.0698	0.0686	0.1163	0.1074	0.034	0.1301	0	0.0356	0.2397	0.5526	0.5556	1.1111	late
-11.1608	-12.3833	13	0	0.2393	4.2222	4	0	4	0.6667	0.2222	0.4444	0.2222	0.0388	0.1856	0.0513	0.0701	0.1172	0.0704	0.0346	0.1316	0	0.0364	0.239	0.5426	0.5556	1	late
-8.9173	-10.8244	13	0	0.2894	3.7778	3.5556	0	3.5556	0.5556	0.2222	0.3333	0.2222	0.027	0.1787	0.0593	0.0546	0.1158	0.0852	0.027	0.129	0	0.0288	0.234	0.5776	0.4444	1	late
-8.9267	-10.8244	12.1111	0	0.3068	3.6667	3.3333	0	3.3333	0.5556	0.2222	0.3333	0.2222	0.0242	0.1754	0.0963	0.0534	0.1158	0.1222	0.0254	0.1276	0	0.0272	0.2325	0.6164	0.4444	0.8889	late
-9.1751	-11.72	11.2222	0.0295	0.303	3.8889	3.3333	0.1111	3.3333	0.5556	0.2222	0.3333	0.2222	0.0248	0.1758	0.1148	0.0536	0.1159	0.1222	0.0251	0.1277	0.037	0.0308	0.2331	0.6203	0.4444	1	late
-7.0753	-8.8133	10.3333	0.0969	0.3244	3.6667	3.1111	0.1111	3.1111	0.6667	0.2222	0.4444	0.2222	0.0237	0.1732	0.1148	0.0425	0.116	0.1037	0.0257	0.1291	0.0741	0.0302	0.2319	0.6283	0.5556	1.1111	late
-7.0448	-10.3722	9.4444	0.2204	0.3362	3.3333	2.6667	0.2222	2.6667	0.8889	0.5556	0.3333	0.4444	0.0262	0.1731	0.1148	0.0645	0.1183	0.0852	0.0246	0.1293	0.1111	0.0333	0.2347	0.6241	0.5556	0.8889	late
-7.1726	-10.3722	8.5556	0.399	0.3132	3.1111	2.4444	0.3333	2.4444	0.8889	0.5556	0.3333	0.4444	0.0298	0.177	0.1222	0.0759	0.1209	0.0926	0.0303	0.133	0.1111	0.036	0.2388	0.6124	0.5556	0.8889	late
-8.8905	-12.8267	9.1111	0.601	0.3113	2.8889	2.3333	0.3333	2.3333	1.1111	0.6667	0.4444	0.4444	0.0364	0.1824	0.1222	0.0835	0.123	0.0926	0.0509	0.1383	0.1111	0.038	0.2441	0.5958	0.6667	1.1111	late
-7.5406	-11.4789	9.6667	0.75	0.3321	3.2222	2.4444	0.5556	2.4444	0.8889	0.4444	0.4444	0.2222	0.0371	0.1852	0.1593	0.0732	0.1236	0.0926	0.0653	0.1412	0.1481	0.0376	0.2457	0.6155	0.5556	1	late
-8.0245	-11.4789	10.2222	0.8063	0.349	3.4444	2.4444	0.7778	2.4444	0.8889	0.4444	0.4444	0.2222	0.0424	0.1899	0.1815	0.0739	0.1252	0.1111	0.0664	0.1411	0.1593	0.0389	0.2501	0.6255	0.5556	1	late
-10.8842	-13.0378	12.2222	0.601	0.2645	3.7778	2.8889	0.7778	2.8889	0.7778	0.4444	0.3333	0.2222	0.0459	0.2008	0.1444	0.0811	0.1314	0.0556	0.0653	0.1424	0.1593	0.0463	0.2683	0.5641	0.4444	1.1111	late
-13.126	-14.5967	13.6667	0.399	0.2307	4.1111	3.1111	1	3.1111	1	0.4444	0.5556	0.2222	0.0527	0.2083	0.1365	0.091	0.1343	0.0556	0.0886	0.1457	0.1296	0.0446	0.2738	0.5406	0.5556	1.2222	late
-16.5099	-17.5033	15.1111	0.2204	0.1974	4.3333	3.3333	1	3.3333	1	0.4444	0.5556	0.2222	0.0609	0.2175	0.1291	0.0911	0.1356	0.0556	0.1003	0.1474	0.0926	0.0517	0.2828	0.5137	0.5556	1.4444	late
-16.1382	-15.0489	16.5556	0.0969	0.1903	4.7778	3.7778	0.8889	3.7778	0.6667	0.1111	0.5556	0	0.0571	0.2208	0.118	0.0706	0.1359	0.0556	0.1098	0.1494	0.0556	0.0541	0.2865	0.5119	0.4444	1.6667	late
-16.1362	-14.5967	18	0.0295	0.2131	4.7778	3.7778	0.7778	3.7778	0.7778	0.1111	0.5556	0	0.0547	0.2232	0.1217	0.0602	0.1364	0.037	0.1151	0.1494	0.0556	0.0517	0.2883	0.5357	0.5556	1.5556	late
-16.1339	-13.0378	18	0	0.1927	4.8889	3.8889	0.7778	3.8889	0.6667	0	0.4444	0	0.0539	0.2278	0.1328	0.0652	0.1375	0.037	0.1061	0.1488	0.0556	0.0525	0.2907	0.5354	0.5556	1.6667	late
-19.4164	-15.9444	18	0	0.1494	4.7778	4	0.5556	4	0.8889	0	0.6667	0	0.0683	0.2352	0.1032	0.0599	0.1382	0.037	0.1073	0.15	0.037	0.0544	0.2942	0.5113	0.6667	1.7778	early
-20.353	-17.5033	18	0	0.1488	4.5556	4	0.3333	4	0.8889	0	0.6667	0	0.0646	0.2369	0.0921	0.0598	0.1392	0.0185	0.1064	0.1508	0.063	0.0578	0.2953	0.5002	0.6667	2	early
-18.8521	-15.9444	18	0	0.185	4.5556	4	0.3333	4	1.2222	0	0.6667	0	0.0662	0.2396	0.0847	0.0561	0.1405	0	0.1108	0.1522	0.063	0.0528	0.2912	0.5149	0.7778	1.8889	early
-21.3228	-18.8511	18	0	0.1576	4.5556	4	0.3333	4	1.2222	0	0.6667	0	0.0648	0.2407	0.0847	0.0701	0.1421	0	0.1146	0.152	0.063	0.0567	0.2901	0.4969	0.7778	2.1111	early
-22.1249	-18.8511	18	0	0.1472	4.2222	4	0	4	1.3333	0	0.7778	0	0.0642	0.2412	0.0889	0.0615	0.1431	0	0.1031	0.1498	0.0556	0.0552	0.2866	0.5068	0.7778	2	early
-20.2384	-17.2922	18	0	0.164	4	3.7778	0	3.7778	1.3333	0.1111	0.6667	0	0.0578	0.2376	0.0963	0.062	0.1445	0	0.0937	0.1464	0.0556	0.0503	0.2808	0.516	0.7778	1.7778	early
-19.3683	-17.2922	18	0	0.2045	3.6667	3.5556	0	3.5556	1.4444	0.1111	0.6667	0	0.0583	0.236	0.0963	0.0603	0.1462	0	0.0851	0.1418	0.0556	0.0417	0.2728	0.5562	0.8889	1.4444	early
-18.8009	-17.2922	18	0	0.184	3.4444	3.4444	0	3.3333	1.4444	0.2222	0.6667	0	0.0569	0.2336	0.0741	0.0906	0.1484	0	0.0748	0.136	0.0556	0.0413	0.2672	0.5811	0.8889	1.4444	early
-17.6166	-16.3967	16.6667	0	0.196	4	4	0	3.7778	1.3333	0.2222	0.6667	0	0.0541	0.229	0.0926	0.0916	0.1496	0.0222	0.0633	0.1286	0.0556	0.0364	0.2583	0.6043	0.7778	1	early
-14.1446	-13.49	15.3333	0.0295	0.2678	3.5556	3.5556	0	3.3333	1.1111	0.2222	0.4444	0	0.0373	0.2177	0.1963	0.0891	0.1488	0.1333	0.0468	0.1207	0.037	0.0337	0.2506	0.6148	0.6667	0.8889	early
-11.3847	-11.0356	14	0.0969	0.3388	3.3333	3.3333	0	3.1111	1	0.2222	0.3333	0	0.0337	0.2102	0.2593	0.0863	0.1482	0.2074	0.0434	0.1154	0	0.0254	0.2423	0.6519	0.5556	0.5556	late
-9.9198	-9.6878	12.6667	0.2204	0.3533	3.3333	3.3333	0	3.1111	0.7778	0.2222	0.3333	0	0.0319	0.2051	0.2926	0.0908	0.1478	0.263	0.0421	0.1127	0	0.0246	0.235	0.6693	0.5556	0.5556	late
-9.6996	-9.6878	11.3333	0.399	0.354	3.2222	3.1111	0.1111	2.8889	1.3333	0.3333	0.6667	0	0.0341	0.2043	0.3204	0.0821	0.1473	0.3	0.0487	0.1125	0.0111	0.0224	0.2308	0.668	0.7778	0.3333	late
-5.4778	-8.1289	10.6667	0.7796	0.4438	3.2222	3.1111	0.1111	2.8889	0.8889	0.2222	0.3333	0	0.0267	0.1929	0.3056	0.0925	0.1439	0.3185	0.0335	0.1086	0.0111	0.0187	0.2237	0.6969	0.5556	0.1111	late
-4.8856	-7.6767	11.3333	0.8736	0.4501	3.3333	3.2222	0.1111	2.8889	1	0.2222	0.3333	0	0.0253	0.1903	0.3426	0.0918	0.1404	0.3185	0.0315	0.1092	0.0111	0.019	0.2236	0.6863	0.5556	0.2222	late
-6.6576	-9.0244	12	0.8736	0.4281	3.4444	3.2222	0.2222	2.8889	1.1111	0.1111	0.5556	0	0.0256	0.1901	0.3648	0.0597	0.136	0.3185	0.0384	0.1124	0.0222	0.02	0.2265	0.6405	0.6667	0.5556	late
-6.2199	-9.0244	14	0.7796	0.4488	3	2.6667	0.2222	2.4444	1.1111	0.1111	0.5556	0	0.0229	0.1871	0.3352	0.0529	0.1333	0.2963	0.0394	0.1148	0.0222	0.0231	0.2312	0.6219	0.6667	0.6667	late
-6.5901	-9.4767	16	0.601	0.4187	3.4444	3.1111	0.2222	2.8889	1.1111	0.1111	0.5556	0	0.0238	0.1886	0.2241	0.055	0.1326	0.1852	0.039	0.1159	0.0222	0.024	0.2339	0.618	0.6667	0.6667	late
-8.2004	-10.3722	18	0.399	0.3343	3.6667	3.3333	0.2222	3.1111	1.2222	0.1111	0.6667	0	0.0278	0.1927	0.1611	0.0571	0.1309	0.1111	0.0384	0.1163	0.0222	0.026	0.2385	0.5863	0.7778	1	late
-11.9134	-13.2789	20	0.2204	0.2743	3.6667	3.3333	0.2222	3.1111	1.1111	0.1111	0.6667	0	0.0292	0.1961	0.1167	0.052	0.1283	0.0556	0.0364	0.1156	0.0222	0.0289	0.2477	0.55	0.6667	1.2222	late
-10.2656	-11.72	22	0.0969	0.3058	3.8889	3.5556	0.1111	3.3333	0.5556	0	0.3333	0	0.026	0.1938	0.0889	0.0511	0.1263	0.0185	0.0279	0.1141	0.0111	0.03	0.2525	0.5644	0.4444	1.3333	late
-10.1262	-10.3722	24	0.0295	0.2966	3.8889	3.5556	0.1111	3.3333	0.7778	0.1111	0.4444	0	0.0294	0.1964	0.0778	0.0479	0.1253	0	0.037	0.1153	0.0111	0.0314	0.2564	0.5552	0.6667	1.5556	late
-11.9005	-10.3722	24	0	0.2124	4.1111	3.7778	0.1111	3.5556	0.7778	0.1111	0.4444	0	0.0363	0.2037	0.0778	0.0486	0.1247	0	0.0475	0.1189	0.0111	0.0366	0.2623	0.5128	0.6667	1.6667	late
-14.5782	-13.2789	24	0	0.1621	4.3333	4	0.1111	3.7778	0.7778	0.1111	0.6667	0	0.0441	0.2101	0.0481	0.0482	0.1243	0	0.0592	0.1234	0.0296	0.0381	0.2686	0.5004	0.7778	1.6667	late
-12.9604	-11.9311	24	0	0.1967	4.3333	4.1111	0	4	0.5556	0.1111	0.4444	0	0.0437	0.2117	0.0444	0.052	0.1247	0.0185	0.0534	0.1253	0.0185	0.0391	0.2724	0.5116	0.5556	1.4444	late
-14.4947	-14.3856	24	0	0.1767	4.4444	4.3333	0	4	0.5556	0.1111	0.4444	0	0.0462	0.2165	0.0667	0.0503	0.1241	0.0407	0.055	0.1298	0.0185	0.0399	0.2735	0.5018	0.5556	1.4444	early
-17.7257	-16.84	24	0	0.1382	4.5556	4.3333	0.1111	4	0.8889	0.1111	0.7778	0	0.0667	0.225	0.0667	0.0533	0.1235	0.0407	0.0906	0.1377	0.0185	0.0419	0.2762	0.5018	0.7778	1.4444	early
-16.7904	-15.9444	24	0	0.1564	4.6667	4.4444	0.1111	4	0.7778	0.1111	0.6667	0	0.0652	0.2271	0.0556	0.0519	0.1228	0.0407	0.09	0.1423	0.0185	0.0447	0.279	0.4984	0.6667	1.4444	early
-13.6114	-13.49	24	0	0.2184	4.7778	4.5556	0.1111	4	0.7778	0.1111	0.6667	0	0.0647	0.2262	0.0778	0.0549	0.1233	0.063	0.0888	0.1455	0.0185	0.0432	0.2762	0.5173	0.6667	1.2222	early
-13.137	-12.1422	24	0	0.2018	4.8889	4.7778	0.1111	4	0.8889	0.1111	0.7778	0	0.066	0.2274	0.0889	0.0528	0.1225	0.0815	0.0878	0.1492	0.0185	0.0417	0.2732	0.5191	0.7778	1.1111	early
-16.5533	-15.0489	24	0	0.1733	5.1111	4.7778	0.3333	4	0.6667	0	0.6667	0	0.0679	0.2292	0.0815	0.0522	0.1219	0.0815	0.1062	0.1543	0.0185	0.0448	0.2745	0.5133	0.5556	1.1111	late
-15.444	-15.0489	24	0	0.2069	5.1111	4.7778	0.3333	4	0.6667	0	0.6667	0	0.0628	0.2248	0.0815	0.049	0.1209	0.0815	0.0965	0.1554	0.0185	0.0409	0.2714	0.5285	0.5556	1.1111	late
-13.5971	-13.49	24	0	0.2518	5	4.6667	0.3333	4	0.4444	0	0.4444	0	0.056	0.2178	0.0741	0.0503	0.1212	0.0815	0.0843	0.1538	0	0.0399	0.2649	0.5382	0.3333	1	late
-13.5371	-13.49	24	0	0.2301	5.1111	4.7778	0.3333	4	0.5556	0	0.5556	0	0.0569	0.2153	0.0556	0.0489	0.1208	0.063	0.0866	0.1542	0	0.0394	0.2586	0.523	0.4444	1.2222	late
-13.8187	-11.9311	24	0	0.2152	5.2222	4.5556	0.6667	4	0.8889	0.1111	0.7778	0	0.0625	0.214	0.0333	0.0566	0.1212	0.0407	0.1195	0.156	0	0.0377	0.2541	0.5266	0.6667	1.3333	late
-10.2464	-9.0244	24	0	0.2869	5	4.4444	0.5556	3.8889	0.5556	0.1111	0.4444	0	0.0421	0.2054	0.0519	0.0528	0.1211	0.0593	0.0858	0.1528	0	0.0355	0.2477	0.5169	0.4444	1.4444	late
-9.136	-8.5722	24	0	0.3413	4.7778	4.2222	0.5556	3.7778	0.5556	0.1111	0.4444	0	0.04	0.1982	0.0889	0.0529	0.1213	0.0963	0.0858	0.1504	0	0.0303	0.2383	0.5551	0.4444	1.1111	late
-10.5832	-11.0267	21.8889	0	0.33	4.4444	3.8889	0.5556	3.5556	0.6667	0.1111	0.5556	0	0.0392	0.1937	0.0852	0.0495	0.1205	0.1111	0.086	0.1477	0	0.0293	0.2335	0.563	0.5556	1.2222	late
-10.7676	-11.4789	19.7778	0.0295	0.3809	4.2222	3.6667	0.5556	3.5556	0.5556	0.1111	0.4444	0	0.038	0.1902	0.1074	0.0475	0.1204	0.1259	0.0856	0.1454	0	0.0264	0.2269	0.589	0.4444	1.1111	late
-8.7934	-11.4789	17.6667	0.0969	0.3934	4.2222	3.5556	0.6667	3.3333	0.6667	0.1111	0.5556	0	0.0322	0.185	0.1259	0.0398	0.1208	0.163	0.0641	0.1426	0	0.022	0.2199	0.5992	0.5556	1.1111	late
-8.1351	-10.5833	15.5556	0.2204	0.4046	4.2222	3.4444	0.7778	3.1111	0.7778	0.2222	0.5556	0	0.0328	0.1826	0.1444	0.0444	0.122	0.1815	0.0648	0.1404	0	0.0226	0.2168	0.6041	0.6667	1.1111	late
-7.3663	-9.6878	13.4444	0.399	0.5244	3.7778	3	0.7778	2.6667	0.7778	0.2222	0.5556	0	0.0314	0.1789	0.1444	0.0423	0.121	0.1815	0.0647	0.1377	0	0.0217	0.2126	0.6438	0.6667	1.2222	late
-8.2526	-10.7525	12.125	0.601	0.5671	3.625	2.75	0.875	2.5	0.75	0.25	0.5	0	0.031	0.1769	0.1625	0.0426	0.121	0.2042	0.0662	0.1364	0	0.0204	0.2104	0.672	0.625	1	late
-6.1788	-10.3886	10.4286	0.7143	0.6465	3.1429	2.5714	0.5714	2.2857	0.4286	0.1429	0.2857	0	0.0223	0.1717	0.1857	0.0282	0.1199	0.2333	0.0283	0.1313	0	0.0181	0.2073	0.7031	0.4286	0.8571	late
-7.0659	-11.925	8.1667	0.8333	0.634	3.1667	2.5	0.6667	2.1667	0.5	0.1667	0.3333	0	0.0224	0.1696	0.1889	0.0287	0.1197	0.2444	0.0278	0.1286	0	0.0178	0.2065	0.7276	0.5	0.8333	late
-8.5569	-14.076	5	1	0.6239	3.2	2.4	0.8	2	0.6	0.2	0.4	0	0.0234	0.1701	0.16	0.0304	0.1201	0.2267	0.0294	0.1284	0	0.0187	0.2076	0.7208	0.6	1	late
-7.7292	-6.038	14.6	0.6	0.4817	2.6	2.4	0.2	1.4	0.6	0	0.2	0	0.0174	0.1836	0.48	0.0184	0.0588	0.28	0.021	0.1169	0	0.0177	0.2219	0.6524	0.6	0.4	late
-6.5295	-5.2267	17.5	0.5	0.4335	3.1667	2.8333	0.3333	1.6667	0.6667	0	0.3333	0	0.0195	0.1875	0.4556	0.0193	0.0597	0.2889	0.0268	0.1205	0	0.0181	0.2235	0.6399	0.6667	0.6667	late
-8.5193	-6.38	19.5714	0.4286	0.3793	3.4286	3.1429	0.2857	2	0.8571	0	0.5714	0	0.0236	0.1906	0.4177	0.0221	0.0599	0.2762	0.0299	0.1228	0	0.0206	0.2269	0.6113	0.7143	0.7143	late
-8.0598	-6.2375	21.125	0.375	0.4081	3.5	3.25	0.25	2.25	0.75	0	0.5	0	0.0234	0.1907	0.3655	0.0213	0.0601	0.2417	0.0279	0.1234	0	0.0201	0.2268	0.6152	0.625	0.625	late
-10.1776	-8.5811	22.3333	0.3333	0.3943	3.5556	3.3333	0.2222	2.4444	0.7778	0	0.5556	0	0.0242	0.1927	0.336	0.0231	0.0607	0.2148	0.027	0.1246	0.037	0.0211	0.2299	0.5974	0.6667	1	late
-12.8654	-11.0356	25.5556	0.2204	0.2764	4	3.7778	0.2222	2.8889	0.7778	0	0.6667	0	0.0297	0.1985	0.2471	0.0279	0.0622	0.2148	0.0293	0.1277	0.0741	0.0249	0.2343	0.5888	0.6667	1	late
-13.0551	-12.5944	28.7778	0.0969	0.2949	4.2222	4.1111	0.1111	3.3333	0.8889	0	0.7778	0	0.0306	0.2004	0.2101	0.0305	0.063	0.1778	0.036	0.1303	0.0741	0.0249	0.2358	0.5938	0.7778	1.1111	late
-14.1011	-13.49	32	0.0295	0.313	4	3.8889	0.1111	3.4444	0.8889	0	0.7778	0	0.0314	0.2018	0.1545	0.0322	0.0634	0.1333	0.0421	0.1345	0.0741	0.0262	0.2393	0.5709	0.7778	1.2222	late
-17.582	-16.3967	32	0	0.2606	4.2222	4.1111	0.1111	3.6667	0.8889	0	0.8889	0	0.0357	0.2064	0.136	0.0351	0.0646	0.0963	0.0502	0.1398	0.0741	0.0317	0.2467	0.516	0.7778	1.4444	late
-19.2345	-18.8511	32	0	0.2182	4.3333	4.2222	0.1111	3.8889	1.2222	0	1	0	0.0453	0.2135	0.1095	0.0443	0.0658	0.0593	0.0546	0.1447	0.0741	0.0342	0.2521	0.4869	1.1111	1.5556	early
-20.4409	-20.1989	32	0	0.2561	3.8889	3.8889	0	3.7778	1.1111	0	0.8889	0	0.0439	0.2139	0.0725	0.047	0.0663	0.0222	0.0511	0.1454	0.0741	0.0342	0.2537	0.4941	1	1.3333	early
-18.2587	-18.8511	32	0	0.2728	3.7778	3.7778	0	3.7778	0.8889	0	0.6667	0	0.0409	0.212	0.0513	0.048	0.0672	0	0.048	0.1456	0.0741	0.033	0.2533	0.5167	0.8889	1.2222	late
-20.2633	-21.3056	32	0	0.2054	3.7778	3.7778	0	3.7778	1	0	0.7778	0	0.0423	0.2142	0.0513	0.0538	0.0684	0	0.0532	0.1478	0.0741	0.0376	0.2586	0.4971	1	1.3333	late
-17.3591	-18.3989	32	0	0.2119	3.7778	3.7778	0	3.7778	0.8889	0	0.6667	0	0.0419	0.2143	0.0402	0.0638	0.0697	0	0.0556	0.1474	0.037	0.0359	0.2576	0.526	0.8889	0.8889	early
-14.3737	-16.84	32	0	0.2925	3.5556	3.5556	0	3.5556	0.7778	0	0.5556	0	0.0366	0.2098	0.018	0.062	0.0703	0	0.0554	0.145	0	0.0313	0.2534	0.5679	0.7778	0.7778	late
-11.8742	-13.9333	32	0	0.2988	3.8889	3.8889	0	3.6667	0.6667	0	0.3333	0	0.0363	0.2094	0.0254	0.0682	0.0717	0.0111	0.0475	0.1413	0	0.0312	0.2534	0.582	0.6667	0.5556	late
-12.5034	-15.4922	32	0	0.2592	3.8889	3.8889	0	3.6667	0.7778	0	0.4444	0	0.0372	0.2104	0.0254	0.0812	0.0735	0.0111	0.0448	0.1382	0	0.0335	0.2569	0.5688	0.7778	0.8889	late
-10.0966	-13.9333	32	0	0.2831	3.6667	3.6667	0	3.4444	0.7778	0	0.4444	0	0.0344	0.2074	0.0254	0.0929	0.0753	0.0111	0.0384	0.1337	0	0.0298	0.2547	0.5941	0.7778	1.1111	late
-8.3958	-11.4789	32	0	0.3	3.6667	3.6667	0	3.3333	0.4444	0	0.3333	0	0.0253	0.2022	0.0333	0.0873	0.0764	0.0296	0.0332	0.1282	0	0.0273	0.253	0.61	0.4444	1.1111	late
-9.1176	-11.4789	32	0	0.2411	4	4	0	3.5556	0.6667	0	0.4444	0	0.028	0.2042	0.0481	0.0887	0.0779	0.0481	0.0355	0.1266	0	0.0325	0.2577	0.5931	0.5556	1.2222	late
-10.6151	-11.9311	32	0	0.2193	4	4	0	3.5556	0.6667	0	0.4444	0	0.0281	0.2057	0.0481	0.0932	0.0798	0.0481	0.0385	0.1264	0	0.0354	0.2622	0.573	0.5556	1.6667	late
-8.8878	-9.4767	32	0	0.2333	4.1111	4	0.1111	3.5556	0.6667	0.1111	0.3333	0	0.0282	0.2042	0.0593	0.1222	0.0818	0.0481	0.0383	0.1271	0	0.0357	0.2627	0.5733	0.5556	1.7778	late
-9.1372	-9.4767	32	0	0.2256	4.1111	4	0.1111	3.5556	0.7778	0.1111	0.3333	0	0.0287	0.2044	0.0593	0.1163	0.0828	0.0481	0.0368	0.1303	0	0.0373	0.2663	0.5557	0.6667	1.8889	late
-12.9637	-11.0356	32	0	0.1458	4.3333	4.2222	0.1111	3.7778	1	0.1111	0.5556	0	0.0346	0.2106	0.0593	0.1159	0.0838	0.0481	0.0549	0.1372	0	0.0467	0.2742	0.5152	0.8889	2	late
-16.6696	-13.9422	32	0	0.115	4.1111	3.8889	0.2222	3.6667	1	0.1111	0.6667	0	0.0362	0.2121	0.0556	0.1076	0.0842	0.037	0.0732	0.1443	0.0185	0.0471	0.2793	0.5063	0.8889	2.1111	late
-17.6311	-13.9422	32	0	0.0962	4.3333	3.8889	0.4444	3.6667	1.1111	0.1111	0.7778	0	0.0393	0.2116	0.0704	0.0962	0.0846	0.037	0.0823	0.1488	0.0259	0.0479	0.2776	0.5073	1	2	late
-17.7748	-13.0467	32	0	0.1128	4.7778	4.1111	0.4444	3.8889	1.2222	0.1111	0.7778	0	0.0445	0.2149	0.0704	0.0841	0.0841	0.037	0.085	0.1544	0.0259	0.047	0.2792	0.5054	1.1111	1.6667	late
-20.3828	-15.5011	32	0	0.1004	4.7778	4.1111	0.4444	4	1.2222	0.1111	0.7778	0	0.0459	0.2166	0.0519	0.0824	0.0836	0.0185	0.0851	0.1592	0.0259	0.0528	0.2833	0.4824	1.1111	1.6667	late
-21.8733	-17.06	32	0	0.1025	4.5556	3.7778	0.5556	3.7778	1.2222	0.1111	0.8889	0	0.0471	0.2154	0.0481	0.0775	0.083	0	0.0956	0.1643	0.037	0.0483	0.2801	0.4865	1.1111	1.7778	late
-20.4041	-16.6078	32	0	0.1523	4.4444	3.5556	0.6667	3.5556	1.2222	0.1111	0.8889	0	0.0466	0.2136	0.0481	0.0695	0.0822	0	0.0954	0.1665	0.037	0.0446	0.2748	0.5027	1.1111	1.4444	early
-20.3175	-16.6078	32	0	0.1751	4.3333	3.3333	0.5556	3.3333	1.1111	0	0.8889	0	0.0443	0.2132	0.037	0.0348	0.0806	0	0.0919	0.1653	0.037	0.0394	0.2697	0.5468	1	1.2222	late
-21.1801	-17.9556	28.6667	0	0.1708	4.3333	3.3333	0.5556	3.3333	1	0	0.8889	0	0.0434	0.2112	0.037	0.0315	0.0797	0	0.0914	0.1629	0.037	0.0391	0.2673	0.5498	0.8889	1.2222	late
-17.1295	-15.5011	25.3333	0.0295	0.234	4.3333	3.3333	0.5556	3.3333	0.7778	0	0.6667	0	0.0383	0.206	0.0556	0.0323	0.0798	0.0185	0.0725	0.1581	0.037	0.0304	0.2603	0.5724	0.6667	1.1111	late
-13.1282	-12.5944	22.2222	0.0969	0.2717	4	3.1111	0.4444	3.1111	0.7778	0	0.6667	0	0.0367	0.2052	0.063	0.0305	0.0802	0.0185	0.0549	0.1545	0.0185	0.0293	0.2536	0.6025	0.6667	1	late
-11.4253	-10.14	19.1111	0.1909	0.269	3.5556	2.8889	0.2222	2.8889	0.5556	0	0.4444	0	0.0316	0.2039	0.0481	0.0276	0.0798	0.0185	0.0429	0.1527	0.0111	0.0278	0.2541	0.6104	0.4444	0.8889	late
-12.3671	-12.5944	16	0.3021	0.2423	3.3333	2.8889	0.2222	2.8889	0.4444	0	0.4444	0	0.0253	0.1994	0.0704	0.0293	0.0803	0.037	0.04	0.1509	0.0111	0.0294	0.2514	0.6048	0.3333	0.8889	late
-5.6568	-6.7811	10.4444	0.3806	0.3235	3.2222	2.8889	0.1111	2.8889	0.5556	0	0.3333	0	0.0317	0.1983	0.0926	0.028	0.0825	0.0926	0.0443	0.1485	0	0.0298	0.2434	0.6186	0.5556	0.8889	late
-7.0927	-9.6878	8	0.3317	0.2888	3.4444	3.1111	0.1111	3.1111	0.6667	0	0.4444	0	0.0367	0.2007	0.1148	0.0329	0.0835	0.1111	0.0593	0.1501	0	0.0301	0.243	0.6226	0.6667	0.7778	late
-6.5045	-9.2356	5.5556	0.2877	0.3213	3.6667	3.4444	0.1111	3.4444	0.6667	0	0.4444	0	0.0391	0.2012	0.1333	0.0394	0.0852	0.1296	0.0583	0.1506	0	0.0306	0.242	0.6004	0.6667	0.7778	late
-5.621	-8.34	6.4444	0.3173	0.3517	3.5556	3.2222	0.2222	3.1111	0.8889	0.1111	0.4444	0	0.0408	0.2006	0.1333	0.0493	0.0872	0.1296	0.0571	0.151	0	0.0291	0.236	0.6355	0.7778	0.6667	late
-8.9833	-10.7944	7.3333	0.4285	0.2879	3.7778	3.1111	0.5556	3	1.1111	0.1111	0.6667	0	0.0453	0.2019	0.1222	0.0493	0.0885	0.1111	0.0669	0.1539	0	0.0328	0.2346	0.6161	0.8889	0.7778	late
-9.2986	-10.7944	8	0.601	0.2802	4.1111	3.2222	0.5556	3.1111	1.1111	0.1111	0.5556	0	0.0438	0.1991	0.1037	0.0491	0.0886	0.1111	0.0656	0.1531	0	0.0345	0.2335	0.5858	0.8889	1	late
-8.4029	-11.69	8.6667	0.7796	0.3426	4.4444	3.4444	0.5556	3	1.1111	0.1111	0.5556	0	0.0448	0.1958	0.1222	0.0502	0.0899	0.1296	0.0652	0.151	0	0.0316	0.2267	0.6056	0.8889	0.7778	late
-8.86	-11.69	9.3333	0.9031	0.3346	4.4444	3.2222	0.7778	2.6667	1	0.1111	0.4444	0	0.0457	0.1946	0.137	0.0464	0.0902	0.1481	0.0684	0.1504	0	0.0304	0.2233	0.6045	0.7778	0.7778	late
-9.0281	-11.69	10	0.9705	0.3494	4.4444	3.2222	0.7778	2.4444	0.8889	0.1111	0.4444	0	0.0447	0.1905	0.1741	0.0479	0.0908	0.1481	0.0697	0.1483	0	0.0306	0.2217	0.5966	0.6667	0.6667	late
-9.353	-12.1422	10	1	0.3631	4.5556	3.3333	0.7778	2.3333	0.6667	0.1111	0.3333	0	0.0338	0.1832	0.1963	0.0463	0.0912	0.1667	0.0519	0.1424	0	0.0234	0.2162	0.6361	0.4444	0.4444	late
-7.7017	-9.2356	9.5556	1	0.3794	4.2222	3.1111	0.6667	2.1111	0.5556	0.1111	0.2222	0	0.0287	0.1772	0.1741	0.0422	0.0912	0.1481	0.0332	0.1355	0	0.0245	0.2149	0.6242	0.3333	0.6667	late
-8.1449	-10.5833	9.1111	0.9705	0.3763	3.7778	2.7778	0.6667	1.7778	0.5556	0.1111	0.2222	0	0.0263	0.1721	0.1556	0.0362	0.0911	0.1296	0.0337	0.1329	0	0.0242	0.2123	0.639	0.3333	0.6667	late
-7.6904	-10.1311	8.6667	0.9031	0.3587	4	3	0.6667	1.7778	0.3333	0	0.2222	0	0.0244	0.1697	0.1889	0.0241	0.0906	0.1667	0.0369	0.1327	0	0.0247	0.2127	0.6038	0.2222	0.6667	late
-7.312	-10.1311	8.2222	0.7796	0.3634	3.7778	3.1111	0.3333	1.8889	0.2222	0	0.1111	0	0.0217	0.167	0.2037	0.0534	0.0913	0.1852	0.029	0.1304	0.037	0.0218	0.2126	0.6007	0.2222	0.6667	late
-7.0553	-10.1311	7.7778	0.601	0.3808	3.4444	3	0.3333	1.7778	0.3333	0.1111	0.2222	0	0.0237	0.1667	0.2259	0.0889	0.0923	0.1852	0.0299	0.1305	0.0741	0.0218	0.2133	0.5988	0.3333	0.6667	late
-7.0916	-10.1311	7.3333	0.399	0.3971	3.1111	2.7778	0.3333	1.8889	0.3333	0.1111	0.2222	0	0.0231	0.1673	0.2074	0.093	0.0929	0.1667	0.0307	0.1303	0.0741	0.0219	0.2131	0.5988	0.3333	0.6667	late
-5.2079	-7.6767	6.3333	0.2204	0.405	3.3333	3.2222	0.1111	2.2222	0.3333	0.1111	0.2222	0	0.0244	0.1688	0.1815	0.1308	0.0946	0.1407	0.026	0.1272	0.0741	0.021	0.213	0.6002	0.3333	0.5556	late
-4.9827	-7.6767	7.2222	0.1264	0.3928	3.3333	3.2222	0.1111	2.4444	0.3333	0.1111	0.2222	0	0.0241	0.1712	0.1259	0.1305	0.0964	0.1037	0.0249	0.1272	0.0741	0.0208	0.2132	0.6107	0.3333	0.5556	late
-4.5246	-7.2244	8.1111	0.0969	0.3783	3	2.8889	0.1111	2.3333	0.5556	0.2222	0.2222	0	0.025	0.1751	0.0889	0.144	0.0978	0.0667	0.0265	0.1308	0.0741	0.0207	0.2153	0.6107	0.4444	0.5556	late
-7.4618	-10.1311	9.4444	0.1235	0.3459	3.2222	3.1111	0.1111	2.3333	0.8889	0.2222	0.5556	0	0.034	0.1818	0.0995	0.1603	0.0998	0.0852	0.0409	0.1373	0.0852	0.0244	0.2183	0.5957	0.6667	0.4444	late
-6.5958	-8.7833	10.7778	0.1786	0.3124	3.4444	3.3333	0.1111	2.5556	0.8889	0.2222	0.5556	0	0.0357	0.1866	0.118	0.1795	0.1014	0.1037	0.0445	0.14	0.0852	0.0267	0.2236	0.5552	0.6667	0.8889	late
-6.5495	-8.7833	12.1111	0.202	0.3351	3.3333	3.3333	0	2.8889	0.8889	0.2222	0.5556	0	0.0354	0.1896	0.0847	0.1796	0.1033	0.0667	0.0448	0.139	0.0852	0.0276	0.2285	0.5552	0.6667	1	late
-4.7924	-7.2244	13.4444	0.1786	0.3469	3.3333	3.3333	0	2.8889	0.7778	0.2222	0.4444	0	0.0339	0.1918	0.0624	0.1605	0.1041	0.0481	0.044	0.1362	0.0481	0.0271	0.2312	0.5746	0.5556	1	late
-6.4102	-7.6767	14.7778	0.1235	0.2982	3.5556	3.5556	0	3.1111	0.5556	0.1111	0.3333	0	0.0381	0.1958	0.0402	0.1424	0.1056	0.0481	0.0433	0.1327	0.0111	0.029	0.2376	0.5698	0.3333	1.3333	late
-8.0076	-9.2356	16.1111	0.0673	0.2549	3.8889	3.8889	0	3.3333	0.6667	0.1111	0.4444	0	0.0409	0.2001	0.0402	0.1567	0.1067	0.0481	0.0439	0.131	0.0111	0.0303	0.2443	0.5603	0.4444	1.6667	late
-8.1463	-9.2356	18	0.0295	0.2984	3.6667	3.6667	0	3.3333	0.6667	0.1111	0.4444	0	0.0399	0.203	0.0291	0.1215	0.1075	0.037	0.0439	0.1302	0.0111	0.0328	0.2505	0.5723	0.4444	1.6667	late
-10.9957	-12.1422	18	0	0.2602	3.8889	3.8889	0	3.5556	0.6667	0.1111	0.4444	0	0.042	0.208	0.0291	0.1341	0.1077	0.037	0.0443	0.1292	0.0111	0.0341	0.2573	0.5661	0.4444	1.7778	late
-14.3205	-15.0489	18	0	0.2324	4.1111	4.1111	0	3.7778	0.7778	0	0.6667	0	0.0509	0.2129	0.0344	0.1378	0.1084	0.037	0.0486	0.1279	0.0111	0.0374	0.2646	0.5389	0.4444	2	late
-12.7484	-13.49	18	0	0.2879	4.2222	4.2222	0	4	0.4444	0	0.3333	0	0.0453	0.214	0.0238	0.1393	0.1087	0.0185	0.0396	0.1247	0	0.034	0.2662	0.5562	0.2222	2	late
-14.7397	-14.8378	18	0	0.2926	4.2222	4.2222	0	4	0.4444	0	0.3333	0	0.0486	0.219	0.0053	0.135	0.1093	0	0.0413	0.1257	0	0.0373	0.2695	0.5695	0.2222	1.6667	late
-17.7262	-17.7444	18	0	0.2371	4.2222	4.2222	0	4	0.6667	0	0.5556	0	0.056	0.2258	0.0127	0.1478	0.1094	0	0.0545	0.131	0	0.0378	0.2719	0.5761	0.3333	1.5556	late
-17.3354	-16.8489	18	0	0.2218	4.2222	4.2222	0	4	0.7778	0	0.5556	0	0.0583	0.2305	0.0349	0.152	0.11	0	0.0624	0.1363	0	0.0402	0.2749	0.5638	0.4444	1.5556	late
-17.0918	-17.7444	18	0	0.2612	4	4	0	3.7778	0.7778	0	0.5556	0	0.0552	0.2317	0.0349	0.1406	0.1101	0	0.071	0.1421	0	0.0382	0.2724	0.5779	0.4444	1.1111	late
-17.9776	-17.7444	18	0	0.226	3.8889	3.8889	0	3.7778	1	0	0.6667	0	0.0631	0.2352	0.0402	0.1435	0.1106	0	0.0866	0.1479	0	0.0424	0.2738	0.5637	0.5556	1.1111	late
-19.7283	-20.1989	18	0	0.1707	3.8889	3.8889	0	3.7778	1	0	0.6667	0	0.0647	0.2374	0.0402	0.155	0.1105	0	0.0934	0.1525	0	0.0451	0.2752	0.5344	0.5556	1.3333	late
-17.2991	-17.2922	16.6667	0	0.1994	3.6667	3.6667	0	3.5556	1.1111	0	0.7778	0	0.0642	0.2371	0.0402	0.1585	0.1109	0	0.0993	0.1553	0	0.0438	0.2734	0.5353	0.6667	1.3333	late
-13.9441	-14.3856	15.3333	0.0295	0.2349	3.7778	3.7778	0	3.5556	0.7778	0	0.5556	0	0.055	0.2341	0.0349	0.1814	0.1112	0	0.093	0.1549	0	0.0408	0.2691	0.5489	0.5556	1.1111	late
-12.8551	-13.0378	14	0.0969	0.2089	3.4444	3.4444	0	3.3333	1.1111	0	0.7778	0	0.055	0.2325	0.0423	0.1772	0.1112	0	0.0918	0.1542	0	0.04	0.2667	0.5507	0.7778	1.1111	late
-11.3677	-11.69	12.6667	0.2204	0.1974	3.4444	3.3333	0	3.1111	1.1111	0	0.7778	0	0.0509	0.2276	0.0794	0.1756	0.1109	0.037	0.0871	0.1506	0	0.0365	0.2651	0.5353	0.7778	1.2222	late
-8.8289	-10.1311	11.3333	0.399	0.2649	3.5556	3.4444	0	3.1111	0.8889	0	0.5556	0	0.0432	0.2202	0.109	0.2018	0.1113	0.0741	0.0719	0.1439	0	0.0347	0.2592	0.5416	0.6667	1.2222	late
-9.1079	-11.0267	10	0.601	0.2682	4	3.7778	0	3.3333	0.8889	0	0.5556	0	0.0428	0.2168	0.1164	0.2336	0.1114	0.1074	0.0631	0.1388	0	0.0329	0.256	0.5404	0.6667	1.3333	late
-7.5958	-9.6789	9.4444	0.7796	0.2878	4.2222	4	0	3.5556	0.8889	0	0.5556	0	0.0401	0.2113	0.1349	0.2324	0.111	0.1259	0.0552	0.1347	0	0.031	0.2522	0.5527	0.6667	1.2222	late
-5.1127	-8.12	8.8889	0.8736	0.3553	3.8889	3.6667	0	3.1111	0.5556	0	0.3333	0	0.0288	0.2042	0.1296	0.2096	0.1097	0.1259	0.0411	0.1318	0	0.0258	0.2484	0.5911	0.4444	0.8889	late
-2.5937	-5.2133	8.3333	0.8736	0.3798	3.7778	3.5556	0	2.8889	0.6667	0	0.4444	0	0.0264	0.201	0.1667	0.1958	0.1094	0.163	0.0414	0.1323	0	0.0257	0.2467	0.5984	0.5556	1	late
-5.1784	-8.12	9.1111	0.7796	0.3292	4.2222	4	0	3.3333	0.7778	0	0.5556	0	0.0289	0.2008	0.1825	0.2284	0.1094	0.1852	0.0409	0.1337	0.0185	0.03	0.2468	0.5761	0.6667	1	late
-5.0753	-8.12	9.8889	0.601	0.3325	4.1111	3.8889	0	3.3333	0.7778	0	0.5556	0	0.0285	0.1977	0.1825	0.1922	0.1086	0.1852	0.041	0.1344	0.0185	0.0321	0.247	0.5575	0.6667	1.2222	late
-5.2597	-8.5722	10.6667	0.399	0.3585	4.1111	3.8889	0	3.3333	0.4444	0	0.3333	0	0.0258	0.196	0.1751	0.1799	0.1079	0.1852	0.0371	0.1348	0.0185	0.0318	0.2467	0.5654	0.4444	1.1111	late
-7.4746	-11.4789	11.4444	0.2204	0.3485	4.1111	4	0	3.5556	0.6667	0	0.5556	0	0.0361	0.2011	0.1455	0.2132	0.108	0.1667	0.0474	0.1388	0.0185	0.0313	0.245	0.5906	0.5556	0.8889	late
-8.7959	-11.4789	12.2222	0.0969	0.2752	4	3.8889	0	3.5556	0.7778	0	0.6667	0	0.0399	0.2042	0.1196	0.1749	0.1072	0.1481	0.0514	0.1415	0.0185	0.0337	0.2477	0.5673	0.6667	1.2222	late
-7.8086	-10.5833	13	0.0295	0.3224	3.5556	3.5556	0	3.3333	0.6667	0	0.6667	0	0.0373	0.2011	0.0899	0.1267	0.1062	0.1148	0.0512	0.1433	0.0185	0.0331	0.2451	0.5675	0.5556	1.2222	late
-9.6598	-11.0356	13	0	0.2409	4	4	0	3.8889	0.8889	0.1111	0.7778	0.1111	0.0424	0.2084	0.1048	0.1731	0.1064	0.1296	0.0526	0.1443	0.0185	0.036	0.2454	0.5429	0.6667	1.4444	late
-11.4909	-12.3833	13	0	0.2152	4	4	0	4	1	0.1111	0.8889	0.1111	0.0451	0.2088	0.0899	0.1744	0.1061	0.1111	0.0535	0.1421	0.037	0.0335	0.2433	0.5473	0.7778	1.2222	late
-9.203	-10.8244	13	0	0.2562	3.5556	3.5556	0	3.5556	0.8889	0.1111	0.7778	0.1111	0.0411	0.2044	0.0926	0.1244	0.1046	0.0889	0.0477	0.1382	0.0556	0.0288	0.2385	0.5802	0.6667	1.2222	late
-9.1869	-10.8244	12.1111	0	0.3114	3.3333	3.3333	0	3.3333	0.8889	0.1111	0.7778	0.1111	0.0406	0.2036	0.1296	0.1199	0.1032	0.1259	0.0481	0.1365	0.0556	0.0264	0.235	0.624	0.6667	1	late
-9.5105	-11.72	11.2222	0.0295	0.2976	3.4444	3.3333	0.1111	3.3333	0.8889	0.1111	0.7778	0.1111	0.0404	0.2033	0.1667	0.1181	0.1023	0.163	0.0489	0.1356	0.0926	0.0299	0.235	0.628	0.6667	1.1111	late
-7.0269	-8.8133	10.3333	0.0969	0.3478	3.2222	3.1111	0.1111	3.1111	0.7778	0.1111	0.5556	0.1111	0.0358	0.2008	0.1926	0.0722	0.1014	0.1815	0.0368	0.1323	0.2037	0.0283	0.2332	0.6359	0.6667	1.2222	late
-7.5929	-10.3722	9.4444	0.2204	0.3583	3	2.6667	0.3333	2.6667	1.2222	0.4444	0.5556	0.2222	0.0376	0.2019	0.1974	0.1232	0.1012	0.1741	0.041	0.1327	0.2259	0.0313	0.2359	0.6276	0.6667	1	late
-7.7207	-10.3722	8.5556	0.399	0.3329	3.1111	2.6667	0.4444	2.6667	1.2222	0.4444	0.5556	0.2222	0.0375	0.206	0.2344	0.1453	0.1005	0.1926	0.0413	0.1338	0.263	0.034	0.2393	0.6194	0.6667	0.8889	late
-9.9866	-12.8267	9.1111	0.601	0.3288	2.7778	2.3333	0.4444	2.3333	1.4444	0.5556	0.6667	0.2222	0.0377	0.2075	0.2233	0.1458	0.0993	0.1815	0.0424	0.1351	0.263	0.0361	0.2436	0.5972	0.7778	1	late
-8.5765	-11.4789	9.6667	0.75	0.3545	2.8889	2.3333	0.5556	2.3333	1.2222	0.4444	0.5556	0.1111	0.0337	0.2053	0.2381	0.0974	0.0967	0.1593	0.0377	0.1361	0.3	0.0362	0.2445	0.6169	0.6667	0.8889	late
-8.9788	-11.4789	10.2222	0.8063	0.371	3.3333	2.4444	0.8889	2.4444	1.2222	0.4444	0.5556	0.1111	0.0425	0.2093	0.2357	0.1008	0.0953	0.1593	0.0543	0.1395	0.2921	0.0383	0.2487	0.6186	0.6667	0.8889	late
-12.23	-13.0378	12.2222	0.601	0.2679	3.7778	2.8889	0.8889	2.8889	1.2222	0.4444	0.5556	0.1111	0.0515	0.2203	0.1913	0.1174	0.0938	0.1407	0.0654	0.1465	0.255	0.0459	0.2669	0.5572	0.6667	1	late
-14.3103	-14.5967	13.6667	0.399	0.2413	4.1111	3.1111	1	3.1111	1.2222	0.4444	0.5556	0.1111	0.0546	0.2239	0.1765	0.1175	0.092	0.1037	0.0679	0.1491	0.2365	0.0453	0.2723	0.5337	0.6667	1.1111	late
-17.3076	-17.5033	15.1111	0.2204	0.1893	4.3333	3.3333	1	3.3333	1.1111	0.4444	0.5556	0.1111	0.0529	0.2266	0.1616	0.1196	0.0903	0.0667	0.0711	0.1514	0.1254	0.052	0.2812	0.5068	0.5556	1.3333	late
-16.5297	-15.0489	16.5556	0.0969	0.1795	4.5556	3.7778	0.7778	3.7778	0.5556	0.1111	0.4444	0	0.0498	0.2276	0.1458	0.0782	0.0883	0.0556	0.065	0.1519	0.1032	0.0537	0.2849	0.5099	0.4444	1.4444	late
-16.3856	-14.5967	18	0.0295	0.1998	4.4444	3.7778	0.6667	3.7778	0.5556	0.1111	0.4444	0	0.0505	0.2276	0.1087	0.0563	0.0864	0.037	0.0673	0.1534	0.0661	0.051	0.2873	0.5351	0.4444	1.3333	late
-15.9574	-13.0378	18	0	0.1846	4.5556	3.8889	0.6667	3.8889	0.4444	0	0.4444	0	0.0547	0.2318	0.1087	0.0545	0.0848	0.037	0.0737	0.1565	0.0661	0.051	0.29	0.5387	0.4444	1.5556	late
-19.3213	-15.9444	18	0	0.1346	4.5556	4	0.5556	4	0.6667	0	0.6667	0	0.0651	0.2379	0.0717	0.0563	0.0844	0.037	0.0935	0.1605	0.0291	0.0533	0.2948	0.5146	0.5556	1.6667	early
-20.1307	-17.5033	18	0	0.1279	4.2222	4	0.2222	4	0.5556	0	0.5556	0	0.0592	0.238	0.063	0.0615	0.0835	0.0185	0.0819	0.1612	0.0185	0.0546	0.2965	0.5055	0.4444	1.8889	late
-18.2808	-15.9444	18	0	0.1646	4.2222	4	0.2222	4	0.5556	0	0.4444	0	0.0553	0.2374	0.0519	0.0489	0.0818	0	0.0697	0.1609	0.0185	0.0495	0.2929	0.5201	0.4444	1.7778	late
-20.8775	-18.8511	18	0	0.1422	4.2222	4	0.2222	4	0.6667	0	0.5556	0	0.0563	0.2389	0.0519	0.0472	0.0804	0	0.0792	0.1638	0.0185	0.0525	0.2916	0.5049	0.5556	2	early
-21.6454	-18.8511	18	0	0.1271	3.7778	3.7778	0	3.7778	1	0	0.8889	0	0.0559	0.24	0.0407	0.0473	0.08	0	0.0875	0.1649	0.0185	0.0525	0.29	0.5002	0.6667	2	early
-20.3198	-17.2922	18	0	0.1659	3.7778	3.7778	0	3.7778	1.7778	0.1111	1	0	0.0533	0.2373	0.0444	0.053	0.0792	0	0.0866	0.165	0.0556	0.0486	0.2847	0.5022	0.8889	2	early
-19.4867	-17.2922	18	0	0.2241	3.5556	3.5556	0	3.5556	1.7778	0.1111	1	0	0.0508	0.2346	0.0444	0.0422	0.0777	0	0.0841	0.1628	0.0556	0.0414	0.2779	0.5374	0.8889	1.7778	early
-19.7947	-17.7444	18	0	0.2122	3.4444	3.3333	0	3.3333	2.1111	0.1111	1	0	0.0527	0.2339	0.0519	0.0409	0.0763	0	0.0803	0.158	0.0556	0.0409	0.2729	0.5623	1.1111	1.7778	early
-18.4592	-17.7444	16.1111	0	0.2209	3.7778	3.3333	0.1111	3.3333	2	0.1111	0.8889	0	0.0488	0.2293	0.0519	0.0438	0.0759	0	0.0735	0.1527	0.0556	0.0372	0.266	0.5766	1	1.4444	early
-15.2075	-15.29	14.4444	0.0295	0.2806	3.5556	3.1111	0.1111	3.1111	1.7778	0.1111	0.6667	0	0.0393	0.2216	0.0519	0.0423	0.0747	0	0.0531	0.1445	0.0556	0.0337	0.258	0.5797	0.8889	1.3333	late
-12.5081	-12.8356	12.7778	0.0673	0.36	3.2222	2.7778	0.1111	2.6667	1.6667	0.1111	0.5556	0	0.0324	0.2124	0.0407	0.0318	0.0728	0	0.04	0.1392	0.0556	0.0274	0.2471	0.6332	0.7778	1	late
-11.2311	-11.4878	11.1111	0.1235	0.3477	3.3333	2.6667	0.2222	2.4444	1.5556	0.1111	0.5556	0	0.0284	0.2085	0.0407	0.0299	0.072	0	0.0447	0.1375	0.0556	0.027	0.2421	0.6213	0.6667	1.2222	late
-10.9499	-11.4878	9.3333	0.1786	0.3428	3.1111	2.4444	0.2222	2.2222	2.5556	0.2222	1.1111	0	0.0366	0.2089	0.0526	0.0337	0.0721	0	0.0612	0.1367	0.0608	0.0234	0.238	0.6271	0.6667	1	late
-6.7784	-9.9289	8.3333	0.2754	0.4029	3	2.2222	0.2222	2	1.6667	0.1111	0.6667	0	0.0334	0.2002	0.086	0.0271	0.0706	0.0185	0.0523	0.1315	0.0053	0.0172	0.2297	0.6834	0.4444	0.5556	late
-6.3693	-9.4767	9.1111	0.3144	0.4007	3.2222	2.3333	0.2222	2	1.6667	0.1111	0.6667	0	0.0338	0.1984	0.123	0.0272	0.0705	0.0185	0.0523	0.1294	0.0053	0.0174	0.2285	0.6702	0.4444	0.6667	late
-7.794	-10.3722	9.8889	0.3694	0.371	3.4444	2.6667	0.2222	2.2222	1.3333	0.1111	0.6667	0	0.0307	0.1952	0.1489	0.0288	0.0711	0.0407	0.0525	0.1286	0.0053	0.0191	0.2307	0.6223	0.2222	1	late
-7.4129	-9.4767	12.5556	0.4102	0.402	3.1111	2.6667	0.1111	2.2222	1.3333	0.1111	0.6667	0	0.0295	0.1938	0.186	0.0266	0.0709	0.0778	0.0515	0.1274	0.0053	0.0209	0.2337	0.612	0.2222	1.1111	late
-7.8022	-9.4767	15	0.3806	0.3833	3.3333	2.8889	0.1111	2.4444	1.3333	0.1111	0.6667	0	0.0291	0.1934	0.1971	0.0263	0.0713	0.0889	0.0537	0.1293	0.0053	0.0215	0.2361	0.6156	0.2222	1.1111	late
-9.3112	-10.3722	17.4444	0.3021	0.2962	3.6667	3.2222	0.1111	2.8889	1.6667	0.1111	1	0	0.0345	0.2	0.2077	0.0299	0.0726	0.0889	0.0627	0.1316	0.0164	0.0236	0.2433	0.5669	0.5556	1.4444	late
-12.9793	-13.2789	19.8889	0.1909	0.2639	3.5556	3.3333	0	3.1111	1.7778	0.1111	1.1111	0	0.0398	0.2027	0.2077	0.0335	0.0736	0.0889	0.0704	0.133	0.0164	0.0256	0.2495	0.5599	0.6667	1.4444	late
-10.895	-10.8244	22.4444	0.0969	0.2916	3.7778	3.5556	0	3.3333	0.7778	0	0.4444	0	0.0326	0.1992	0.2069	0.0304	0.0735	0.0889	0.0488	0.1308	0.0111	0.0292	0.2546	0.562	0.6667	1.5556	late
-10.531	-9.4767	25	0.0295	0.2878	3.7778	3.6667	0	3.4444	0.7778	0	0.5556	0	0.0329	0.1989	0.1847	0.028	0.0742	0.0704	0.0511	0.1306	0.0111	0.0296	0.2572	0.562	0.7778	1.5556	late
-12.3638	-9.4767	25	0	0.2154	4	3.8889	0	3.6667	0.8889	0	0.6667	0	0.0388	0.2035	0.1587	0.0335	0.0754	0.0889	0.0551	0.1321	0.0111	0.0354	0.2637	0.5095	0.8889	1.7778	late
-14.8352	-12.3833	25	0	0.1594	4.3333	4.3333	0	4	0.8889	0	0.6667	0	0.0403	0.2064	0.155	0.0379	0.0764	0.1111	0.0598	0.1346	0.0111	0.0381	0.2698	0.4967	0.8889	1.7778	late
-12.7473	-11.0356	25	0	0.1948	4.4444	4.2222	0	4	0.8889	0	0.6667	0	0.0407	0.2066	0.155	0.0371	0.0768	0.0889	0.0653	0.1379	0.0111	0.0375	0.2714	0.5197	0.8889	1.4444	late
-14.3336	-13.49	25	0	0.1696	4.5556	4.3333	0	4	0.8889	0	0.6667	0	0.0421	0.2078	0.118	0.0364	0.078	0.0519	0.0709	0.1415	0.0111	0.0389	0.2726	0.512	0.8889	1.3333	late
-17.2585	-15.9444	25	0	0.1349	4.6667	4.3333	0.1111	4	1	0	0.7778	0	0.0514	0.2123	0.1217	0.0502	0.0794	0.063	0.081	0.145	0.0111	0.0414	0.2754	0.512	1	1.3333	late
-16.3706	-15.0489	25	0	0.15	5.1111	4.5556	0.1111	4	0.7778	0	0.4444	0	0.0487	0.2102	0.1407	0.0471	0.0799	0.0815	0.0723	0.1442	0	0.0462	0.2781	0.5052	0.7778	1.3333	late
-12.6975	-12.1422	25	0	0.2094	5.1111	4.5556	0.1111	4	0.6667	0	0.3333	0	0.0436	0.2061	0.1593	0.0442	0.0803	0.0815	0.06	0.1416	0	0.0448	0.2751	0.5241	0.6667	1.1111	late
-12.5396	-11.69	25	0	0.2032	5.2222	4.6667	0.1111	4	0.6667	0	0.4444	0	0.0431	0.2067	0.1593	0.0437	0.0816	0.0815	0.0565	0.1419	0.037	0.043	0.272	0.5284	0.6667	1	late
-15.9987	-14.5967	25	0	0.1689	5.4444	4.6667	0.3333	4	0.6667	0	0.5556	0	0.0511	0.2108	0.1593	0.0609	0.0833	0.0815	0.0701	0.1442	0.0444	0.0454	0.2724	0.5172	0.5556	1.2222	early
-14.9569	-14.5967	25	0	0.1855	5.5556	4.7778	0.3333	4.1111	0.5556	0	0.4444	0	0.0468	0.2085	0.1481	0.0555	0.0838	0.063	0.0648	0.1444	0.0444	0.0411	0.2689	0.528	0.4444	1.1111	late
-13.2	-13.0378	25	0	0.2352	5.2222	4.4444	0.3333	4	0.5556	0	0.4444	0	0.0448	0.2037	0.1333	0.0517	0.0842	0.0407	0.0592	0.1438	0.0444	0.0386	0.2622	0.5342	0.4444	1.1111	late
-13.2241	-13.0378	25	0	0.2205	5.1111	4.4444	0.3333	4	0.6667	0	0.5556	0	0.0475	0.205	0.1148	0.0547	0.0857	0.0407	0.0567	0.1438	0.0444	0.0393	0.2583	0.5132	0.5556	1.4444	late
-13.5273	-11.4789	25	0	0.2032	5.1111	4.3333	0.4444	4	1	0.1111	0.7778	0	0.0514	0.207	0.1201	0.0816	0.0876	0.0407	0.0608	0.1436	0.0444	0.0381	0.2539	0.5127	0.7778	1.6667	late
-9.8582	-8.5722	25	0	0.2815	5	4.3333	0.3333	4	0.8889	0.1111	0.6667	0	0.0421	0.2017	0.1053	0.0692	0.088	0.0185	0.0503	0.14	0.0444	0.0353	0.2475	0.5104	0.6667	1.7778	late
-8.7933	-8.12	25	0	0.3287	4.4444	3.8889	0.3333	3.7778	0.7778	0.1111	0.6667	0	0.0397	0.198	0.1127	0.0689	0.0883	0	0.0504	0.1373	0.0444	0.0284	0.239	0.5506	0.5556	1.4444	late
-10.3185	-11.0267	25	0	0.3072	4.3333	3.6667	0.4444	3.5556	0.7778	0.1111	0.6667	0	0.0397	0.1969	0.1312	0.0682	0.0887	0	0.0504	0.1348	0.0815	0.0274	0.2337	0.5755	0.5556	1.4444	late
-10.527	-11.4789	22.6667	0	0.3626	4	3.3333	0.4444	3.3333	0.6667	0.1111	0.5556	0	0.0371	0.1925	0.1571	0.0679	0.0886	0	0.0494	0.1305	0.1556	0.0244	0.2271	0.6132	0.4444	1.3333	late
-8.3884	-9.92	20.3333	0.0295	0.3949	3.7778	3.2222	0.3333	3.1111	0.6667	0.1111	0.5556	0	0.0287	0.1879	0.1709	0.0512	0.0884	0.0185	0.0352	0.126	0.1704	0.0226	0.2229	0.612	0.5556	1.2222	late
-7.5881	-9.0244	18	0.0969	0.4199	3.3333	2.7778	0.3333	2.6667	1	0.3333	0.5556	0	0.0277	0.1869	0.1894	0.0543	0.0896	0.037	0.036	0.1225	0.1704	0.0214	0.2205	0.621	0.7778	1.3333	late
-7.4096	-8.1289	15.6667	0.2204	0.4329	3	2.4444	0.3333	2.2222	1	0.3333	0.5556	0	0.0273	0.1861	0.282	0.0527	0.0901	0.1481	0.0359	0.1189	0.1704	0.0212	0.2207	0.6302	0.7778	1.3333	late
-8.3013	-8.9988	14.5	0.399	0.4577	2.75	2.25	0.375	2	1	0.375	0.5	0	0.0255	0.1844	0.3006	0.0531	0.0899	0.1667	0.0352	0.1163	0.1917	0.0197	0.2188	0.6522	0.75	1.125	late
-6.1044	-8.3843	13	0.5714	0.5231	2.4286	2	0.2857	1.7143	0.7143	0.2857	0.2857	0	0.0199	0.1796	0.3367	0.0235	0.0888	0.1905	0.0248	0.1122	0.219	0.0168	0.2167	0.6857	0.5714	0.8571	late
-7.1928	-9.5867	11	0.6667	0.4805	2.1667	1.6667	0.3333	1.3333	0.8333	0.3333	0.3333	0	0.0196	0.1785	0.3929	0.0216	0.0884	0.2222	0.024	0.1096	0.2556	0.017	0.2172	0.6963	0.6667	0.8333	late
-8.7091	-11.27	8.2	0.8	0.46	2	1.6	0.4	1.2	1	0.4	0.4	0	0.0204	0.1799	0.4048	0.0232	0.0893	0.2667	0.0252	0.1087	0.3067	0.0177	0.2187	0.6832	0.8	1	late
-20.3838	-14.874	3.4	0.2	0.2051	0	0	0	0	4.2	3.6	0.6	3.6	0.052	0.2279	0.0667	0.0915	0.19	0.04	0.0502	0.1781	0	0.0533	0.3555	0.5305	1.4	3.4	late
-18.981	-13.2683	4.1667	0.3333	0.171	0.3333	0.3333	0	0.3333	4	3.5	0.5	3.3333	0.0558	0.2246	0.0889	0.0968	0.1881	0.0667	0.0536	0.1749	0	0.053	0.3509	0.5268	1.3333	3.5	late
-17.2462	-12.1214	4.7143	0.4286	0.1912	0.8571	0.8571	0	0.8571	3.4286	3	0.4286	2.8571	0.0521	0.2182	0.1476	0.0894	0.1832	0.1286	0.0536	0.1698	0	0.0483	0.3461	0.5303	1.1429	3.4286	late
-15.585	-11.2613	5.125	0.5	0.2198	1.25	1.25	0	1.25	3	2.625	0.375	2.5	0.0487	0.2128	0.1917	0.0825	0.1795	0.175	0.0517	0.1643	0	0.0448	0.3369	0.5712	1	3.375	late
-13.8097	-10.14	5.4444	0.5556	0.2634	1.5556	1.5556	0	1.4444	2.6667	2.3333	0.3333	2.2222	0.0455	0.2083	0.2444	0.0755	0.1751	0.2296	0.0488	0.159	0	0.0421	0.3291	0.6135	0.8889	3.2222	late
-12.2772	-10.14	6.2222	0.4285	0.2578	1.7778	1.7778	0	1.6667	2.2222	1.8889	0.3333	1.7778	0.0451	0.204	0.3185	0.0713	0.1712	0.3037	0.0497	0.157	0	0.0394	0.3228	0.6545	0.6667	3.1111	late
-12.5757	-10.5922	6.6667	0.601	0.261	2.4444	2.4444	0	2.2222	2.2222	1.8889	0.3333	1.7778	0.049	0.2028	0.3519	0.0713	0.1682	0.337	0.0504	0.1541	0	0.0383	0.3183	0.6616	0.6667	2.8889	late
-12.1577	-12.1511	7.1111	0.7796	0.2874	2.4444	2.4444	0	2.2222	1.6667	1.4444	0.2222	1.3333	0.0493	0.1977	0.3667	0.0635	0.1624	0.4481	0.0534	0.1499	0	0.0369	0.3138	0.6589	0.4444	2.7778	late
-11.988	-12.1511	7.5556	0.9031	0.3034	2.6667	2.6667	0	2.4444	1.4444	1.2222	0.2222	1.1111	0.0527	0.1979	0.3852	0.0588	0.159	0.4667	0.0623	0.151	0	0.0364	0.3132	0.6579	0.4444	2.7778	late
-11.8781	-12.1511	7.3333	0.9705	0.3046	2.6667	2.6667	0	2.4444	0.8889	0.5556	0.3333	0.4444	0.0552	0.2012	0.3704	0.0468	0.1551	0.4444	0.0767	0.1549	0	0.035	0.3126	0.6601	0.4444	2.8889	late
-12.7992	-14.6056	6.6667	0.9705	0.3552	2.4444	2.4444	0	2.2222	1	0.6667	0.3333	0.6667	0.054	0.2046	0.3481	0.0469	0.1568	0.4222	0.075	0.1588	0	0.0315	0.3141	0.6746	0.4444	3	late
-12.7755	-14.6056	6	0.9031	0.3565	2.1111	2	0.1111	1.7778	1	0.6667	0.3333	0.6667	0.0578	0.2111	0.2926	0.055	0.1608	0.3667	0.0764	0.1649	0	0.0336	0.3177	0.6689	0.4444	2.8889	late
-13.2029	-14.6056	5.3333	0.8091	0.3423	1.6667	1.5556	0.1111	1.3333	1.3333	1	0.3333	0.8889	0.0609	0.2174	0.237	0.0672	0.1658	0.3111	0.0749	0.169	0	0.037	0.3256	0.628	0.6667	3	late
-13.2198	-14.6056	4.8889	0.6979	0.3352	1.2222	1.1111	0.1111	1	1.3333	1	0.3333	0.8889	0.0609	0.2212	0.163	0.0691	0.1696	0.237	0.0744	0.1748	0	0.0377	0.3319	0.5962	0.6667	3.1111	late
-14.752	-17.06	4.4444	0.5898	0.3042	1.2222	1	0.2222	0.7778	2	1.5556	0.4444	1.3333	0.0663	0.2286	0.1037	0.0731	0.1737	0.163	0.081	0.1829	0	0.0389	0.3373	0.5605	1	3.2222	late
-15.2513	-17.06	3.5556	0.4775	0.292	0.7778	0.4444	0.3333	0.2222	2.4444	2	0.4444	1.7778	0.0616	0.2307	0.0556	0.075	0.1763	0.037	0.0756	0.1885	0	0.0393	0.3372	0.546	1.2222	3.3333	late
-13.4799	-14.6056	3	0.4102	0.31	0.7778	0.4444	0.3333	0.2222	2.2222	1.7778	0.4444	1.5556	0.0551	0.2268	0.0741	0.0725	0.1746	0.0185	0.0678	0.1856	0	0.0363	0.3285	0.5709	1.1111	3.2222	late
-9.8219	-12.1511	3.1111	0.3317	0.3434	0.7778	0.4444	0.3333	0.2222	2.3333	2.1111	0.2222	1.7778	0.0427	0.2183	0.0741	0.0692	0.1721	0.0185	0.0454	0.1777	0	0.0322	0.3205	0.5887	1.1111	3.1111	late
-8.0697	-9.6967	3.2222	0.2877	0.3251	0.7778	0.4444	0.3333	0.2222	2.1111	1.8889	0.2222	1.5556	0.0392	0.2168	0.1111	0.0584	0.1676	0.0556	0.0423	0.1736	0	0.0333	0.3161	0.5887	1.1111	3	late
-7.5927	-9.2444	3.7778	0.3173	0.3062	1.1111	0.7778	0.3333	0.4444	2.3333	2.1111	0.2222	1.7778	0.0379	0.2159	0.1333	0.053	0.1643	0.0741	0.0407	0.1728	0	0.0327	0.3131	0.5897	1.2222	2.8889	late
-10.362	-11.6989	4.6667	0.5042	0.2867	1.3333	0.8889	0.4444	0.4444	2.7778	2.4444	0.3333	2.2222	0.0445	0.2236	0.1667	0.0456	0.1611	0.0741	0.0589	0.1844	0.0185	0.0349	0.3131	0.5807	1.3333	2.5556	late
-10.6122	-11.6989	5	0.5592	0.3084	1.1111	0.7778	0.3333	0.4444	2.5556	2.3333	0.2222	2.2222	0.0405	0.2254	0.1889	0.05	0.1631	0.0741	0.0515	0.1861	0.1296	0.0366	0.317	0.5738	1.2222	2.5556	late
-13.6767	-14.1533	5.3333	0.5042	0.2568	1.1111	0.6667	0.4444	0.4444	3.6667	2.7778	0.8889	2.6667	0.0648	0.2369	0.2048	0.0611	0.1681	0.0741	0.0912	0.1949	0.1349	0.0418	0.3271	0.5551	1.3333	2.5556	late
-11.1847	-11.2467	5.6667	0.3694	0.2962	1	0.6667	0.3333	0.4444	3.6667	2.7778	0.8889	2.6667	0.0687	0.2409	0.1937	0.0689	0.1736	0.0556	0.1013	0.1978	0.1349	0.042	0.3302	0.553	1.2222	2.8889	late
-11.4993	-10.7944	6.1111	0.2204	0.2331	0.7778	0.4444	0.3333	0.2222	4.2222	3.3333	0.8889	3.1111	0.0746	0.2444	0.1677	0.0744	0.1784	0.0667	0.1052	0.2	0.1349	0.047	0.3395	0.5186	1.5556	3	late
-11.7435	-10.3422	6.3333	0.0969	0.2268	0.7778	0.4444	0.3333	0.2222	4.2222	3.3333	0.8889	3.1111	0.0774	0.2467	0.2048	0.0775	0.1831	0.1037	0.1085	0.2013	0.1349	0.0475	0.3407	0.5083	1.6667	3.1111	late
-12.5898	-11.2378	6.5556	0.0591	0.2047	0.8889	0.5556	0.3333	0.2222	4.2222	3.3333	0.8889	3.1111	0.0802	0.2459	0.1862	0.0858	0.188	0.0852	0.1094	0.1997	0.1349	0.0468	0.3408	0.5029	1.6667	3.3333	late
-13.2857	-11.69	6.3333	0.0969	0.2081	0.5556	0.3333	0.2222	0.1111	4	3.1111	0.8889	2.8889	0.0773	0.2408	0.164	0.0813	0.1887	0.0667	0.1065	0.1939	0.1349	0.0476	0.3417	0.5047	1.5556	3.7778	late
-15.6344	-14.5967	6.1111	0.2204	0.1901	0.5556	0.3333	0.2222	0.2222	3.8889	2.8889	1	2.6667	0.0759	0.2345	0.164	0.0761	0.1875	0.0667	0.1073	0.1879	0.1349	0.0467	0.3435	0.5022	1.5556	3.8889	late
-12.7754	-12.1422	5.8889	0.399	0.2284	0.4444	0.3333	0.1111	0.2222	3.3333	2.4444	0.8889	2.2222	0.0692	0.2247	0.1307	0.0744	0.1866	0.0667	0.0963	0.1788	0.1164	0.0445	0.3415	0.5044	1.3333	4	late
-12.9275	-10.5833	5.2222	0.601	0.1981	0.5556	0.4444	0.1111	0.2222	3.3333	2.4444	0.8889	2.2222	0.0757	0.2221	0.0937	0.0797	0.1875	0.0667	0.1025	0.174	0.0053	0.0493	0.3439	0.4882	1.2222	3.7778	late
-10.0379	-10.5833	4.6667	0.75	0.1981	0.4444	0.4444	0	0.2222	2.4444	2.2222	0.2222	1.7778	0.0653	0.2177	0.0778	0.0853	0.1883	0.0667	0.0697	0.1682	0	0.0489	0.3427	0.4864	1.2222	3.7778	late
-13.3417	-13.49	4.1111	0.8358	0.1546	0.4444	0.4444	0	0.2222	2.3333	2	0.3333	1.5556	0.0698	0.2207	0.0667	0.0793	0.1879	0.0667	0.0715	0.17	0	0.0564	0.3496	0.4796	1.1111	3.4444	late
-17.8227	-19.3033	3.2222	0.7919	0.1347	0.5556	0.4444	0.1111	0.2222	2.4444	1.4444	1	1.1111	0.0823	0.2337	0.0291	0.0838	0.1907	0.0185	0.1049	0.1844	0.0074	0.0645	0.3631	0.4708	0.8889	3.3333	late
-16.8262	-17.9556	3.7778	0.7011	0.1459	0.7778	0.6667	0.1111	0.3333	2.4444	1.4444	1	1.1111	0.082	0.2346	0.0439	0.0851	0.191	0.0333	0.1062	0.19	0.0074	0.066	0.369	0.4639	0.8889	2.7778	late
-15.8463	-17.5033	4.3333	0.6306	0.2007	0.6667	0.5556	0.1111	0.2222	2.4444	1.4444	1	1.1111	0.0813	0.2353	0.155	0.0843	0.1913	0.1444	0.1065	0.1934	0.0074	0.0642	0.3659	0.4742	0.8889	2.4444	late
-13.1541	-14.5967	4.8889	0.5743	0.2118	0.8889	0.7778	0.1111	0.3333	2.3333	1.4444	0.8889	1.1111	0.081	0.2387	0.2106	0.0854	0.1933	0.2	0.1025	0.1943	0.0074	0.064	0.3599	0.4897	0.7778	2.2222	late
-12.4752	-14.1444	5.4444	0.5521	0.2151	1.1111	1	0.1111	0.4444	2.5556	1.6667	0.8889	1.3333	0.0798	0.241	0.2661	0.0885	0.1952	0.2556	0.0992	0.1966	0.0074	0.062	0.359	0.5008	0.8889	2.1111	late
-13.2452	-15.7033	6.4444	0.5898	0.2265	1.3333	1.1111	0.2222	0.6667	2.3333	1.2222	1.1111	0.8889	0.0775	0.2425	0.2884	0.0785	0.1906	0.2926	0.105	0.2009	0.0296	0.0578	0.3543	0.5076	0.8889	2.1111	late
-12.9982	-13.2489	7.3333	0.6979	0.2468	1.5556	1.3333	0.2222	0.8889	2.2222	1	1.2222	0.8889	0.0677	0.2384	0.3069	0.064	0.1843	0.2926	0.1022	0.2006	0.0667	0.0534	0.344	0.5099	0.8889	2.2222	late
-10.1726	-11.69	8.2222	0.8091	0.3384	1.5556	1.3333	0.2222	0.8889	1.7778	0.7778	1	0.6667	0.0574	0.2273	0.3069	0.0602	0.1779	0.2926	0.0873	0.1931	0.0667	0.0435	0.3282	0.5237	0.7778	2.1111	late
-7.9939	-9.2356	9.1111	0.9031	0.4102	1.7778	1.5556	0.2222	1.1111	1.3333	0.5556	0.7778	0.4444	0.0519	0.2159	0.3439	0.0562	0.1718	0.3296	0.069	0.1829	0.0667	0.0363	0.3134	0.5563	0.6667	1.7778	late
-7.4224	-9.2356	10	0.9705	0.4275	1.8889	1.7778	0.1111	1.3333	0.7778	0.4444	0.3333	0.4444	0.0361	0.2064	0.3704	0.0459	0.166	0.3667	0.0462	0.1714	0.0593	0.0312	0.3037	0.5559	0.4444	1.5556	late
-8.8938	-10.5833	9.2222	1	0.3865	2.6667	2.5556	0.1111	2.1111	0.6667	0.2222	0.4444	0.2222	0.0401	0.2087	0.2815	0.049	0.1646	0.2926	0.0486	0.1686	0.0593	0.0311	0.2992	0.5326	0.4444	1.7778	late
-10.057	-13.49	8.4444	0.9705	0.4042	2.4444	2.3333	0.1111	1.8889	0.6667	0.2222	0.4444	0.2222	0.0398	0.2079	0.3	0.0479	0.1637	0.3111	0.0486	0.1695	0.0593	0.0319	0.3027	0.5236	0.4444	1.7778	late
-10.3931	-13.49	7.6667	0.9031	0.4482	2.4444	2.3333	0.1111	2	0.4444	0	0.4444	0	0.0399	0.2085	0.2815	0.0437	0.1625	0.2926	0.0483	0.1691	0.0593	0.0314	0.2987	0.5446	0.3333	1.4444	late
-10.4912	-13.49	7.4444	0.7796	0.4381	2.3333	2.3333	0	2	0.5556	0.1111	0.4444	0	0.0453	0.2109	0.2815	0.0543	0.1674	0.2741	0.0467	0.1683	0.037	0.0357	0.3016	0.5363	0.3333	1.5556	late
-11.1222	-13.49	7.2222	0.6306	0.4251	2.4444	2.4444	0	2	0.5556	0.2222	0.3333	0	0.0454	0.2138	0.3	0.0652	0.1735	0.2926	0.0489	0.1669	0	0.0361	0.3083	0.5487	0.3333	1.3333	late
-12.6659	-15.0489	7	0.4958	0.3591	2.4444	2.4444	0	2	0.8889	0.4444	0.4444	0.2222	0.0501	0.2218	0.3	0.0698	0.1792	0.2926	0.0574	0.1685	0	0.0386	0.3184	0.5379	0.4444	1.6667	late
-12.3158	-15.0489	6.7778	0.4408	0.3275	2.4444	2.4444	0	2	0.8889	0.4444	0.4444	0.2222	0.0535	0.2267	0.263	0.0722	0.1828	0.2556	0.0645	0.1698	0	0.0398	0.3254	0.5196	0.4444	1.6667	late
-9.7955	-12.1422	6.5556	0.4958	0.3574	2.3333	2.3333	0	1.8889	0.8889	0.4444	0.4444	0.2222	0.0537	0.2255	0.2259	0.0712	0.1826	0.2185	0.0703	0.1703	0	0.0385	0.3278	0.5377	0.4444	1.7778	late
-9.3968	-12.1422	6.3333	0.6306	0.4025	1.8889	1.8889	0	1.5556	0.8889	0.4444	0.4444	0.2222	0.0514	0.2239	0.1926	0.0662	0.1821	0.1852	0.0731	0.1672	0	0.0378	0.3265	0.5972	0.4444	1.6667	late
-7.6057	-10.7944	6.8889	0.7796	0.4291	1.5556	1.5556	0	1.3333	0.8889	0.5556	0.3333	0.2222	0.0504	0.2221	0.1704	0.0641	0.1819	0.1481	0.071	0.1602	0	0.037	0.3245	0.6188	0.4444	1.3333	late
-11.7821	-13.7011	7.2222	0.9705	0.2971	1.5556	1.4444	0.1111	1.2222	1.4444	1.1111	0.3333	0.6667	0.0545	0.2217	0.1148	0.0732	0.1859	0.0926	0.0716	0.1469	0.1481	0.0398	0.3342	0.5639	0.5556	2	late
-9.0138	-11.2467	6.8889	0.9705	0.3462	1.7778	1.5556	0.2222	1.1111	1.1111	1	0.1111	0.6667	0.0444	0.2132	0.1296	0.0613	0.1825	0.1111	0.0642	0.1366	0.1852	0.0324	0.3284	0.5966	0.4444	2.1111	late
-8.5467	-12.1422	6.5556	0.9327	0.3745	1.8889	1.6667	0.2222	1.1111	1	0.8889	0.1111	0.6667	0.0407	0.2056	0.1296	0.0487	0.1776	0.1296	0.0618	0.13	0.1852	0.0307	0.3214	0.6142	0.3333	2.1111	late
-6.6041	-9.6878	6.2222	0.8765	0.4107	1.8889	1.6667	0.2222	1.1111	0.7778	0.6667	0.1111	0.4444	0.0358	0.1962	0.1296	0.0435	0.1727	0.1296	0.0574	0.1254	0.1852	0.0281	0.314	0.6336	0.3333	2.2222	late
-6.7446	-9.6878	5.8889	0.8214	0.4072	1.6667	1.4444	0.2222	0.8889	1	0.8889	0.1111	0.6667	0.0336	0.1937	0.1667	0.041	0.1718	0.1667	0.0553	0.1247	0.1852	0.0268	0.3097	0.6482	0.4444	2.4444	late
-6.8226	-9.6878	5.5556	0.798	0.3934	2.1111	1.8889	0.2222	1	1.2222	1.1111	0.1111	0.8889	0.0373	0.1969	0.1889	0.0465	0.1755	0.1889	0.0568	0.128	0.1852	0.0269	0.3091	0.6455	0.5556	2.4444	late
-8.0067	-10.14	5.3333	0.8214	0.3597	2	1.7778	0.2222	0.8889	1.3333	1.1111	0.2222	0.8889	0.0429	0.2027	0.1889	0.0513	0.1784	0.1889	0.0631	0.1356	0.1852	0.0282	0.3162	0.5961	0.6667	2.8889	late
-10.5207	-13.0467	4.8889	0.8358	0.3618	1.4444	1.3333	0.1111	0.5556	1.8889	1.5556	0.3333	1.3333	0.0495	0.2128	0.1519	0.0655	0.1807	0.1519	0.0731	0.1552	0.1481	0.031	0.3233	0.5756	0.6667	3.2222	late
-9.3749	-13.0467	5.4444	0.75	0.3655	1.6667	1.4444	0.2222	0.5556	1.8889	1.4444	0.4444	1.3333	0.0525	0.2203	0.1667	0.0669	0.1795	0.1333	0.0845	0.1707	0.0556	0.0312	0.3233	0.5907	0.7778	3.2222	late
-9.6367	-13.9422	5.5556	0.601	0.3703	1.5556	1.4444	0.1111	0.6667	1.8889	1.4444	0.4444	1.3333	0.0527	0.2264	0.2037	0.0707	0.1794	0.1333	0.0815	0.1823	0.1296	0.0327	0.3264	0.581	0.7778	3.3333	late
-12.447	-15.5011	5.6667	0.399	0.3347	1.2222	1	0.2222	0.4444	2.7778	1.8889	0.8889	1.7778	0.068	0.2373	0.1852	0.0732	0.1794	0.1333	0.0997	0.1959	0.1455	0.0382	0.3338	0.5555	1.1111	3.5556	early
-12.4567	-15.0489	5.4444	0.2204	0.3245	1.4444	1.2222	0.2222	0.6667	2.6667	1.8889	0.7778	1.7778	0.068	0.2428	0.2222	0.0792	0.182	0.1704	0.0959	0.2027	0.1455	0.0378	0.3339	0.5709	1	3.4444	late
-12.847	-15.9444	5.2222	0.1264	0.3246	1.6667	1.4444	0.2222	0.6667	2.4444	1.6667	0.7778	1.5556	0.0679	0.2454	0.1852	0.0865	0.1829	0.1333	0.0915	0.2049	0.1455	0.0397	0.3356	0.5487	0.8889	3.3333	early
-12.738	-15.9444	5	0.1264	0.371	1.1111	0.8889	0.2222	0.4444	2.3333	1.5556	0.7778	1.3333	0.064	0.2434	0.163	0.0826	0.18	0.1111	0.0842	0.2033	0.1455	0.0402	0.3339	0.5431	0.8889	3.2222	late
-12.4327	-15.4922	5	0.2204	0.3455	1.2222	1	0.2222	0.4444	2.6667	2	0.6667	1.7778	0.0589	0.2398	0.163	0.0785	0.1762	0.1111	0.0746	0.2006	0.1455	0.0395	0.3293	0.5462	0.8889	3	late
-10.8859	-13.0378	5	0.3694	0.3711	1.3333	1.1111	0.2222	0.4444	2.1111	1.4444	0.6667	1.3333	0.0488	0.235	0.163	0.0622	0.1717	0.1111	0.0711	0.2017	0.1455	0.0374	0.3233	0.5644	0.8889	3	late
-12.184	-11.4789	5	0.5042	0.3148	1.5556	1.3333	0.2222	0.4444	3.2222	1.8889	1.3333	1.7778	0.0655	0.2392	0.1753	0.0697	0.1728	0.1111	0.0847	0.2046	0.1614	0.0397	0.3254	0.5496	1.1111	3	late
-11.0417	-9.0244	5	0.5592	0.314	1.3333	1.2222	0.1111	0.4444	3.2222	2	1.2222	1.7778	0.0629	0.2355	0.1642	0.0809	0.1761	0.1333	0.0735	0.1999	0.1429	0.0423	0.3283	0.5434	1.1111	3.1111	late
-14.0503	-10.5833	5	0.5042	0.2598	1	0.8889	0.1111	0.2222	3.8889	2.4444	1.4444	2.2222	0.0699	0.2378	0.1012	0.0825	0.1794	0.1333	0.0773	0.2003	0.0317	0.0452	0.3354	0.5355	1.2222	3.1111	late
-12.8989	-10.5833	5	0.3694	0.2732	1	1	0	0.3333	3.5556	2.2222	1.3333	2	0.0639	0.2357	0.0938	0.0896	0.1843	0.1148	0.0675	0.197	0.0159	0.0464	0.34	0.5293	1	3.1111	late
-16.5174	-13.49	4.7778	0.2204	0.2216	1	1	0	0.3333	3.7778	2.4444	1.3333	2.2222	0.0656	0.2367	0.0938	0.0867	0.1863	0.1148	0.0678	0.1948	0.0159	0.048	0.3508	0.5015	1.1111	3.2222	early
-16.6384	-13.49	4.7778	0.1264	0.202	1.1111	1.1111	0	0.6667	3.8889	2.5556	1.3333	2.2222	0.0746	0.2397	0.1049	0.0922	0.189	0.1259	0.0683	0.1935	0.0159	0.0475	0.3583	0.5114	1.2222	3.4444	late
-17.218	-16.3967	4.7778	0.0969	0.1627	1.1111	1.1111	0	0.6667	3.7778	2.4444	1.3333	2.2222	0.0746	0.2415	0.1049	0.0904	0.1906	0.1259	0.0686	0.1922	0.0159	0.0469	0.3597	0.5156	1.1111	3.5556	early
-18.1	-17.7444	4.4444	0.1235	0.1638	1.7778	1.6667	0.1111	1.3333	3.3333	2	1.3333	1.7778	0.0755	0.2416	0.116	0.0905	0.1927	0.137	0.07	0.1896	0.0159	0.0496	0.3654	0.5074	1	3.4444	early
-18.002	-17.7444	4.3333	0.1786	0.1756	2.1111	2	0.1111	1.7778	3.2222	2	1.2222	1.7778	0.0763	0.2399	0.116	0.0922	0.1943	0.137	0.0662	0.1824	0.0159	0.0478	0.3655	0.513	0.8889	3.1111	late
-15.2031	-16.8489	4.2222	0.2316	0.2725	1.8889	1.7778	0.1111	1.7778	2.1111	1.5556	0.5556	1.3333	0.059	0.2297	0.1037	0.079	0.1895	0.137	0.0469	0.1713	0	0.0448	0.3579	0.5492	0.6667	2.6667	late
-12.3828	-15.29	4	0.3439	0.3655	2.5556	2.4444	0.1111	2.4444	1	0.5556	0.4444	0.4444	0.0548	0.219	0.0889	0.0564	0.1815	0.0963	0.0504	0.1589	0	0.0353	0.3391	0.6058	0.4444	2.1111	late
-12.9237	-15.29	3.8889	0.4663	0.3522	2.7778	2.5556	0.2222	2.5556	0.6667	0.5556	0.1111	0.4444	0.0453	0.2131	0.1148	0.0481	0.179	0.1148	0.0447	0.1536	0	0.0321	0.3354	0.6103	0.4444	1.8889	late
-11.4193	-15.29	4.4444	0.6306	0.4037	2.7778	2.5556	0.2222	2.5556	0.6667	0.4444	0.2222	0.2222	0.0502	0.2139	0.0889	0.0549	0.1797	0.0963	0.0501	0.1546	0	0.0336	0.3334	0.6019	0.4444	1.7778	late
-11.476	-15.29	4.7778	0.75	0.3801	2.4444	2.2222	0.2222	2.2222	1.1111	0.8889	0.2222	0.6667	0.0439	0.2128	0.0963	0.0516	0.1797	0.1037	0.0515	0.1572	0	0.0377	0.3348	0.5927	0.5556	1.7778	late
-11.1408	-12.3833	5.1111	0.8063	0.3854	2.4444	2.2222	0.2222	2.2222	1.6667	1.3333	0.3333	1.1111	0.0464	0.2156	0.1074	0.0609	0.1826	0.1037	0.0552	0.1635	0	0.0394	0.3381	0.5858	0.7778	1.8889	late
-12.7505	-13.9422	5.4444	0.75	0.3563	1.6667	1.5556	0.1111	1.5556	2.6667	1.7778	0.8889	1.5556	0.0547	0.2226	0.1175	0.067	0.1843	0.0926	0.0708	0.173	0.0053	0.0419	0.3405	0.5791	1	2.3333	late
-13.0348	-14.8378	5.5556	0.601	0.3292	1.3333	1.2222	0.1111	1.1111	3.2222	2.3333	0.8889	2	0.053	0.2243	0.1619	0.0694	0.1829	0.1148	0.0705	0.179	0.0053	0.0425	0.3397	0.5735	1.2222	2.6667	late
-15.6236	-17.2922	5.6667	0.399	0.2342	1.3333	1.2222	0.1111	1.1111	3.8889	2.7778	1.1111	2.4444	0.0561	0.2309	0.1841	0.0692	0.1822	0.1519	0.0724	0.187	0.0238	0.0475	0.3457	0.5309	1.4444	3.3333	late
-14.9666	-16.3967	5.2222	0.2204	0.2267	1.2222	1.1111	0.1111	0.8889	4.4444	3.4444	1	2.8889	0.0528	0.232	0.2063	0.0712	0.1817	0.1741	0.0675	0.1889	0.0238	0.0475	0.3438	0.506	1.5556	3.6667	early
-15.4514	-17.7912	5.25	0.1264	0.2078	0.875	0.75	0.125	0.5	5	3.875	1.125	3.25	0.0531	0.2342	0.2113	0.074	0.1815	0.175	0.0703	0.1931	0.0268	0.0505	0.3474	0.4889	1.75	3.875	late
-13.7534	-16.4286	5.2857	0.1429	0.2374	0.5714	0.5714	0	0.2857	5.4286	4.1429	1.2857	3.4286	0.057	0.2378	0.1939	0.0786	0.1807	0.1524	0.0681	0.1966	0.0306	0.0502	0.3451	0.4917	1.8571	4	late
-12.4785	-14.6117	5.1667	0.1667	0.1997	0.3333	0.3333	0	0	6	4.6667	1.3333	4	0.0525	0.2376	0.2095	0.0733	0.1777	0.15	0.0625	0.1977	0.0357	0.0504	0.3398	0.5029	2	4.1667	late
-13.4514	-14.874	5	0.2	0.2354	0.4	0.4	0	0	6.2	4.6	1.6	4	0.0516	0.2373	0.2181	0.0651	0.1721	0.1467	0.0653	0.2009	0.0429	0.0462	0.3311	0.5089	2	4.2	late
-9.5704	-9.642	5	1	0.3943	1.4	1.4	0	0.6	0.6	0	0.6	0	0.0219	0.194	0.0933	0.027	0.1097	0.06	0.028	0.1458	0	0.0227	0.2427	0.5057	0.6	0.8	late
-7.9603	-8.23	6.3333	0.8333	0.4118	1.5	1.5	0	0.8333	0.6667	0.1667	0.5	0	0.0214	0.1936	0.1056	0.0322	0.1127	0.0778	0.0265	0.1438	0	0.0219	0.2418	0.5226	0.6667	1	late
-7.2455	-7.2214	7.2857	0.7143	0.3687	1.7143	1.7143	0	1	1	0.4286	0.5714	0	0.0239	0.1962	0.119	0.0401	0.1157	0.0952	0.0265	0.1434	0	0.0233	0.2443	0.5086	0.7143	1.2857	late
-7.8888	-6.9737	8	0.625	0.3376	2.25	2.25	0	1.25	1.125	0.375	0.5	0	0.0258	0.1992	0.1208	0.0456	0.1173	0.1083	0.0252	0.1413	0	0.0258	0.2485	0.4995	0.75	1.5	late
-7.083	-6.3289	8.5556	0.5556	0.3496	2.4444	2.4444	0	1.5556	1	0.3333	0.4444	0	0.0265	0.2019	0.1259	0.0426	0.1182	0.1148	0.0252	0.1411	0	0.0262	0.251	0.5089	0.6667	1.3333	late
-7.2239	-7.6767	9.4444	0.601	0.2872	2.8889	2.8889	0	2	1.1111	0.3333	0.5556	0	0.0281	0.2081	0.1259	0.0461	0.1227	0.1148	0.0336	0.1435	0	0.0273	0.2547	0.5185	0.7778	1.7778	late
-8.4952	-9.2356	10.3333	0.399	0.2745	3.3333	3.3333	0	2.4444	1.3333	0.3333	0.7778	0	0.0334	0.2132	0.118	0.0477	0.1267	0.1148	0.052	0.1457	0.0111	0.0309	0.2598	0.5234	0.6667	1.5556	late
-11.3037	-12.1422	11.2222	0.2204	0.21	3.5556	3.5556	0	2.8889	1.4444	0.3333	0.8889	0	0.0397	0.2205	0.118	0.052	0.1287	0.1148	0.0754	0.1506	0.0111	0.0392	0.2704	0.5148	0.7778	1.7778	late
-10.4809	-9.2356	12.1111	0.0969	0.1868	3.8889	3.8889	0	3.2222	1.5556	0.3333	0.8889	0	0.0525	0.2266	0.118	0.0532	0.131	0.1148	0.0794	0.1521	0.0111	0.0448	0.2777	0.506	0.7778	1.8889	late
-13.8581	-11.69	13	0.0295	0.1527	3.7778	3.7778	0	3.3333	1.5556	0.3333	0.8889	0	0.0519	0.2284	0.0847	0.0551	0.133	0.0815	0.0794	0.1534	0.0111	0.0507	0.2868	0.4804	0.7778	2.3333	early
-17.4548	-14.5967	13	0	0.0973	4	4	0	3.5556	1.5556	0.2222	1	0	0.0537	0.2335	0.0661	0.0542	0.1351	0.063	0.0815	0.1552	0.0111	0.0564	0.2969	0.4747	0.7778	2.2222	early
-19.0937	-15.9444	13	0	0.085	4.2222	4.2222	0	3.8889	1.4444	0.2222	0.8889	0.2222	0.0557	0.2373	0.0661	0.0576	0.1359	0.063	0.0812	0.155	0.0111	0.0607	0.3054	0.4788	0.7778	2.1111	early
-19.3002	-18.3989	13	0	0.1461	3.7778	3.7778	0	3.7778	1.4444	0.2222	1.1111	0.2222	0.0628	0.2391	0.0587	0.0524	0.1373	0.0593	0.0873	0.1563	0.0111	0.059	0.3081	0.493	0.8889	1.8889	late
-20.3817	-19.7467	13	0	0.1147	3.5556	3.5556	0	3.5556	1.5556	0.3333	1.1111	0.2222	0.0612	0.237	0.0587	0.0592	0.1402	0.0593	0.0912	0.1558	0.0111	0.0649	0.3128	0.4746	1	2.1111	early
-18.8855	-18.3989	13.3333	0	0.1343	3.3333	3.3333	0	3.3333	1.5556	0.4444	1	0.2222	0.0603	0.236	0.0772	0.0602	0.1421	0.0778	0.088	0.1529	0.0111	0.073	0.3187	0.4646	1	1.8889	late
-15.9441	-15.9444	13.6667	0.0295	0.159	3.2222	3.1111	0	3.1111	1.1111	0.4444	0.5556	0.2222	0.0594	0.2338	0.1	0.0583	0.1422	0.1148	0.07	0.1481	0	0.0684	0.3166	0.4994	0.8889	1.8889	early
-13.7957	-13.49	14	0.0969	0.1571	3.1111	2.8889	0	3	1.1111	0.4444	0.5556	0.2222	0.0549	0.2307	0.1444	0.0509	0.1424	0.1889	0.0581	0.1438	0	0.0663	0.3176	0.4991	0.8889	2.1111	late
-13.1967	-13.49	14.3333	0.2204	0.1618	2.7778	2.5556	0	2.6667	1.3333	0.6667	0.4444	0.4444	0.044	0.2282	0.1778	0.0598	0.1429	0.2259	0.0601	0.1401	0	0.0641	0.3186	0.4937	0.8889	2.2222	early
-10.0288	-10.5833	14.6667	0.399	0.1867	3.1111	2.5556	0	2.6667	1.3333	0.6667	0.4444	0.4444	0.0507	0.2267	0.2074	0.0664	0.1423	0.263	0.0656	0.1364	0	0.0584	0.3153	0.5132	0.8889	2	late
-6.4647	-7.6767	15	0.601	0.278	2.7778	2.2222	0	2.3333	1.2222	0.6667	0.3333	0.4444	0.0482	0.2199	0.3185	0.0623	0.1394	0.3741	0.0683	0.1316	0	0.0523	0.3071	0.5404	0.7778	1.8889	early
-4.5528	-6.7811	15.3333	0.7796	0.365	2.4444	1.8889	0	1.8889	1	0.4444	0.3333	0.2222	0.0434	0.2128	0.3704	0.0506	0.1382	0.4259	0.0716	0.1272	0	0.046	0.2979	0.578	0.6667	1.6667	early
-3.0826	-4.3267	15.6667	0.9031	0.3147	2.4444	1.7778	0	1.7778	0.8889	0.5556	0.1111	0.2222	0.0383	0.2075	0.3815	0.0591	0.1379	0.4259	0.0687	0.1223	0	0.0461	0.295	0.5678	0.5556	1.6667	late
-1.9147	-2.9789	16	0.9705	0.3631	2.2222	1.5556	0	1.5556	0.7778	0.4444	0.1111	0.2222	0.0381	0.2034	0.363	0.0542	0.1363	0.4074	0.0664	0.1172	0	0.0384	0.2874	0.5637	0.4444	1.5556	late
-2.5102	-3.4311	16	1	0.3742	2.3333	1.6667	0	1.4444	0.6667	0.3333	0.1111	0.2222	0.0379	0.1991	0.363	0.0523	0.1355	0.4074	0.0634	0.1119	0	0.0289	0.2825	0.5717	0.3333	1.4444	late
-2.1657	-3.4311	16	1	0.4182	2.2222	1.5556	0	1.3333	0.6667	0.3333	0.1111	0.2222	0.0329	0.1959	0.3667	0.0517	0.1354	0.4074	0.0599	0.106	0	0.0285	0.2776	0.5733	0.3333	1.3333	late
-1.4475	-2.9789	16	1	0.4443	2.4444	1.7778	0	1.4444	0.5556	0.3333	0	0.2222	0.0319	0.1918	0.3593	0.0551	0.1368	0.3519	0.0504	0.0993	0	0.0216	0.2693	0.6304	0.2222	0.8889	late
-2.2594	-4.3267	16	1	0.486	2.6667	1.7778	0	1.6667	0.3333	0.2222	0	0	0.0331	0.1905	0.3481	0.0495	0.1397	0.3148	0.0458	0.095	0	0.0175	0.266	0.6624	0.2222	0.8889	late
-2.742	-4.7789	16	1	0.4608	2.3333	1.7778	0	1.5556	0.3333	0.2222	0	0	0.0266	0.1898	0.3407	0.0392	0.1415	0.3	0.0436	0.093	0	0.0193	0.2676	0.6515	0.2222	0.8889	late
-4.6491	-6.1267	16	1	0.3804	2.5556	2	0	1.7778	0.4444	0.2222	0.1111	0	0.0282	0.1913	0.2481	0.0392	0.1432	0.2259	0.0442	0.093	0	0.0239	0.2745	0.6139	0.3333	1	late
-4.9817	-5.6744	16	1	0.2945	2.6667	2.1111	0	1.8889	0.6667	0.4444	0.1111	0.2222	0.0299	0.1926	0.1963	0.0405	0.1445	0.1741	0.0417	0.0941	0	0.026	0.2776	0.5738	0.4444	1.1111	late
-8.1271	-8.1289	14.4444	1	0.2744	2.6667	2.2222	0	2	0.8889	0.5556	0.2222	0.4444	0.0302	0.1947	0.1889	0.0361	0.1467	0.1741	0.0458	0.0968	0	0.0271	0.2798	0.5711	0.4444	1.1111	late
-11.2424	-11.0356	12.8889	0.9705	0.2105	3.3333	2.8889	0	2.6667	0.8889	0.5556	0.2222	0.4444	0.0352	0.1964	0.2074	0.0439	0.1486	0.1926	0.048	0.0989	0	0.0308	0.2833	0.57	0.4444	1.1111	late
-12.9303	-13.49	11.5556	0.9031	0.1922	3	2.5556	0	2.5556	1.3333	0.7778	0.4444	0.6667	0.0436	0.1956	0.1889	0.048	0.1485	0.1741	0.0505	0.1004	0	0.0308	0.2807	0.5684	0.6667	1	late
-13.5615	-14.3856	10.2222	0.8091	0.1975	2.7778	2.4444	0	2.4444	1.3333	0.7778	0.4444	0.6667	0.0422	0.1916	0.1519	0.0477	0.148	0.137	0.0487	0.1019	0	0.0317	0.2791	0.5387	0.6667	1.2222	late
-14.0759	-15.7333	8.8889	0.6979	0.1994	2.4444	2.2222	0	2.2222	1.4444	0.8889	0.4444	0.6667	0.0449	0.1897	0.1333	0.0532	0.1477	0.137	0.0477	0.1041	0	0.0333	0.2786	0.4866	0.7778	1.4444	early
-13.6376	-14.3856	7.5556	0.6194	0.1776	2.6667	2.6667	0	2.4444	1.2222	0.7778	0.4444	0.6667	0.0416	0.1842	0.1481	0.0508	0.1453	0.1741	0.0468	0.1068	0	0.0332	0.2737	0.4888	0.6667	1.2222	late
-15.0378	-16.84	5.8889	0.6194	0.1965	2.2222	2.2222	0	2.1111	1.3333	0.7778	0.5556	0.6667	0.0417	0.1822	0.1259	0.0516	0.1428	0.1519	0.0531	0.1103	0	0.031	0.2681	0.4953	0.7778	1.1111	late
-15.1062	-18.3989	5.3333	0.6683	0.1951	2	1.8889	0.1111	1.7778	1.6667	1	0.6667	0.8889	0.0454	0.1838	0.1222	0.0541	0.1429	0.1148	0.0639	0.1141	0	0.0274	0.2606	0.4934	0.7778	1.3333	late
-15.2875	-19.7467	4.7778	0.7418	0.2628	2	1.8889	0.1111	1.8889	1.4444	0.7778	0.6667	0.6667	0.0439	0.1812	0.1741	0.0552	0.1425	0.1296	0.0626	0.1159	0	0.0253	0.2551	0.5113	0.6667	1.3333	late
-12.098	-16.84	5.7778	0.7796	0.3153	2.1111	2	0.1111	1.8889	1.1111	0.5556	0.5556	0.4444	0.0388	0.1768	0.237	0.0495	0.1399	0.1852	0.0549	0.1151	0	0.0226	0.2465	0.5208	0.5556	1.2222	late
-10.7959	-15.2811	6.7778	0.7919	0.3386	1.7778	1.5556	0.2222	1.4444	1.3333	0.7778	0.5556	0.6667	0.0351	0.178	0.263	0.0439	0.1393	0.2037	0.0512	0.1169	0	0.0201	0.242	0.5351	0.6667	1.4444	early
-8.631	-12.8267	7.5556	0.798	0.3748	2.1111	1.8889	0.2222	1.6667	0.8889	0.5556	0.3333	0.4444	0.0266	0.1789	0.3	0.0397	0.1386	0.2407	0.048	0.1203	0	0.0189	0.2383	0.552	0.4444	1.7778	early
-7.783	-11.4789	8.3333	0.8214	0.3276	2.3333	2	0.2222	1.7778	1.1111	0.6667	0.3333	0.4444	0.0296	0.1827	0.3333	0.0421	0.1382	0.2778	0.0502	0.125	0	0.0183	0.2388	0.5602	0.6667	1.8889	late
-8.3632	-11.4789	9.1111	0.8765	0.3012	2.3333	2	0.2222	1.5556	1.2222	0.6667	0.4444	0.4444	0.0266	0.1853	0.3704	0.0368	0.1361	0.2963	0.0724	0.1313	0	0.0191	0.2415	0.5432	0.6667	1.8889	late
-8.548	-11.9311	9.8889	0.9327	0.2856	1.8889	1.5556	0.2222	1.1111	1.4444	0.6667	0.6667	0.4444	0.0289	0.188	0.3519	0.0343	0.1331	0.3704	0.0924	0.1354	0	0.02	0.2425	0.5035	0.7778	2	late
-6.8353	-9.4767	11	0.9705	0.3084	2.3333	1.7778	0.2222	1.2222	1.4444	0.6667	0.5556	0.4444	0.0311	0.1874	0.3741	0.0342	0.1313	0.4074	0.0868	0.136	0	0.0206	0.2427	0.4982	0.7778	2.1111	late
-4.9924	-6.57	11	1	0.3454	2.3333	1.7778	0.1111	1.3333	1	0.4444	0.3333	0.2222	0.0273	0.1826	0.3593	0.0324	0.1282	0.4074	0.0738	0.1337	0	0.0198	0.2407	0.5081	0.6667	1.8889	late
-5.6804	-8.1289	11	1	0.3447	2	1.4444	0.1111	1	1	0.4444	0.3333	0.2222	0.0277	0.1797	0.2852	0.031	0.1251	0.3704	0.076	0.1323	0	0.0204	0.2384	0.5102	0.6667	2.1111	late
-6.8828	-11.0356	9.4444	0.9705	0.3419	1.3333	0.8889	0	0.5556	1.3333	0.6667	0.4444	0.4444	0.0283	0.1705	0.1667	0.0292	0.1192	0.2593	0.0767	0.1283	0	0.0199	0.2352	0.5264	0.6667	2.2222	late
-8.3444	-13.49	8.6667	0.9031	0.3377	1.3333	0.7778	0.1111	0.5556	1.4444	0.6667	0.5556	0.4444	0.0322	0.1671	0.1481	0.0267	0.1151	0.2593	0.0785	0.1241	0	0.0202	0.2323	0.5237	0.7778	1.8889	late
-8.594	-13.9422	7.8889	0.7796	0.3521	1.6667	1.2222	0.1111	0.8889	1.2222	0.5556	0.5556	0.4444	0.0316	0.1597	0.1704	0.0255	0.1115	0.2778	0.0768	0.1179	0	0.0199	0.2257	0.56	0.5556	1.5556	late
-7.4648	-13.0467	6.8889	0.601	0.4391	1.4444	1	0.1111	0.8889	1	0.4444	0.4444	0.4444	0.031	0.1503	0.2259	0.0217	0.1074	0.3519	0.0534	0.109	0	0.0175	0.2147	0.6291	0.4444	1.3333	late
-6.8582	-12.5944	5.8889	0.4285	0.49	1.5556	1.1111	0.1111	0.8889	0.7778	0.4444	0.2222	0.4444	0.0279	0.1412	0.2815	0.0219	0.1056	0.3148	0.0317	0.1016	0	0.0166	0.2062	0.7005	0.3333	1.2222	late
-8.0819	-15.0489	5	0.3173	0.4835	1.8889	1.5556	0.2222	1.4444	0.6667	0.4444	0.2222	0.4444	0.0252	0.1352	0.2963	0.0256	0.1049	0.3148	0.0297	0.0971	0	0.0157	0.2004	0.7323	0.2222	1	late
-8.1547	-15.0489	4.1111	0.2877	0.4876	1.7778	1.5556	0.2222	1.3333	0.6667	0.4444	0.2222	0.4444	0.0251	0.1332	0.2963	0.0313	0.1062	0.3148	0.0292	0.0947	0	0.0187	0.1979	0.7372	0.2222	1.2222	late
-6.8897	-10.14	3	0.3806	0.4256	2	1.7778	0.2222	1.4444	0.7778	0.6667	0.1111	0.5556	0.0272	0.1375	0.3519	0.0428	0.1106	0.3704	0.0341	0.0955	0	0.0271	0.2053	0.7103	0.3333	1	late
-7.2342	-9.2444	2.7778	0.4102	0.3704	2.2222	2	0.2222	1.5556	1	0.8889	0.1111	0.7778	0.0354	0.1438	0.3704	0.0572	0.1151	0.3889	0.0408	0.0992	0	0.0335	0.2157	0.6975	0.4444	1	late
-7.973	-7.6856	2.4444	0.399	0.3261	2.3333	2.2222	0.1111	1.7778	1	0.8889	0.1111	0.7778	0.0417	0.1514	0.3519	0.0672	0.1217	0.3519	0.0463	0.105	0	0.0388	0.2271	0.6768	0.4444	1.4444	late
-8.7844	-7.6856	2.4444	0.3817	0.2853	2.1111	2	0.1111	1.5556	1.2222	1.1111	0.1111	1	0.0523	0.1634	0.2963	0.082	0.1301	0.2963	0.0519	0.1123	0	0.0415	0.2432	0.6269	0.5556	1.5556	late
-9.6954	-7.6856	2.6667	0.4285	0.2029	2.3333	2.1111	0.2222	1.6667	1.6667	1.3333	0.1111	1	0.0725	0.1801	0.1926	0.1057	0.1406	0.1852	0.0588	0.1211	0	0.0487	0.2615	0.5713	0.6667	1.8889	late
-12.3563	-10.5922	2.8889	0.507	0.1266	2.4444	2.1111	0.3333	1.7778	1.8889	1.4444	0.2222	1	0.081	0.196	0.1185	0.1327	0.1506	0.1111	0.0724	0.1308	0	0.0603	0.2809	0.5072	0.7778	2.2222	late
-11.7993	-8.1378	3	0.601	0.107	2	1.7778	0.2222	1.3333	2	1.4444	0.3333	1	0.0846	0.2081	0.0815	0.1406	0.1582	0.0741	0.0799	0.1377	0	0.0641	0.2938	0.4762	0.8889	2.4444	early
-14.6588	-11.0444	2.7778	0.7011	0.0643	2.5556	2.2222	0.3333	1.7778	2	1.4444	0.3333	1	0.0871	0.2166	0.1	0.1461	0.1629	0.0741	0.0808	0.143	0	0.0631	0.304	0.4706	0.8889	2.3333	late
-15.8178	-13.4989	2.5556	0.7623	0.0605	2.5556	2.2222	0.3333	1.8889	1.5556	1	0.3333	0.5556	0.0857	0.2206	0.1185	0.1453	0.1644	0.0741	0.0767	0.1454	0	0.0601	0.3075	0.4755	0.7778	2.6667	late
-15.7078	-13.4989	3.5556	0.8091	0.0575	2.8889	2.5556	0.3333	2.1111	1.5556	1	0.3333	0.5556	0.0863	0.2218	0.0815	0.1474	0.1648	0.037	0.0712	0.1459	0	0.0579	0.3083	0.4824	0.7778	2.6667	late
-15.1808	-13.4989	4.5556	0.7796	0.095	3.2222	2.8889	0.3333	2.2222	1.3333	0.7778	0.3333	0.3333	0.0787	0.2217	0.063	0.1336	0.162	0.0185	0.0657	0.1465	0	0.0513	0.3017	0.5087	0.6667	2.4444	late
-15.1985	-15.0578	5.6667	0.695	0.1632	3.3333	2.8889	0.4444	2	1.2222	0.7778	0.2222	0.3333	0.0712	0.2221	0.0852	0.1257	0.1594	0.037	0.0627	0.1475	0	0.0466	0.2954	0.536	0.5556	1.8889	early
-17.0188	-17.5122	6.4444	0.5776	0.1628	3.3333	2.8889	0.4444	2	1.4444	0.7778	0.4444	0.1111	0.0638	0.2206	0.1063	0.1165	0.1555	0.0593	0.0837	0.1501	0	0.048	0.2903	0.5308	0.6667	1.8889	late
-16.168	-19.9667	7.2222	0.4224	0.1799	3.7778	3.4444	0.3333	2.4444	1.1111	0.5556	0.4444	0.1111	0.0463	0.2133	0.1138	0.0963	0.1497	0.0815	0.0773	0.1496	0	0.0416	0.278	0.5541	0.6667	1.5556	late
-14.5379	-18.4078	8	0.2754	0.2142	4	3.7778	0.2222	2.7778	0.8889	0.4444	0.3333	0.1111	0.0393	0.2073	0.1138	0.0698	0.1419	0.0815	0.0634	0.148	0	0.0304	0.2637	0.5785	0.5556	1.2222	late
-15.9977	-19.3033	8.7778	0.1531	0.2075	4	3.7778	0.2222	2.8889	1.2222	0.4444	0.6667	0.1111	0.0441	0.2071	0.1296	0.0579	0.1361	0.0815	0.0707	0.1506	0.0111	0.0294	0.2568	0.5761	0.7778	1.1111	late
-13.6064	-16.8489	9.8889	0.0673	0.2353	4	3.8889	0.1111	2.8889	1.4444	0.5556	0.6667	0.1111	0.0436	0.2064	0.1323	0.0495	0.1328	0.1037	0.0677	0.1513	0.0111	0.0287	0.2517	0.5721	0.8889	1	early
-11.2328	-13.9422	11	0.0295	0.3006	4.3333	4.2222	0.1111	3.1111	1.4444	0.5556	0.6667	0.1111	0.0425	0.2045	0.1138	0.0393	0.1296	0.1037	0.0676	0.1521	0.0111	0.027	0.2451	0.5947	0.8889	0.5556	late
-10.5299	-13.49	11	0	0.3416	4.2222	4.1111	0.1111	3.1111	1.2222	0.3333	0.6667	0	0.04	0.2045	0.1138	0.0336	0.1262	0.1037	0.0679	0.1539	0.0111	0.0247	0.2391	0.6384	0.7778	0.3333	late
-12.1967	-15.9444	11	0	0.3305	4	3.7778	0.2222	3.1111	1.3333	0.3333	0.7778	0	0.0417	0.2066	0.136	0.0327	0.1251	0.1037	0.0724	0.1565	0.0296	0.0254	0.2377	0.6236	0.8889	0.4444	late
-10.0124	-13.49	10.4444	0	0.3268	3.6667	3.5556	0.1111	3.1111	1.3333	0.3333	0.7778	0	0.0385	0.2028	0.1508	0.031	0.1238	0.0852	0.0664	0.1552	0.1407	0.0241	0.2333	0.6368	0.8889	0.4444	late
-9.3919	-13.49	9.8889	0.0295	0.3436	3.7778	3.5556	0.2222	3.2222	0.8889	0.1111	0.5556	0	0.0338	0.1997	0.163	0.0276	0.1233	0.1	0.0426	0.1522	0.1778	0.0211	0.2291	0.6408	0.6667	0.4444	late
-9.1592	-10.5833	9.3333	0.0969	0.407	3.2222	3	0.2222	2.7778	0.8889	0.2222	0.5556	0	0.0314	0.1985	0.2222	0.025	0.1237	0.1519	0.0452	0.1505	0.1778	0.0205	0.2284	0.6287	0.6667	0.5556	late
-8.3157	-9.2356	8.7778	0.2204	0.3993	3.3333	3.1111	0.2222	2.6667	0.8889	0.2222	0.5556	0	0.0314	0.1975	0.2556	0.0307	0.1269	0.1852	0.0475	0.1479	0.1778	0.0212	0.2308	0.6247	0.6667	0.8889	early
-8.4783	-10.7944	8.2222	0.399	0.3905	3.2222	2.8889	0.3333	2.3333	0.7778	0.4444	0.2222	0.2222	0.029	0.1959	0.273	0.0371	0.1308	0.2222	0.0367	0.1433	0.1667	0.021	0.232	0.6169	0.5556	1.2222	late
-8.1482	-10.7944	7.6667	0.601	0.3755	3.4444	3.1111	0.3333	2.3333	0.5556	0.3333	0.2222	0.2222	0.0269	0.1964	0.2963	0.0357	0.1337	0.2444	0.0379	0.14	0.1667	0.0214	0.2338	0.6192	0.4444	1.2222	early
-8.4158	-11.2467	8	0.7796	0.3313	3.1111	2.7778	0.3333	2.1111	0.6667	0.3333	0.3333	0.2222	0.0283	0.1976	0.2963	0.0347	0.1357	0.263	0.0433	0.1377	0.1667	0.0222	0.2419	0.6073	0.5556	1.3333	late
-7.964	-11.2467	8.3333	0.8736	0.3426	3.2222	2.8889	0.3333	2.1111	0.6667	0.3333	0.3333	0.2222	0.0285	0.1992	0.3333	0.0347	0.1395	0.3	0.0468	0.1356	0.1667	0.0225	0.2487	0.5956	0.5556	1.3333	late
-6.3534	-8.7922	8.6667	0.8736	0.3199	3.4444	3.2222	0.2222	2.2222	0.5556	0.3333	0.2222	0.2222	0.0274	0.2008	0.3444	0.0386	0.1443	0.3333	0.0458	0.1324	0.1481	0.0234	0.2549	0.5784	0.4444	1.3333	late
-6.8195	-8.34	9.5556	0.7796	0.2576	3.8889	3.5556	0.3333	2.4444	0.6667	0.4444	0.2222	0.2222	0.0368	0.2081	0.3222	0.0568	0.1504	0.3481	0.0536	0.1326	0.037	0.0298	0.2664	0.5393	0.5556	1.4444	late
-7.0399	-6.7811	11.3333	0.399	0.1651	4.2222	4	0.2222	2.8889	0.5556	0.3333	0.2222	0.2222	0.0395	0.2134	0.2148	0.0556	0.1537	0.237	0.0634	0.1356	0	0.0365	0.2805	0.5405	0.4444	1.5556	late
-10.3602	-9.6878	12.2222	0.2204	0.1366	4.2222	4	0.2222	3	0.8889	0.3333	0.5556	0.2222	0.046	0.2185	0.1963	0.0533	0.1544	0.2037	0.0941	0.1412	0	0.0443	0.2872	0.5155	0.6667	1.5556	early
-9.903	-8.1289	13.1111	0.0969	0.1375	4.5556	4.3333	0.1111	3.4444	0.7778	0.1111	0.6667	0	0.0503	0.223	0.1735	0.0586	0.1556	0.1667	0.119	0.147	0	0.0494	0.2948	0.5161	0.5556	1.2222	early
-12.9911	-10.5833	14	0.0295	0.1172	4.2222	4	0.1111	3.4444	1	0.1111	0.8889	0	0.0545	0.2241	0.1365	0.0576	0.1544	0.1222	0.1249	0.1523	0	0.0483	0.2966	0.5241	0.7778	1.2222	late
-13.7936	-10.5833	14	0	0.1005	4.4444	4.2222	0.1111	3.6667	1.1111	0.1111	1	0	0.0564	0.2281	0.1328	0.0585	0.1551	0.0852	0.126	0.1589	0.0185	0.0483	0.2961	0.5134	0.8889	1.3333	late
-14.9451	-11.0356	14	0	0.0405	4.5556	4.2222	0.1111	3.6667	1.4444	0.1111	1.2222	0	0.0681	0.2349	0.1275	0.0599	0.1561	0.0481	0.1424	0.1656	0.037	0.053	0.2985	0.4843	1	1.4444	late
-18.6302	-13.49	14	0	0.0355	4.6667	4.3333	0.1111	4	1.8889	0.3333	1.4444	0.2222	0.0778	0.2388	0.1101	0.0713	0.1573	0.0222	0.155	0.171	0.037	0.0578	0.3003	0.4821	1.1111	1.4444	late
-17.9813	-13.49	14	0	0.0809	4.5556	4.2222	0.1111	4	1.8889	0.2222	1.5556	0.2222	0.0713	0.2348	0.1101	0.0545	0.1538	0.0074	0.1533	0.1726	0.037	0.0523	0.2939	0.4957	1.1111	1.4444	early
-17.4658	-13.49	14	0	0.1156	4.3333	4	0.1111	3.7778	1.8889	0.2222	1.5556	0.2222	0.0696	0.2336	0.1101	0.0534	0.1527	0.0074	0.1458	0.1712	0.037	0.0472	0.2882	0.5217	1.1111	1.3333	early
-15.9687	-12.5944	12.7778	0	0.1271	4.1111	3.7778	0.1111	3.5556	2.5556	0.4444	1.6667	0.2222	0.0715	0.2341	0.1249	0.0597	0.1543	0.0074	0.1391	0.169	0.037	0.0462	0.286	0.5389	1.4444	1.3333	early
-13.1703	-9.6878	11.5556	0.0295	0.1637	3.7778	3.4444	0.1111	3.3333	2.2222	0.4444	1.3333	0.2222	0.0636	0.2283	0.1101	0.0563	0.1536	0.0074	0.1059	0.1626	0.037	0.0387	0.2812	0.5582	1.2222	1.1111	late
-12.8518	-9.6878	10.3333	0.0969	0.1628	3.8889	3.6667	0.1111	3.5556	2	0.4444	1.1111	0.2222	0.0545	0.2231	0.1217	0.0486	0.152	0.0296	0.0745	0.1552	0.037	0.033	0.2742	0.5572	1.1111	1.4444	late
-12.0051	-9.6878	9.4444	0.2204	0.173	3.7778	3.4444	0.2222	3.3333	2	0.6667	0.8889	0.4444	0.0512	0.2215	0.1365	0.0512	0.1525	0.0481	0.0684	0.1515	0.037	0.0344	0.2723	0.5467	1	1.4444	early
-11.5036	-9.6878	8.5556	0.3694	0.2128	3.5556	3.2222	0.2222	3.1111	1.7778	0.6667	0.6667	0.4444	0.0482	0.2169	0.1217	0.0524	0.1527	0.0481	0.062	0.1466	0.0185	0.0337	0.2661	0.5693	0.7778	1.2222	early
-13.1715	-12.1422	7.6667	0.5042	0.2163	3.5556	3.3333	0.2222	3.3333	1.4444	0.6667	0.4444	0.4444	0.0367	0.2102	0.1085	0.0521	0.1526	0.0667	0.0428	0.1423	0	0.0294	0.2605	0.571	0.6667	1.4444	late
-12.2749	-12.1422	6.7778	0.5592	0.2163	3.3333	3.1111	0.2222	3.1111	1.4444	0.4444	0.6667	0.2222	0.0292	0.206	0.1085	0.0403	0.1506	0.0778	0.033	0.1405	0.0111	0.0268	0.2576	0.5649	0.7778	1.6667	late
-12.2895	-12.1422	5.8889	0.5042	0.2003	3	2.8889	0.1111	2.8889	1.5556	0.4444	0.5556	0.2222	0.0276	0.2053	0.0937	0.0386	0.1505	0.0778	0.0289	0.1384	0.0111	0.0264	0.2555	0.5704	0.7778	1.7778	late
-13.0993	-12.5944	4.8889	0.2204	0.1953	3.4444	3.1111	0.1111	3.2222	1.3333	0.6667	0.4444	0.4444	0.0269	0.2002	0.1492	0.039	0.1496	0.1185	0.0281	0.1341	0.0111	0.0255	0.2488	0.5423	0.6667	1.8889	late
-12.7337	-12.5944	4.7778	0.1264	0.1717	4.1111	3.6667	0.1111	3.6667	1.4444	0.6667	0.4444	0.4444	0.0278	0.2005	0.1757	0.0416	0.1507	0.1407	0.0287	0.1336	0.0111	0.0249	0.2456	0.5392	0.7778	2	late
-15.1708	-14.1533	5.3333	0.1264	0.1723	4.1111	3.4444	0.2222	3.5556	1.7778	0.6667	0.7778	0.4444	0.0274	0.1972	0.1683	0.039	0.1495	0.137	0.0328	0.1354	0.0111	0.0244	0.2425	0.5413	1	1.6667	late
-13.2417	-11.6989	5.5556	0.1909	0.195	4.2222	3.4444	0.1111	3.7778	2	0.5556	0.8889	0.2222	0.028	0.1934	0.1672	0.046	0.1488	0.1185	0.035	0.1352	0.0111	0.0231	0.2394	0.5465	1.2222	1.7778	late
-13.2626	-11.6989	5.7778	0.3021	0.1909	4.6667	3.7778	0.1111	4	2	0.5556	0.8889	0.2222	0.0287	0.1941	0.2005	0.0508	0.1498	0.137	0.0381	0.1372	0.0111	0.0237	0.2405	0.5319	1.2222	2	late
-12.9527	-10.14	6	0.3806	0.1801	4.6667	3.7778	0.1111	4	2.2222	0.5556	1.1111	0.2222	0.0313	0.1965	0.1968	0.056	0.1513	0.137	0.0469	0.1399	0.0296	0.0242	0.242	0.5285	1.3333	2.1111	early
-12.6604	-10.14	6.2222	0.3806	0.1799	4.5556	3.5556	0.2222	3.7778	1.8889	0.5556	0.7778	0.2222	0.0296	0.1953	0.181	0.0526	0.1512	0.1185	0.0461	0.1391	0.0185	0.0226	0.2409	0.5323	1.2222	2.1111	late
-12.8665	-10.14	6.4444	0.3021	0.1624	5	3.7778	0.2222	4	1.7778	0.6667	0.7778	0.2222	0.0309	0.1938	0.1958	0.0573	0.1525	0.1185	0.046	0.1385	0.0185	0.0232	0.2427	0.5241	1.2222	2.3333	late
-13.2798	-10.14	6.6667	0.1909	0.1434	5.1111	3.8889	0.2222	4	2	0.6667	0.7778	0.2222	0.0326	0.1958	0.1847	0.0649	0.1551	0.1	0.0459	0.1381	0.0185	0.0246	0.2459	0.5031	1.2222	2.4444	late
-15.8761	-12.5944	7.3333	0.0969	0.1415	5.1111	4	0.2222	4	1.7778	0.4444	0.7778	0	0.0338	0.1998	0.1587	0.0708	0.1579	0.0889	0.0462	0.1382	0.0185	0.0275	0.2515	0.4903	1.1111	2.6667	late
-16.9132	-13.0467	8.6667	0.0295	0.1291	4.5556	3.5556	0.2222	3.6667	1.7778	0.5556	0.7778	0	0.0335	0.2005	0.1323	0.0687	0.1586	0.0667	0.0465	0.1387	0.0185	0.0284	0.2556	0.4907	1.1111	2.7778	early
-12.9932	-13.0467	9.3333	0.0295	0.1326	4.1111	3.3333	0.1111	3.2222	1.5556	0.5556	0.4444	0	0.0325	0.2028	0.1545	0.0672	0.1604	0.0481	0.0443	0.139	0.0185	0.0268	0.257	0.5089	1	2.7778	early
-15.0328	-15.5011	10	0.0969	0.1083	4.2222	3.5556	0.2222	3.2222	1.3333	0.4444	0.5556	0	0.0328	0.2088	0.163	0.059	0.1631	0.0852	0.0491	0.1422	0.0185	0.028	0.2603	0.5161	0.8889	2.6667	late
-16.9865	-17.9556	10.6667	0.2204	0.0669	4	3.2222	0.4444	3	1.7778	0.5556	0.7778	0	0.0465	0.2166	0.1455	0.0797	0.1666	0.0889	0.062	0.1441	0.0185	0.0303	0.2656	0.5187	1	2.5556	late
-15.7902	-17.9556	11.3333	0.399	0.1295	3.7778	3	0.4444	2.7778	1.5556	0.5556	0.5556	0	0.0439	0.2163	0.1677	0.0818	0.1674	0.1074	0.053	0.1416	0	0.0316	0.2698	0.5284	0.8889	2.2222	late
-13.1399	-16.3967	12	0.601	0.1661	3.4444	2.7778	0.3333	2.5556	1.6667	0.7778	0.4444	0	0.0431	0.2163	0.1862	0.095	0.1688	0.1259	0.0464	0.1393	0	0.0315	0.2727	0.5449	1	2.1111	late
-15.9878	-19.3033	12.6667	0.7796	0.1532	3	2.4444	0.4444	2.2222	1.6667	0.6667	0.5556	0	0.0499	0.221	0.1714	0.1012	0.171	0.1259	0.0589	0.1415	0	0.0341	0.2754	0.5452	1	1.7778	late
-15.9501	-19.3033	13.3333	0.9031	0.1235	2.5556	2.1111	0.4444	2	1.5556	0.5556	0.7778	0	0.0534	0.2207	0.1492	0.0987	0.1703	0.1259	0.0688	0.1433	0	0.0373	0.2765	0.536	1	1.7778	late
-13.3831	-16.8489	14	0.9705	0.1235	2.2222	1.7778	0.4444	1.6667	1.5556	0.5556	0.7778	0	0.0518	0.2144	0.1381	0.0933	0.1673	0.1148	0.0715	0.1434	0	0.0365	0.2724	0.5427	1	2	late
-13.279	-17.7444	14	1	0.1468	2	1.5556	0.4444	1.4444	1.5556	0.5556	0.7778	0	0.0521	0.2106	0.1381	0.0934	0.1649	0.1148	0.0723	0.1413	0	0.0355	0.267	0.5653	1	1.7778	late
-14.192	-15.29	14	1	0.166	1.8889	1.4444	0.4444	1.4444	1.4444	0.5556	0.7778	0	0.0515	0.2037	0.1011	0.0927	0.1612	0.1148	0.0707	0.1363	0	0.0356	0.261	0.5854	0.8889	1.6667	late
-11.3179	-12.8356	14	1	0.1931	1.4444	1.3333	0.1111	1.2222	0.7778	0.4444	0.3333	0	0.0343	0.1823	0.0556	0.0683	0.1502	0.0556	0.0461	0.1217	0	0.0306	0.243	0.6179	0.5556	1.4444	late
-10.4949	-11.94	14	1	0.157	1.8889	1.7778	0.1111	1.4444	0.7778	0.4444	0.3333	0	0.0348	0.1773	0.037	0.0602	0.1445	0.037	0.0475	0.1187	0	0.0288	0.2347	0.6179	0.5556	1.4444	late
-12.3387	-13.4989	14	1	0.1279	2.3333	2.2222	0.1111	1.8889	0.7778	0.2222	0.5556	0	0.0368	0.1748	0.0259	0.0504	0.141	0.0185	0.0535	0.1182	0	0.0279	0.2275	0.5996	0.4444	1.4444	late
-9.035	-10.5922	14	0.9705	0.1718	2.3333	2.3333	0	2	0.8889	0.3333	0.4444	0	0.0275	0.1672	0.063	0.0486	0.1362	0.0185	0.0395	0.1138	0	0.0243	0.2189	0.6317	0.4444	1.3333	late
-8.9429	-11.4878	14	0.9031	0.2438	2.7778	2.7778	0	2.4444	0.5556	0.2222	0.2222	0	0.0218	0.1637	0.0815	0.0434	0.132	0.037	0.0288	0.1109	0	0.0193	0.2128	0.6698	0.3333	1	late
-8.019	-11.0356	14	0.7796	0.2806	3.1111	3.1111	0	2.6667	0.6667	0.2222	0.3333	0	0.0234	0.1664	0.0926	0.0378	0.1283	0.0556	0.0275	0.1109	0	0.0185	0.212	0.6841	0.4444	0.5556	late
-8.5945	-11.0356	14	0.601	0.2562	3.4444	3.4444	0	3	0.5556	0.1111	0.3333	0	0.0228	0.1676	0.0926	0.0386	0.1263	0.0556	0.0256	0.1112	0	0.02	0.2151	0.6491	0.3333	0.6667	late
-7.4766	-10.5833	14	0.399	0.2782	3.7778	3.7778	0	3.3333	0.6667	0.1111	0.3333	0	0.0237	0.1712	0.1037	0.0428	0.1258	0.0556	0.0254	0.1133	0	0.0202	0.2188	0.6316	0.4444	0.6667	late
-6.3193	-8.1289	14	0.2204	0.3033	3.7778	3.7778	0	3.3333	0.6667	0.1111	0.3333	0	0.0239	0.1754	0.1037	0.0385	0.1236	0.0556	0.0271	0.1173	0	0.0205	0.2217	0.629	0.4444	0.6667	late
-8.8953	-10.5833	14	0.0969	0.2812	4.1111	4.1111	0	3.7778	1	0.1111	0.6667	0	0.0351	0.1849	0.1037	0.039	0.1222	0.0556	0.0352	0.1223	0	0.0259	0.2326	0.5907	0.5556	0.8889	late
-11.2019	-13.0378	14	0.0295	0.2618	3.8889	3.8889	0	3.7778	1.2222	0.1111	0.8889	0	0.0364	0.1884	0.0926	0.0406	0.1219	0.037	0.0354	0.1245	0	0.0294	0.239	0.5693	0.6667	0.8889	late
-9.842	-11.4789	14	0	0.2999	3.8889	3.8889	0	3.7778	1	0.1111	0.6667	0	0.0346	0.1887	0.0852	0.0395	0.1202	0.037	0.0293	0.1242	0	0.0282	0.2405	0.5902	0.5556	0.6667	late
-10.139	-11.4789	14	0	0.2808	4.1111	4.1111	0	4	0.8889	0	0.7778	0	0.0367	0.1935	0.0481	0.0312	0.1178	0.037	0.0309	0.127	0	0.0305	0.2486	0.5559	0.5556	1	late
-13.1712	-13.0378	14	0	0.2061	4.1111	4.1111	0	4	1.3333	0	1.2222	0	0.0391	0.1975	0.0349	0.0305	0.1165	0.0185	0.0385	0.1315	0.0111	0.0315	0.2559	0.5278	0.6667	1.4444	late
-13.27	-13.0378	14	0	0.2227	4	4	0	4	1.3333	0	1.2222	0	0.0364	0.1964	0.046	0.0315	0.116	0	0.0373	0.1329	0.0481	0.0306	0.2573	0.5216	0.6667	1.4444	late
-11.375	-11.69	14	0	0.2909	3.7778	3.7778	0	3.7778	1.3333	0	1.2222	0	0.0369	0.1981	0.046	0.0296	0.1147	0	0.0379	0.1354	0.0481	0.0287	0.2553	0.5598	0.6667	1.2222	late
-12.1969	-13.0378	13.1111	0	0.2773	3.5556	3.5556	0	3.5556	1.3333	0	1.3333	0	0.0408	0.2026	0.0349	0.0263	0.1132	0	0.0412	0.1385	0.0481	0.0289	0.2578	0.5624	0.6667	1.5556	late
-12.0055	-13.0378	12.2222	0.0295	0.2779	3.3333	3.3333	0	3.3333	1.4444	0.1111	1.3333	0	0.0413	0.2028	0.0349	0.0296	0.1135	0	0.0406	0.1383	0.0481	0.0286	0.2577	0.562	0.7778	1.8889	early
-9.3902	-10.5833	11.3333	0.0969	0.2803	3.1111	3.1111	0	3.1111	1.1111	0.1111	1	0	0.0303	0.1975	0.0349	0.0316	0.1145	0	0.0322	0.1352	0.0481	0.0242	0.255	0.5598	0.6667	2.1111	early
-7.0955	-8.1289	10.4444	0.2204	0.3363	2.6667	2.6667	0	2.6667	1.1111	0.3333	0.7778	0	0.0287	0.1956	0.0275	0.0384	0.1162	0	0.0305	0.1336	0.0481	0.0205	0.2503	0.5773	0.6667	2.1111	late
-7.8071	-9.6878	9.5556	0.399	0.3278	2.2222	2.2222	0	2.2222	1.4444	0.3333	1.1111	0	0.0286	0.1949	0.0497	0.0426	0.1181	0	0.0343	0.1347	0.0593	0.0211	0.2502	0.5583	1	2.5556	late
-7.8102	-10.14	8.6667	0.601	0.3848	1.7778	1.7778	0	1.7778	1.8889	0.7778	1	0.2222	0.0267	0.191	0.1053	0.0488	0.1214	0.037	0.0323	0.1325	0.0593	0.0189	0.2423	0.5852	1.2222	2.6667	late
-4.6751	-7.9912	8	0.7796	0.4328	1.5	1.5	0	1.5	1.625	0.875	0.625	0.25	0.0252	0.189	0.1125	0.0511	0.1225	0.0417	0.0262	0.1301	0.0542	0.0182	0.2386	0.6007	1.25	2.5	late
-5.2326	-8.9657	7.1429	0.8571	0.4262	1.1429	1.1429	0	1.1429	1.7143	1	0.5714	0.2857	0.0259	0.1894	0.1	0.0539	0.1241	0.0476	0.0269	0.1296	0.0143	0.0177	0.2368	0.6112	1.2857	2.7143	early
-6.281	-10.265	6	1	0.3948	1	1	0	1	2	1.1667	0.6667	0.3333	0.0265	0.1893	0.1167	0.0602	0.1263	0.0556	0.0281	0.1286	0.0167	0.0184	0.2378	0.5861	1.5	3.1667	late
-5.7619	-9.658	6	1	0.4169	0.8	0.8	0	0.8	2.2	1.4	0.6	0.4	0.0203	0.1837	0.14	0.068	0.1294	0.0667	0.0243	0.1253	0.02	0.0181	0.2337	0.57	1.6	3.2	late
-9.7618	-22.098	3.2	0.4	0.3405	3	1.8	0.4	2.4	0.6	0.2	0.4	0	0.0595	0.2476	0.24	0.0603	0.1991	0	0.1331	0.1994	0.2867	0.0531	0.3663	0.5805	0.4	2	late
-8.548	-19.8557	4.4286	0.4286	0.3881	2.8571	2	0.2857	2.2857	1.2857	0.4286	0.4286	0	0.0626	0.2545	0.2	0.0812	0.2083	0.0143	0.1241	0.2018	0.2048	0.052	0.3744	0.5637	0.7143	2	late
-7.725	-18.0287	5.25	0.5	0.4182	2.5	1.75	0.25	2	1.125	0.375	0.375	0	0.0606	0.2577	0.175	0.0867	0.2103	0.0125	0.1155	0.203	0.1792	0.0545	0.3809	0.5433	0.625	1.875	late
-7.2735	-16.1556	5.8889	0.5556	0.4068	2.2222	1.5556	0.2222	1.7778	1.2222	0.3333	0.5556	0	0.0639	0.2655	0.1741	0.0897	0.2101	0.0111	0.1231	0.2073	0.1778	0.0579	0.3881	0.5261	0.6667	1.7778	late
-8.4267	-14.5967	6.8889	0.3173	0.3848	2.2222	1.5556	0.2222	1.7778	1.2222	0.2222	0.6667	0	0.0719	0.2719	0.1741	0.0941	0.209	0.0111	0.1451	0.2165	0.1778	0.0614	0.3979	0.511	0.6667	1.6667	late
-8.7444	-12.1422	7.8889	0.4285	0.4	2	1.3333	0.1111	1.6667	1.5556	0.5556	0.6667	0.2222	0.0836	0.2756	0.137	0.1096	0.21	0.0111	0.1501	0.2178	0.1407	0.0698	0.4036	0.496	0.8889	2	late
-6.9676	-9.6878	10.2222	0.9031	0.4014	1.3333	1	0	1.1111	1.3333	0.5556	0.4444	0.2222	0.0806	0.2565	0.2259	0.1098	0.1968	0.1963	0.109	0.1997	0.0185	0.0639	0.3837	0.517	0.7778	2.7778	late
-5.9296	-6.7811	11	0.9705	0.4463	1.2222	0.7778	0	0.8889	1.2222	0.5556	0.3333	0.2222	0.0778	0.2488	0.263	0.1102	0.1901	0.1963	0.098	0.1923	0.0185	0.0622	0.3711	0.546	0.6667	2.6667	late
-6.8647	-8.1289	11	1	0.4339	1	0.4444	0.1111	0.6667	0.8889	0.5556	0.3333	0.4444	0.0766	0.2418	0.2593	0.092	0.181	0.1852	0.1015	0.1878	0.0556	0.0613	0.3614	0.5672	0.5556	2.8889	late
-8.8745	-11.0356	10.5556	1	0.4462	1.2222	0.4444	0.2222	0.7778	1.2222	1	0.2222	0.8889	0.0754	0.2313	0.3333	0.0823	0.1754	0.1852	0.0932	0.1763	0.1111	0.0567	0.3417	0.6303	0.6667	3.5556	late
-9.2366	-12.5944	10.1111	0.9705	0.4632	1.3333	0.4444	0.2222	0.8889	1.3333	1	0.3333	0.8889	0.0729	0.2284	0.3556	0.0807	0.1763	0.1852	0.0745	0.1701	0.1111	0.0579	0.3396	0.6502	0.7778	3.7778	late
-9.7711	-12.5944	9.6667	0.9031	0.4227	1.2222	0.4444	0.2222	0.7778	1.7778	1.1111	0.5556	1.1111	0.0715	0.2327	0.3667	0.078	0.1801	0.1852	0.0693	0.1707	0.1296	0.0564	0.3453	0.6505	0.7778	3.6667	late
-11.77	-15.0489	9.2222	0.7796	0.4412	0.8889	0.2222	0.2222	0.4444	2.2222	1.5556	0.5556	1.5556	0.0688	0.2437	0.3296	0.0868	0.1891	0.1481	0.0647	0.1726	0.1296	0.0692	0.361	0.6311	0.8889	3.4444	late
-14.7688	-17.9556	8.7778	0.601	0.422	0.8889	0.2222	0.3333	0.4444	3	2	0.8889	2	0.0913	0.2627	0.2778	0.1012	0.2012	0.037	0.0825	0.1801	0.1444	0.0735	0.3824	0.6136	1	3.2222	late
-16.6971	-17.9556	8.3333	0.399	0.3929	1	0.2222	0.4444	0.4444	3.5556	2.3333	0.8889	2	0.1161	0.2803	0.2185	0.1439	0.2155	0.0111	0.0881	0.1871	0.2185	0.0843	0.401	0.5816	1.1111	3.1111	late
-17.2629	-18.4078	7.8889	0.2204	0.3052	2	1.2222	0.5556	1.2222	3.7778	2.3333	0.8889	2	0.1311	0.2951	0.2093	0.1572	0.2246	0.0481	0.0859	0.1942	0.2926	0.0911	0.4175	0.5456	1.2222	3.2222	late
-17.5406	-18.4078	7.1111	0.0969	0.3025	2.2222	1.4444	0.5556	1.4444	3.6667	2.1111	1	1.7778	0.1322	0.3016	0.2278	0.1538	0.2307	0.1222	0.0946	0.1993	0.2741	0.0911	0.4247	0.5284	1.2222	3.1111	early
-16.8512	-17.9556	6.3333	0.0591	0.3362	2.2222	1.5556	0.5556	1.3333	3.5556	2.1111	0.8889	1.7778	0.1302	0.3016	0.2463	0.1512	0.2319	0.1963	0.0922	0.1987	0.237	0.0891	0.4225	0.5641	1.1111	2.6667	early
-15.5255	-16.3967	6	0.0969	0.3393	2.3333	1.7778	0.4444	1.4444	3.1111	1.6667	0.8889	1.3333	0.1262	0.3001	0.2833	0.1445	0.2304	0.2704	0.0932	0.1976	0.2	0.0858	0.4187	0.5887	1	2.2222	early
-14.3599	-13.9422	5.6667	0.2204	0.3006	2.4444	2	0.4444	1.5556	2.8889	1.6667	0.6667	1.3333	0.1196	0.2971	0.3352	0.1379	0.2289	0.3444	0.0916	0.193	0.2	0.0837	0.4143	0.5666	0.7778	2.1111	late
-14.3686	-16.3967	5.6667	0.399	0.3445	2.8889	2.4444	0.4444	2	2.1111	1.2222	0.4444	0.8889	0.1096	0.2906	0.3611	0.1261	0.2253	0.3815	0.0903	0.1863	0.1815	0.077	0.4089	0.5795	0.5556	1.7778	late
-14.9024	-16.3967	5.6667	0.5715	0.315	2.8889	2.4444	0.4444	2	1.6667	0.7778	0.4444	0.4444	0.1047	0.2808	0.3611	0.112	0.2192	0.3815	0.0938	0.1834	0.1815	0.066	0.4013	0.5864	0.4444	1.7778	late
-12.4031	-13.9422	5.6667	0.6827	0.3319	2.7778	2.4444	0.3333	2	1.6667	0.7778	0.2222	0.4444	0.0868	0.2735	0.3574	0.1062	0.2166	0.3815	0.0817	0.1801	0.1667	0.0635	0.3955	0.5968	0.5556	2.1111	late
-9.8898	-11.4878	5.6667	0.6827	0.3726	2.5556	2.2222	0.2222	1.7778	1.2222	0.4444	0.3333	0.4444	0.0649	0.2665	0.3426	0.0694	0.21	0.3704	0.077	0.1786	0.0926	0.0544	0.3888	0.6249	0.5556	2.3333	late
-11.7625	-13.9422	5.6667	0.5715	0.3625	1.6667	1.2222	0.2222	1	1.7778	0.8889	0.6667	0.8889	0.0645	0.2688	0.337	0.0688	0.2092	0.3333	0.0896	0.1806	0.0407	0.0536	0.3906	0.6337	0.5556	2.2222	late
-12.4925	-15.5011	6	0.399	0.3588	1.3333	1	0.1111	0.7778	2	1	0.7778	0.8889	0.0666	0.2698	0.3222	0.0817	0.2082	0.2593	0.0873	0.1812	0.0407	0.0545	0.3917	0.6311	0.5556	2.1111	late
-15.2535	-18.4078	6.3333	0.2204	0.259	1.6667	1	0.3333	0.7778	2.5556	1.4444	0.8889	1.3333	0.0836	0.277	0.264	0.0913	0.2111	0.1852	0.1053	0.1874	0.063	0.0592	0.4015	0.5676	0.7778	2.4444	early
-15.6643	-18.4078	6.8889	0.0969	0.2164	1.7778	1.1111	0.3333	1	3	1.8889	0.8889	1.7778	0.0904	0.279	0.2011	0.0995	0.2114	0.1222	0.1057	0.1915	0.063	0.0596	0.4026	0.5282	1	3.1111	late
-15.9192	-18.4078	7.4444	0.0591	0.2324	1.6667	1	0.3333	0.8889	3	1.8889	0.8889	1.7778	0.0904	0.2751	0.2381	0.0995	0.2079	0.1593	0.1045	0.1934	0.063	0.0577	0.4006	0.5361	1	3.3333	early
-16.0429	-18.4078	7.6667	0.0969	0.2025	1.4444	0.7778	0.3333	0.6667	3	1.8889	0.8889	1.7778	0.0897	0.2723	0.2381	0.0985	0.2052	0.1593	0.1027	0.195	0.063	0.0569	0.3946	0.5497	1	3.5556	late
-13.2877	-15.9533	7.8889	0.2204	0.2683	1.6667	0.7778	0.3333	0.7778	3	1.8889	0.8889	1.7778	0.0911	0.2759	0.2751	0.0998	0.2047	0.1593	0.1019	0.1982	0.063	0.0542	0.3832	0.5598	1	3.3333	early
-13.4642	-16.8489	8.1111	0.399	0.2782	2	0.8889	0.4444	0.8889	2.2222	1.4444	0.7778	1.3333	0.0912	0.2747	0.2937	0.1047	0.2038	0.1593	0.1185	0.203	0.063	0.0598	0.3814	0.5499	0.7778	3.2222	late
-12.3512	-16.3967	8.3333	0.601	0.285	2.1111	0.8889	0.4444	0.8889	2.2222	1.4444	0.7778	1.3333	0.1014	0.2771	0.3122	0.1116	0.206	0.1593	0.1563	0.2093	0.063	0.0596	0.3808	0.5367	0.7778	3	late
-9.9988	-13.9422	8.5556	0.7796	0.3465	2.1111	1.1111	0.3333	1.1111	2	1.1111	0.5556	0.8889	0.0967	0.2731	0.3344	0.1161	0.2107	0.1963	0.1882	0.2118	0.0407	0.0594	0.38	0.5353	0.8889	3	late
-8.8465	-11.4878	8.7778	0.9031	0.315	2.1111	1.1111	0.3333	1.1111	2	1.3333	0.3333	0.8889	0.0948	0.2739	0.3492	0.1283	0.2172	0.2333	0.1976	0.2116	0.0222	0.0644	0.3918	0.5118	0.8889	3.4444	late
-6.7988	-8.5811	9	0.9705	0.3154	2.1111	1.2222	0.1111	1.3333	1.4444	0.8889	0.2222	0.4444	0.0825	0.2726	0.3704	0.1231	0.2208	0.2704	0.1916	0.2063	0	0.0655	0.4009	0.513	0.6667	3.3333	late
-8.7588	-10.14	8.1111	1	0.3273	1.8889	0.8889	0.2222	1	1.4444	0.8889	0.2222	0.4444	0.0828	0.2766	0.3593	0.1262	0.2261	0.2593	0.2045	0.203	0	0.0672	0.4142	0.515	0.5556	3	late
-7.7802	-9.6878	7.3333	0.9705	0.3799	2	0.8889	0.2222	1.1111	1.5556	0.8889	0.2222	0.4444	0.0907	0.2846	0.2481	0.1347	0.2319	0.1481	0.2088	0.2006	0	0.0661	0.4212	0.5411	0.6667	2.6667	late
-6.8523	-7.2333	6.5556	0.9327	0.3808	2.5556	1.3333	0.2222	1.4444	1.5556	0.8889	0.2222	0.4444	0.0981	0.2895	0.2444	0.1422	0.2349	0.1444	0.2095	0.1963	0	0.0681	0.4281	0.5451	0.6667	2.5556	late
-7.621	-8.1289	6.4444	0.8765	0.3194	2.6667	1.6667	0.2222	1.5556	1.5556	0.8889	0.2222	0.4444	0.0977	0.285	0.2444	0.1395	0.233	0.1815	0.2059	0.1876	0	0.0691	0.4358	0.5401	0.6667	2.4444	late
-6.656	-6.7811	6.3333	0.7919	0.3249	2.7778	2	0.1111	1.6667	1.5556	0.8889	0.2222	0.4444	0.0933	0.2801	0.263	0.1268	0.2275	0.2185	0.1832	0.176	0	0.062	0.4287	0.5772	0.6667	2.1111	early
-7.0223	-6.7811	6.2222	0.7011	0.3063	3.3333	2.5556	0.2222	2	1.4444	0.8889	0.1111	0.4444	0.0862	0.2766	0.2741	0.1134	0.2218	0.2556	0.1512	0.1644	0	0.062	0.4257	0.5869	0.5556	1.8889	late
-10.1513	-9.2356	6.1111	0.601	0.2374	3.5556	2.7778	0.2222	2.2222	0.8889	0.7778	0	0.4444	0.0805	0.272	0.2481	0.1039	0.216	0.237	0.1096	0.1527	0	0.0664	0.4311	0.5781	0.3333	2	late
-11.6776	-11.69	6	0.4775	0.3142	4	3.2222	0.2222	2.6667	0.5556	0.4444	0	0.4444	0.0772	0.2638	0.2111	0.0805	0.2057	0.2	0.0936	0.1469	0	0.0624	0.4211	0.5873	0.2222	1.5556	late
-11.5218	-14.5967	5.8889	0.3317	0.3837	3.8889	3.2222	0.2222	2.6667	0.5556	0.4444	0	0.4444	0.0737	0.2563	0.2111	0.077	0.1984	0.163	0.083	0.1462	0	0.0567	0.4074	0.6231	0.2222	1.3333	late
-9.7552	-13.0378	6.6667	0.1909	0.4016	4.1111	3.5556	0.1111	2.8889	0.2222	0	0.1111	0	0.0721	0.2534	0.2296	0.069	0.195	0.163	0.0893	0.1507	0	0.0571	0.3987	0.628	0.2222	1.2222	late
-12.6639	-15.9444	7.3333	0.0969	0.3135	4.1111	3.6667	0.1111	2.8889	0.3333	0.2222	0.1111	0	0.0759	0.2547	0.2296	0.0904	0.199	0.163	0.0955	0.1542	0	0.0587	0.3959	0.5989	0.2222	1.3333	late
-13.0671	-15.9444	7.4444	0.0295	0.3227	3.5556	3.2222	0.1111	2.5556	0.3333	0.2222	0.1111	0	0.0691	0.2517	0.1963	0.0895	0.1993	0.1296	0.1017	0.1568	0	0.0602	0.3946	0.5681	0.2222	1.2222	late
-12.0448	-15.0489	6.8889	0.0295	0.3562	3.3333	3	0.1111	2.3333	0.5556	0.2222	0.1111	0	0.0733	0.2571	0.1593	0.0925	0.199	0.0926	0.1053	0.1584	0	0.0588	0.3851	0.573	0.3333	1.2222	late
-12.1674	-16.3967	6.3333	0.0969	0.4503	3	2.6667	0.1111	2.1111	0.5556	0.2222	0.1111	0	0.0721	0.2548	0.1037	0.0917	0.1961	0.0556	0.1028	0.1568	0	0.0581	0.3782	0.5952	0.3333	1.3333	late
-13.3996	-18.3	6.125	0.2204	0.4677	2.5	2.375	0	2	0.625	0.25	0.125	0	0.07	0.2528	0.0833	0.0983	0.1968	0.0208	0.1022	0.1578	0	0.0591	0.3781	0.5932	0.375	1.5	late
-11.0511	-17.01	5.8571	0.4286	0.5345	2.2857	2.1429	0	1.7143	0.7143	0.2857	0.1429	0	0.069	0.2512	0.0714	0.0971	0.1944	0	0.1081	0.1598	0	0.049	0.3625	0.6213	0.4286	1.2857	late
-9.2875	-15.29	5.5	0.5	0.5054	2	1.8333	0	1.3333	0.8333	0.3333	0.1667	0	0.0727	0.2557	0.0833	0.1046	0.1963	0	0.113	0.1598	0	0.0478	0.3567	0.6491	0.5	1.3333	late
-10.2329	-12.882	5	0.6	0.4606	1.8	1.8	0	1.2	1	0.4	0.2	0	0.0774	0.2589	0.0333	0.117	0.1991	0	0.1151	0.1558	0	0.0502	0.3551	0.6265	0.6	1.6	late
-12.5348	-9.642	25	1	0.4297	1.6	1.6	0	1.6	0.2	0	0.2	0	0.042	0.094	0.4333	0.0582	0.0487	0.4667	0.0579	0.0627	0	0.0493	0.0994	0.579	0.2	0.4	late
-12.9482	-10.2517	25	1	0.4009	1.5	1.5	0	1.5	0.1667	0	0.1667	0	0.039	0.0928	0.4167	0.0689	0.0498	0.4444	0.0521	0.0618	0	0.0447	0.0979	0.5825	0.1667	0.3333	late
-14.0491	-12.6914	25	1	0.4002	1.4286	1.4286	0	1.4286	0.1429	0	0.1429	0	0.0365	0.0919	0.4524	0.0623	0.0506	0.4762	0.0479	0.0611	0	0.0414	0.0968	0.6184	0.1429	0.2857	late
-13.0049	-11.76	25	1	0.4211	1.25	1.25	0	1.25	0.125	0	0.125	0	0.0346	0.0912	0.5208	0.0571	0.0512	0.5417	0.0471	0.0609	0	0.0389	0.0959	0.6452	0.125	0.25	late
-12.7573	-11.9311	25	1	0.4393	1.3333	1.3333	0	1.3333	0.1111	0	0.1111	0	0.0397	0.0915	0.5	0.0704	0.052	0.5185	0.0487	0.0612	0	0.039	0.0962	0.6476	0.1111	0.2222	early
-13.0599	-12.3833	25	1	0.3896	0.8889	0.8889	0	0.8889	0.1111	0	0.1111	0	0.0484	0.0926	0.3889	0.0897	0.0537	0.4074	0.0552	0.062	0	0.0394	0.0963	0.5958	0.1111	0.2222	late
-15.0766	-15.29	25	1	0.3564	0.8889	0.8889	0	0.8889	0.2222	0	0.2222	0	0.0698	0.0947	0.2963	0.1108	0.0557	0.3333	0.0743	0.0629	0	0.0455	0.0974	0.5772	0.2222	0.3333	late
-13.3625	-14.3944	25	1	0.3611	0.8889	0.8889	0	0.8889	0.1111	0	0.1111	0	0.0616	0.0958	0.3519	0.1288	0.0578	0.3704	0.0861	0.0639	0	0.0371	0.0973	0.5995	0.1111	0.2222	late
-15.2317	-14.3944	25	1	0.3017	1.1111	1.1111	0	1.1111	0.2222	0	0.2222	0	0.0848	0.0991	0.3889	0.1219	0.0597	0.4444	0.1081	0.0657	0	0.0574	0.0995	0.5772	0.2222	0.3333	late
-13.9441	-14.3944	25	1	0.3426	1.3333	1.3333	0	1.3333	0.2222	0	0.2222	0	0.0853	0.1019	0.4259	0.1393	0.0618	0.4815	0.1076	0.0674	0	0.057	0.1015	0.5852	0.2222	0.2222	late
-15.2248	-15.9533	25	1	0.3204	1.4444	1.3333	0.1111	1.3333	0.3333	0	0.3333	0	0.0913	0.1057	0.3889	0.1582	0.0639	0.4444	0.1186	0.0699	0	0.0808	0.1056	0.5741	0.3333	0.2222	late
-13.1898	-13.4989	25	1	0.3112	1.3333	1.2222	0.1111	1.2222	0.3333	0	0.3333	0	0.0933	0.1082	0.3148	0.1584	0.0655	0.3704	0.1207	0.0718	0	0.0846	0.1097	0.5556	0.3333	0.2222	late
-12.7083	-13.0467	25	1	0.3295	1.3333	1.2222	0.1111	1.2222	0.3333	0	0.3333	0	0.0933	0.1098	0.2037	0.1584	0.0675	0.2593	0.1184	0.0728	0	0.0856	0.1137	0.537	0.3333	0.2222	late
-13.3415	-14.6056	25	1	0.2819	1.3333	1.1111	0.2222	1.1111	0.3333	0	0.3333	0	0.0884	0.1116	0.1667	0.174	0.0698	0.2222	0.119	0.074	0	0.1139	0.1183	0.5185	0.3333	0.2222	late
-12.9066	-14.6056	25	1	0.3206	1.4444	1.2222	0.2222	1.1111	0.3333	0	0.3333	0	0.0821	0.113	0.1667	0.1891	0.0722	0.2222	0.1153	0.0743	0	0.1157	0.1226	0.5148	0.3333	0.2222	late
-11.5633	-15.5011	25	1	0.3396	1.4444	1.2222	0.2222	0.8889	0.2222	0	0.2222	0	0.0691	0.116	0.1111	0.22	0.0773	0.1481	0.0722	0.0725	0	0.1427	0.1324	0.5259	0.2222	0.1111	late
-7.8858	-12.5944	25	1	0.4136	1.2222	1	0.2222	0.6667	0.2222	0	0.1111	0	0.0492	0.1175	0.1111	0.22	0.0792	0.1852	0.0477	0.0712	0	0.1466	0.1375	0.5704	0.2222	0	late
-7.5286	-12.1422	25	1	0.4086	1.2222	1	0.2222	0.5556	0.2222	0	0.1111	0	0.0484	0.1195	0.1481	0.1935	0.0813	0.2222	0.0499	0.0709	0	0.1453	0.1422	0.6074	0.2222	0	late
-7.3559	-12.1422	25	1	0.4044	1.2222	1	0.2222	0.5556	0.2222	0.1111	0	0	0.0474	0.1224	0.1704	0.2044	0.0836	0.2593	0.0469	0.0706	0	0.1321	0.1465	0.6048	0.2222	0	late
-6.9065	-11.69	25	1	0.374	1.3333	1.1111	0.2222	0.6667	0.5556	0.4444	0	0.2222	0.0474	0.1273	0.2074	0.2128	0.087	0.2963	0.0448	0.0703	0	0.1624	0.1522	0.5801	0.4444	0.4444	late
-6.6826	-11.69	22.8889	1	0.3037	1.4444	1.2222	0.2222	0.7778	0.5556	0.4444	0	0.2222	0.0474	0.1323	0.2074	0.2193	0.0893	0.2963	0.0448	0.0711	0	0.1697	0.1575	0.5735	0.4444	0.8889	late
-7.8523	-11.69	20.7778	0.9705	0.2873	1.3333	1.1111	0.2222	0.6667	1	0.8889	0	0.6667	0.0716	0.1369	0.2074	0.1981	0.0908	0.2963	0.0521	0.072	0	0.1452	0.1612	0.5814	0.5556	1.2222	late
-8.6076	-11.69	18.6667	0.9031	0.2306	1.5556	1	0.2222	0.7778	1.1111	0.8889	0.1111	0.6667	0.0944	0.1401	0.2259	0.1734	0.0912	0.2963	0.098	0.0741	0	0.1494	0.163	0.5937	0.6667	1.7778	late
-10.1383	-11.69	16.5556	0.7796	0.2054	1.4444	0.8889	0.2222	0.7778	2	1.5556	0.3333	1.3333	0.1244	0.1417	0.2407	0.1471	0.0905	0.3148	0.136	0.0762	0	0.1207	0.163	0.6136	0.8889	2.2222	early
-9.8274	-10.3422	14.4444	0.601	0.1875	1.5556	0.5556	0.2222	0.7778	2	1.5556	0.3333	1.3333	0.1257	0.1417	0.2407	0.113	0.0887	0.2778	0.1371	0.0777	0	0.1209	0.1615	0.6148	0.8889	2.4444	late
-10.2976	-10.7944	12.3333	0.399	0.1471	2	0.7778	0.2222	1	1.8889	1.5556	0.3333	1.3333	0.1205	0.1395	0.2778	0.1158	0.0872	0.2037	0.136	0.0783	0	0.0967	0.1583	0.6164	0.7778	2.4444	late
-10.4087	-11.2467	9.7778	0.2204	0.1658	2	0.6667	0.2222	1.1111	1.8889	1.5556	0.3333	1.3333	0.1226	0.1381	0.2593	0.1162	0.0846	0.2037	0.1337	0.0787	0	0.0939	0.1541	0.6349	0.7778	2.4444	early
-7.6881	-8.7922	7.2222	0.1264	0.2618	1.7778	0.5556	0.1111	1	1.7778	1.4444	0.3333	1.3333	0.1174	0.1334	0.3481	0.0752	0.0811	0.2778	0.1285	0.0789	0	0.0832	0.1499	0.682	0.6667	2.4444	late
-8.3266	-9.2444	5.2222	0.1264	0.2904	2.2222	0.7778	0.1111	1.2222	1.4444	1.1111	0.3333	1.1111	0.1157	0.1292	0.3481	0.0684	0.0776	0.2778	0.1336	0.0803	0	0.0489	0.1446	0.7215	0.4444	2	late
-10.2658	-12.1511	5.3333	0.1909	0.3141	2.1111	0.6667	0.1111	1.1111	1.5556	1.1111	0.4444	1.1111	0.1177	0.1273	0.3481	0.0661	0.0754	0.2778	0.1861	0.0819	0	0.0437	0.1416	0.725	0.5556	1.7778	early
-9.7632	-12.1511	5.4444	0.3021	0.3146	2	0.6667	0	1.1111	1.3333	0.8889	0.4444	0.8889	0.092	0.1248	0.3852	0.0607	0.0739	0.3148	0.2254	0.0831	0	0.0378	0.1387	0.7409	0.5556	1.7778	late
-11.3279	-13.0467	5.5556	0.3806	0.2902	1.6667	0.6667	0	1	1.6667	1.3333	0.3333	1.3333	0.0827	0.1244	0.4037	0.0584	0.0737	0.3519	0.2287	0.0839	0	0.0316	0.138	0.7577	0.5556	1.5556	late
-8.5942	-10.14	5.6667	0.3806	0.3108	1.6667	0.6667	0	1	0.7778	0.6667	0.1111	0.6667	0.066	0.1259	0.3889	0.0583	0.0747	0.3333	0.2425	0.0853	0	0.0351	0.1397	0.7471	0.3333	1.5556	late
-10.8564	-13.0467	5.7778	0.3021	0.3119	1.3333	0.6667	0.1111	0.7778	1.2222	1.1111	0.1111	1.1111	0.0992	0.129	0.3704	0.0715	0.0772	0.3333	0.2941	0.0876	0.037	0.0321	0.1431	0.7466	0.4444	1.7778	late
-9.9422	-12.5944	5.8889	0.1909	0.3074	1	0.5556	0.1111	0.5556	1.2222	1.1111	0.1111	1.1111	0.1476	0.1343	0.3333	0.1215	0.0809	0.2963	0.2933	0.09	0.1481	0.0541	0.1485	0.7308	0.4444	2.1111	late
-9.8677	-12.5944	6.6667	0.0969	0.2719	0.8889	0.4444	0.2222	0.3333	1.6667	1.4444	0.1111	1.3333	0.156	0.1384	0.3	0.1557	0.0847	0.2593	0.3455	0.0929	0.1852	0.0562	0.1551	0.6937	0.7778	2.3333	late
-9.4887	-12.1422	7.4444	0.0591	0.2223	0.8889	0.4444	0.2222	0.3333	1.7778	1.5556	0.1111	1.3333	0.16	0.1442	0.2259	0.1583	0.0888	0.1852	0.3966	0.0956	0.1852	0.0839	0.1612	0.6604	0.8889	2.4444	late
-9.6145	-11.69	7.6667	0.0969	0.2248	0.4444	0.2222	0.2222	0	1.8889	1.5556	0.2222	1.3333	0.2153	0.1503	0.1889	0.2108	0.0929	0.1481	0.4503	0.0977	0.1852	0.1125	0.1676	0.616	1	2.5556	early
-9.6617	-11.69	7.8889	0.2204	0.2302	0.4444	0.2222	0.2222	0	1.7778	1.5556	0.1111	1.3333	0.2162	0.1526	0.1889	0.2613	0.0966	0.1481	0.4053	0.0981	0.1852	0.1348	0.1719	0.6005	0.8889	2.3333	late
-9.4585	-11.69	8.1111	0.399	0.2668	0.4444	0.2222	0.2222	0	1.5556	1.3333	0.1111	1.1111	0.2179	0.1533	0.1519	0.3099	0.0998	0.1111	0.3591	0.0974	0.1852	0.1418	0.1763	0.5728	0.7778	2.2222	late
-7.3049	-10.3422	8.3333	0.601	0.3201	0.5556	0.3333	0.2222	0.1111	1.1111	0.8889	0.1111	0.6667	0.2037	0.1526	0.1148	0.3574	0.1024	0.0741	0.3102	0.0958	0.1852	0.1664	0.1804	0.5622	0.6667	1.8889	late
-5.4849	-8.34	8.7778	0.9031	0.3813	0.8889	0.7778	0.1111	0.4444	0.6667	0.4444	0.1111	0.2222	0.1502	0.1473	0.2444	0.3851	0.105	0.2222	0.2057	0.0907	0.1481	0.1594	0.1823	0.6188	0.5556	1	late
-6.7124	-9.6878	9	0.9705	0.3972	1	0.7778	0.2222	0.4444	1	0.6667	0.1111	0.5556	0.1076	0.1447	0.2407	0.3786	0.1053	0.2593	0.2072	0.0891	0.037	0.1627	0.1822	0.6148	0.7778	1	late
-9.7096	-12.1422	8.3333	1	0.3712	1.2222	1	0.2222	0.6667	0.5556	0.3333	0.1111	0.3333	0.1044	0.1442	0.2556	0.3543	0.1058	0.2593	0.1569	0.0875	0	0.1673	0.1827	0.5953	0.4444	1.2222	late
-10.2661	-12.1422	7.6667	0.9705	0.3505	1.2222	1	0.2222	0.6667	0.8889	0.6667	0.1111	0.7778	0.1396	0.1453	0.2185	0.361	0.1051	0.2222	0.1084	0.0867	0	0.1444	0.1827	0.5854	0.4444	1.2222	late
-13.1708	-15.0489	7	0.9031	0.3311	1.1111	0.8889	0.2222	0.6667	0.8889	0.6667	0.1111	0.7778	0.1365	0.1453	0.2185	0.3121	0.1031	0.2222	0.1075	0.0867	0	0.1383	0.1828	0.5928	0.4444	1.3333	late
-12.9872	-15.0489	6.5556	0.7796	0.3202	1.5556	1.3333	0.2222	1.1111	0.8889	0.6667	0.1111	0.7778	0.149	0.1469	0.237	0.2628	0.1007	0.2407	0.1542	0.0875	0	0.1153	0.1813	0.6087	0.4444	1.4444	late
-11.3392	-13.49	6.1111	0.6306	0.3771	1.6667	1.4444	0.2222	1.2222	0.8889	0.6667	0.1111	0.7778	0.148	0.1474	0.237	0.2088	0.0975	0.2407	0.2027	0.0891	0	0.1083	0.1783	0.6571	0.4444	1.2222	early
-11.3288	-13.9422	5.6667	0.4958	0.3693	1.8889	1.6667	0.2222	1.3333	0.8889	0.6667	0.1111	0.7778	0.1463	0.1478	0.2741	0.1539	0.0941	0.2778	0.253	0.0911	0	0.0836	0.1742	0.6941	0.4444	1.2222	early
-12.3562	-13.9422	5.2222	0.4408	0.332	1.6667	1.4444	0.2222	1.2222	0.8889	0.6667	0.1111	0.7778	0.1429	0.1493	0.3111	0.0989	0.091	0.3148	0.305	0.0936	0	0.0832	0.1737	0.683	0.4444	1.2222	late
-12.3401	-13.49	4.7778	0.4958	0.2695	2.1111	1.8889	0.2222	1.5556	0.8889	0.6667	0.1111	0.7778	0.1564	0.153	0.237	0.1031	0.089	0.2407	0.3575	0.0959	0	0.0833	0.1731	0.6735	0.4444	1.2222	late
-15.1741	-15.0489	4.1111	0.6306	0.2244	2.1111	2	0.1111	1.7778	0.6667	0.4444	0.2222	0.4444	0.182	0.1547	0.2222	0.0624	0.0871	0.2407	0.4108	0.0973	0	0.0598	0.1732	0.6854	0.3333	1.2222	late
-12.5172	-12.1422	4.1111	0.75	0.2528	1.7778	1.7778	0	1.5556	1.1111	0.8889	0.2222	0.8889	0.2062	0.1562	0.2222	0.0535	0.0861	0.2407	0.4316	0.0975	0	0.0632	0.1731	0.7023	0.4444	1.2222	late
-15.5137	-15.0489	4.1111	0.8063	0.2257	2.1111	2	0.1111	1.7778	0.7778	0.4444	0.3333	0.4444	0.1852	0.1548	0.2333	0.0529	0.0863	0.2778	0.452	0.0964	0	0.0698	0.1724	0.709	0.4444	1.4444	early
-11.9432	-12.1422	4.2222	0.75	0.2567	2.2222	2	0.1111	1.8889	0.8889	0.6667	0.2222	0.6667	0.1347	0.1512	0.2704	0.1007	0.0882	0.2778	0.3961	0.0936	0	0.0607	0.1713	0.7259	0.4444	1.5556	early
-10.6398	-9.2356	4.1111	0.6306	0.2805	2	1.5556	0.1111	1.5556	1	0.6667	0.2222	0.7778	0.1223	0.1483	0.2889	0.145	0.0902	0.2593	0.342	0.0904	0	0.0832	0.1717	0.7212	0.5556	1.5556	late
-12.8172	-10.7944	4	0.4958	0.1861	2	1.4444	0.2222	1.4444	1	0.6667	0.2222	0.7778	0.1239	0.148	0.3259	0.193	0.0925	0.2593	0.2934	0.088	0	0.1107	0.1727	0.6741	0.5556	1.6667	late
-13.0082	-10.7944	3.8889	0.4408	0.1736	2.2222	1.5556	0.2222	1.4444	1	0.6667	0.2222	0.7778	0.1291	0.1472	0.3222	0.2415	0.0946	0.2593	0.2431	0.0852	0	0.1313	0.1746	0.6317	0.5556	1.7778	early
-11.8175	-10.7944	3.6667	0.4958	0.2462	2.3333	1.5556	0.2222	1.4444	1	0.6667	0.2222	0.7778	0.1297	0.1439	0.2852	0.2502	0.0955	0.2222	0.1912	0.082	0	0.1318	0.1731	0.6317	0.5556	1.8889	late
-11.3009	-10.7944	3.4444	0.601	0.3092	2	1.2222	0.2222	1.1111	1	0.6667	0.2222	0.7778	0.1163	0.1397	0.3222	0.246	0.0962	0.2593	0.1392	0.0787	0	0.1317	0.1706	0.6635	0.5556	1.8889	late
-7.9923	-7.8878	3.4444	0.6827	0.3169	2.2222	1.4444	0.2222	1.1111	0.8889	0.6667	0.1111	0.7778	0.0896	0.1373	0.3222	0.2773	0.0965	0.2407	0.0864	0.076	0	0.1436	0.1678	0.6556	0.4444	1.7778	late
-8.0398	-8.34	3.2222	0.6827	0.3226	2.5556	1.6667	0.2222	1.3333	0.5556	0.2222	0.1111	0.3333	0.0599	0.1328	0.2852	0.2862	0.0956	0.2037	0.0656	0.0742	0	0.1523	0.1646	0.6384	0.4444	1.7778	late
-5.4049	-5.8856	3.7778	0.601	0.3518	2.2222	1.4444	0.1111	1.1111	0.8889	0.6667	0	0.7778	0.0432	0.13	0.2741	0.2872	0.0938	0.1667	0.0452	0.0733	0	0.1493	0.161	0.649	0.4444	1.7778	late
-6.2878	-6.3378	4.2222	0.4663	0.3497	2.1111	1.4444	0.1111	1	0.6667	0.4444	0	0.5556	0.0416	0.1291	0.237	0.2352	0.0912	0.1667	0.0509	0.0738	0	0.1531	0.157	0.6517	0.3333	1.8889	late
-8.7621	-9.2444	4.6667	0.3439	0.2964	2	1.5556	0.1111	0.8889	1.1111	0.8889	0.1111	0.8889	0.0733	0.1304	0.2	0.2205	0.0896	0.1667	0.0831	0.0756	0	0.1395	0.1527	0.6525	0.3333	2.2222	late
-6.4132	-6.79	5.1111	0.2754	0.3239	1.8889	1.5556	0	0.8889	1.1111	0.8889	0.1111	0.8889	0.0948	0.13	0.163	0.1954	0.0878	0.1667	0.1004	0.0762	0	0.1244	0.1483	0.667	0.3333	2.5556	late
-9.198	-9.2444	5.5556	0.2316	0.2911	1.4444	1.2222	0	0.6667	1.5556	1.3333	0.1111	1.3333	0.1121	0.129	0.1296	0.1695	0.0859	0.1296	0.1182	0.0769	0	0.1136	0.1437	0.6657	0.4444	2.8889	early
-9.7812	-10.14	6.1111	0.1786	0.216	1.2222	1.1111	0	0.4444	1.5556	1.3333	0.1111	1.3333	0.1277	0.1283	0.0926	0.1791	0.0843	0.0926	0.1365	0.0776	0	0.1248	0.1396	0.6478	0.4444	3.3333	late
-13.167	-13.0467	6.6667	0.1235	0.15	1.1111	1	0	0.4444	2.3333	2	0.2222	2	0.1429	0.1263	0.037	0.1959	0.082	0.037	0.1552	0.0783	0	0.1284	0.1357	0.616	0.6667	3.7778	early
-14.7435	-15.9533	7.2222	0.0673	0.1546	0.6667	0.5556	0	0.2222	2.5556	2	0.3333	2	0.1496	0.1219	0.0185	0.1684	0.0791	0.0185	0.1652	0.0782	0	0.122	0.1301	0.6168	0.7778	3.8889	early
-15.1537	-16.8489	7.6667	0.0295	0.1285	0.8889	0.8889	0	0.4444	2.4444	2	0.3333	2	0.156	0.1181	0.063	0.1653	0.0765	0.063	0.1659	0.0774	0	0.1039	0.1244	0.6378	0.6667	3.5556	early
-14.8638	-17.7444	7.3333	0.0295	0.1376	0.8889	0.8889	0	0.4444	2	1.5556	0.3333	1.5556	0.1546	0.1128	0.1741	0.1555	0.074	0.1741	0.1624	0.0755	0	0.0957	0.119	0.6749	0.5556	3.2222	early
-14.0832	-17.2922	7	0.0969	0.1635	1.3333	1.3333	0	0.5556	2	1.5556	0.3333	1.5556	0.1541	0.1073	0.2481	0.1542	0.0714	0.2481	0.1547	0.0727	0	0.0784	0.1142	0.7146	0.5556	2.7778	early
-11.4329	-14.8378	6.6667	0.2204	0.2238	1.4444	1.4444	0	0.7778	1.4444	1.1111	0.2222	1.1111	0.1193	0.0999	0.3593	0.1192	0.0682	0.3593	0.1227	0.0692	0	0.0673	0.1101	0.7434	0.4444	2.3333	late
-11.4781	-14.8378	6.3333	0.399	0.2447	2	2	0	1.1111	1.4444	1.1111	0.2222	1.1111	0.0956	0.0942	0.4148	0.0958	0.0656	0.4148	0.1024	0.0667	0	0.0548	0.1066	0.7606	0.4444	1.8889	early
-8.7679	-12.3833	6.4444	0.601	0.3032	1.8889	1.8889	0	1.1111	1.2222	0.6667	0.3333	0.6667	0.074	0.0904	0.4148	0.075	0.0638	0.4148	0.086	0.0651	0	0.0456	0.1049	0.7641	0.4444	1.7778	late
-9.7738	-13.9422	6.5556	0.75	0.3562	1.7778	1.7778	0	1.1111	1.4444	0.8889	0.3333	0.8889	0.0592	0.0886	0.4519	0.0607	0.0629	0.4519	0.0679	0.064	0	0.0344	0.1037	0.7725	0.5556	1.6667	late
-8.744	-13.9422	6.6667	0.8063	0.366	1.8889	1.7778	0.1111	1.1111	1.2222	0.6667	0.3333	0.6667	0.0467	0.0887	0.4704	0.0449	0.0626	0.4704	0.0559	0.0636	0.0185	0.0318	0.1038	0.7725	0.4444	1.6667	late
-6.9937	-11.0356	6.7778	0.75	0.4029	1.8889	1.7778	0.1111	1.1111	1	0.6667	0.2222	0.6667	0.0348	0.0895	0.5815	0.0383	0.063	0.4704	0.044	0.0634	0.1296	0.0252	0.105	0.7762	0.3333	1.7778	late
-6.4564	-9.6878	7.2222	0.601	0.4301	1.4444	1.2222	0.2222	0.6667	1.4444	1.1111	0.2222	1.1111	0.0334	0.0924	0.5556	0.0359	0.0643	0.4259	0.0436	0.0636	0.1667	0.0266	0.1072	0.7749	0.4444	2	late
-6.9856	-9.6878	7.6667	0.399	0.4413	1.4444	1.2222	0.2222	0.6667	1.4444	1.1111	0.2222	1.1111	0.0372	0.097	0.4444	0.0399	0.0665	0.3148	0.0467	0.0646	0.1667	0.0276	0.1107	0.7312	0.4444	2.4444	late
-10.0494	-12.5944	8.1111	0.2204	0.3756	1	0.7778	0.2222	0.5556	1.8889	1.5556	0.2222	1.5556	0.0428	0.1029	0.3704	0.0477	0.0692	0.2407	0.0533	0.0663	0.1667	0.0319	0.1148	0.6942	0.5556	2.7778	late
-10.1764	-12.1422	8.5556	0.0969	0.3459	0.7778	0.5556	0.2222	0.3333	1.8889	1.5556	0.2222	1.5556	0.0446	0.1085	0.2593	0.0491	0.0712	0.1296	0.0614	0.0684	0.1667	0.033	0.1195	0.6693	0.5556	3.2222	late
-13.3649	-14.5967	9	0.0295	0.2977	0.3333	0	0.3333	0	2.4444	2	0.3333	2	0.0565	0.1152	0.2148	0.0579	0.0731	0.0741	0.0764	0.0705	0.1852	0.0422	0.1249	0.6464	0.6667	3.7778	early
-13.5297	-14.5967	8.4444	0	0.2907	0.3333	0	0.3333	0	2.2222	2	0.2222	2	0.0556	0.1193	0.3259	0.063	0.0741	0.0741	0.0718	0.0716	0.2963	0.0425	0.1289	0.6421	0.5556	3.6667	late
-14.7778	-14.5967	7.8889	0.0295	0.2505	0.4444	0	0.4444	0	2.1111	1.7778	0.2222	1.7778	0.0593	0.1229	0.3074	0.0636	0.0742	0.037	0.075	0.0726	0.3333	0.0524	0.1346	0.609	0.5556	3.7778	late
-14.2242	-14.5967	7.3333	0.0969	0.3049	0.3333	0	0.3333	0	1.5556	1.3333	0.1111	1.3333	0.0587	0.124	0.2704	0.0648	0.0738	0	0.0699	0.0726	0.3148	0.0517	0.1375	0.6037	0.4444	3.3333	early
-14.3648	-14.5967	6.7778	0.2204	0.3303	0.3333	0	0.3333	0	1.5556	1.3333	0.1111	1.3333	0.0587	0.1239	0.1593	0.0623	0.0726	0	0.0699	0.0726	0.2037	0.0506	0.1396	0.6469	0.4444	2.8889	late
-15.8069	-16.275	6.5	0.399	0.327	0.25	0	0.25	0	1.25	1	0.125	1	0.0559	0.1252	0.1583	0.062	0.0723	0	0.0715	0.0733	0.1875	0.0518	0.1416	0.6444	0.375	2.875	late
-16.9923	-16.7	6.1429	0.5714	0.3091	0.2857	0	0.2857	0	1.4286	1.1429	0.1429	1.1429	0.056	0.1256	0.181	0.0627	0.0715	0	0.0719	0.0738	0.2143	0.0548	0.1433	0.6498	0.4286	2.7143	late
-15.2117	-14.9283	5.6667	0.6667	0.3529	0.3333	0	0.3333	0	1	0.6667	0.1667	0.6667	0.0533	0.1242	0.2111	0.0578	0.0695	0	0.0702	0.0739	0.25	0.054	0.1448	0.647	0.3333	2.6667	late
-17.5737	-17.68	5	0.8	0.3685	0.4	0	0.4	0	1.2	0.8	0.2	0.8	0.0565	0.1227	0.2533	0.0626	0.0679	0	0.0651	0.0734	0.3	0.0585	0.1455	0.6478	0.4	2.4	late
-10.7528	-14.874	2.6	0.6	0.2846	0.4	0.4	0	0.4	2.2	2	0.2	1.6	0.1144	0.2248	0.0133	0.1184	0.2124	0.02	0.1293	0.0796	0	0.0741	0.3926	0.5068	1	3.8	late
-9.0919	-16.95	3.3333	0.6667	0.2915	0.6667	0.6667	0	0.6667	2	1.6667	0.3333	1.3333	0.114	0.2263	0.0389	0.1096	0.2112	0.0722	0.142	0.0807	0	0.0766	0.3934	0.5102	1	3.5	late
-7.7856	-18.4329	3.8571	0.7143	0.3475	0.8571	0.8571	0	0.8571	1.7143	1.4286	0.2857	1.1429	0.1059	0.2283	0.081	0.1046	0.2111	0.1095	0.1347	0.0806	0	0.0747	0.3936	0.5167	0.8571	3.4286	late
-7.0022	-16.7837	4.25	0.75	0.3225	0.75	0.75	0	0.75	1.75	1.5	0.25	1.25	0.1035	0.2288	0.0708	0.1036	0.2098	0.0958	0.1256	0.0798	0	0.072	0.3892	0.5235	0.875	3.375	late
-6.3474	-15.5011	4.5556	0.7778	0.3537	1	1	0	0.8889	1.5556	1.3333	0.2222	1.1111	0.1005	0.2271	0.063	0.0998	0.2077	0.0852	0.1154	0.0787	0	0.0676	0.3802	0.5691	0.7778	3	late
-4.9354	-15.0489	5	0.6194	0.4008	1.1111	1.1111	0	0.8889	1.5556	1.3333	0.2222	1.1111	0.1017	0.2272	0.063	0.1012	0.2069	0.0852	0.1157	0.0789	0	0.0663	0.3773	0.6093	0.7778	2.7778	late
-5.1005	-15.5011	5.4444	0.6979	0.4241	1.1111	1.1111	0	0.8889	1.3333	1.1111	0.2222	0.8889	0.0965	0.2222	0.063	0.0966	0.2016	0.0852	0.1157	0.0791	0	0.0649	0.3728	0.626	0.6667	2.3333	late
-1.9485	-12.5944	5.8889	0.8091	0.4877	1.1111	1.1111	0	0.8889	1.2222	0.8889	0.3333	0.6667	0.0945	0.2203	0.063	0.0919	0.1981	0.0852	0.1159	0.0792	0	0.0591	0.3651	0.6457	0.6667	2.2222	late
-1.3382	-11.6989	5.8889	0.9031	0.5149	1.1111	1.1111	0	0.8889	1.5556	1.2222	0.3333	1.1111	0.0905	0.219	0.063	0.0933	0.1954	0.0852	0.1059	0.0792	0	0.0506	0.3548	0.6713	0.6667	2	late
-1.5927	-9.2444	5.8889	0.9409	0.576	0.8889	0.8889	0	0.6667	0.8889	0.6667	0.2222	0.6667	0.063	0.2102	0.0556	0.0754	0.1895	0.0741	0.0757	0.079	0	0.0453	0.3475	0.6902	0.4444	2	late
-2.2306	-6.79	6.1111	0.9031	0.5888	0.6667	0.6667	0	0.4444	1.1111	0.8889	0.2222	0.8889	0.0662	0.2112	0.037	0.0817	0.1873	0.037	0.0957	0.0802	0	0.0397	0.3466	0.7026	0.5556	2.2222	late
-5.8171	-6.79	6.5556	0.6979	0.5504	0.4444	0.4444	0	0.2222	0.8889	0.6667	0.2222	0.6667	0.0719	0.2018	0	0.0821	0.1774	0	0.1688	0.0864	0	0.0438	0.3475	0.6779	0.4444	2.3333	late
-6.1469	-6.79	6.7778	0.6194	0.5659	0.4444	0.4444	0	0.2222	0.8889	0.6667	0.2222	0.6667	0.074	0.1973	0	0.0855	0.1737	0	0.2125	0.0912	0	0.0442	0.3472	0.6557	0.4444	2.3333	late
-6.3343	-7.2422	7	0.6194	0.563	0.5556	0.5556	0	0.3333	0.8889	0.6667	0.2222	0.6667	0.074	0.1939	0	0.085	0.1705	0	0.2577	0.0966	0	0.0442	0.3437	0.6631	0.4444	2.3333	late
-6.3939	-7.2422	7.2222	0.6979	0.5691	0.6667	0.6667	0	0.4444	0.8889	0.6667	0.2222	0.6667	0.0739	0.192	0	0.0843	0.1686	0	0.3011	0.1022	0	0.0439	0.3406	0.6784	0.4444	2.3333	late
-6.2675	-7.2422	7.4444	0.8091	0.5549	0.8889	0.8889	0	0.6667	0.7778	0.6667	0.1111	0.6667	0.0784	0.1904	0	0.0907	0.1673	0	0.3421	0.1078	0	0.0438	0.3397	0.6877	0.3333	2.1111	late
-6.3857	-7.2422	8.2222	0.9031	0.5534	0.8889	0.8889	0	0.6667	0.3333	0.2222	0.1111	0.2222	0.0835	0.1865	0	0.089	0.1641	0	0.3912	0.1135	0	0.0463	0.3434	0.663	0.2222	1.8889	late
-6.7983	-6.79	9	0.9705	0.5143	0.8889	0.8889	0	0.6667	0.5556	0.4444	0.1111	0.4444	0.0937	0.1885	0	0.0959	0.166	0	0.4386	0.1193	0	0.0505	0.3488	0.6462	0.3333	1.5556	late
-9.5482	-9.2444	8.6667	1	0.4716	0.8889	0.8889	0	0.6667	0.6667	0.6667	0	0.6667	0.096	0.1896	0	0.1005	0.1711	0	0.4507	0.1248	0	0.0593	0.3577	0.6218	0.2222	1.2222	late
-11.5497	-11.6989	8.3333	0.9705	0.4362	1	0.8889	0.1111	0.6667	1	1	0	0.8889	0.1104	0.1996	0.0111	0.1204	0.1819	0	0.4624	0.1304	0.037	0.0694	0.3673	0.6147	0.4444	1.4444	late
-8.6842	-8.7922	8	0.9031	0.4344	1	0.8889	0.1111	0.6667	1.8889	1.6667	0.2222	1.3333	0.1353	0.2146	0.0185	0.1484	0.1946	0	0.4608	0.1352	0.0556	0.0704	0.3783	0.6208	0.5556	1.5556	late
-8.0891	-8.34	7.6667	0.7796	0.3768	0.8889	0.5556	0.3333	0.4444	2.3333	2.1111	0.2222	1.7778	0.148	0.2284	0.0407	0.1585	0.2053	0	0.4435	0.1391	0.0926	0.0789	0.3928	0.5979	0.6667	1.8889	late
-8.2971	-8.34	7.3333	0.601	0.3277	0.6667	0.3333	0.3333	0.3333	2.8889	2.5556	0.3333	2.2222	0.1529	0.241	0.0593	0.1738	0.2151	0	0.409	0.1412	0.1296	0.0866	0.4077	0.5433	0.7778	2.3333	late
-9.7578	-9.2356	7	0.399	0.2617	0.6667	0.2222	0.4444	0.2222	3.4444	3	0.4444	2.6667	0.1727	0.2533	0.0704	0.1887	0.2215	0	0.3842	0.1429	0.1481	0.0917	0.4155	0.5001	0.8889	2.6667	late
-10.0541	-9.6878	6.6667	0.2204	0.3043	0.4444	0	0.4444	0	3.4444	3	0.4444	2.6667	0.1747	0.2573	0.0704	0.188	0.2223	0	0.3457	0.1423	0.1481	0.0952	0.4141	0.4909	0.8889	2.6667	late
-9.6946	-9.2356	6.3333	0.1264	0.3119	1	0.5556	0.4444	0.4444	3.4444	3	0.4444	2.6667	0.1727	0.2563	0.0704	0.1844	0.219	0	0.303	0.1397	0.1481	0.0927	0.4031	0.5378	0.8889	2.5556	late
-8.9995	-10.5833	6	0.1264	0.3795	1.1111	0.6667	0.4444	0.4444	3.2222	2.7778	0.4444	2.4444	0.1635	0.2493	0.0704	0.173	0.2109	0	0.2562	0.1355	0.1481	0.0884	0.3873	0.5903	0.7778	2.4444	early
-5.7377	-8.1289	6	0.2204	0.4626	1.1111	0.6667	0.4444	0.4444	2.7778	2.3333	0.4444	2	0.1495	0.2374	0.0704	0.1584	0.1994	0	0.2059	0.1298	0.1481	0.0788	0.3643	0.6549	0.6667	2.3333	late
-3.3532	-5.6744	6	0.399	0.4725	1.4444	1.1111	0.3333	0.8889	2.4444	2	0.4444	1.7778	0.129	0.2233	0.0593	0.1352	0.1862	0	0.1547	0.1235	0.1111	0.0666	0.3442	0.6898	0.4444	1.6667	late
-4.3618	-7.0222	6	0.601	0.539	1.4444	1.1111	0.3333	0.8889	1.5556	1.3333	0.2222	1.3333	0.1021	0.2099	0.0519	0.1066	0.1746	0	0.1174	0.1182	0.0926	0.0612	0.3291	0.7078	0.3333	1.4444	late
-4.8531	-7.4744	5.6667	0.7796	0.5835	1.2222	1.1111	0.1111	0.8889	1.5556	1.3333	0.2222	1.3333	0.0895	0.2031	0.0296	0.0998	0.1679	0	0.0973	0.1143	0.0556	0.0578	0.3218	0.7127	0.3333	1.2222	late
-4.8871	-8.37	5.3333	0.8736	0.5444	1.2222	1.1111	0.1111	0.8889	1.3333	1.1111	0.2222	1.1111	0.0932	0.2015	0.0111	0.0967	0.1666	0	0.0968	0.1131	0.0185	0.0571	0.3227	0.7105	0.3333	1	late
-2.8731	-7.0222	5	0.8736	0.5577	1.2222	1.2222	0	0.8889	1.2222	1.1111	0.1111	1.1111	0.0768	0.2025	0	0.0938	0.171	0	0.0767	0.1116	0	0.0627	0.3339	0.7025	0.3333	1.1111	late
-2.9271	-7.0222	4.5556	0.7796	0.476	1.3333	1.3333	0	0.8889	1.4444	1.2222	0.2222	1.1111	0.0891	0.2116	0	0.1042	0.1798	0	0.0807	0.113	0	0.0691	0.3524	0.6847	0.4444	1.4444	late
-3.7621	-7.4744	4.1111	0.6306	0.4223	0.7778	0.7778	0	0.4444	1.6667	1.4444	0.2222	1.3333	0.0875	0.2207	0	0.1116	0.1907	0	0.0823	0.1142	0	0.0735	0.3737	0.6356	0.5556	1.7778	late
-5.6861	-9.0333	3.5556	0.4958	0.3572	0.6667	0.6667	0	0.4444	1.6667	1.4444	0.2222	1.3333	0.0868	0.2284	0	0.1118	0.1999	0	0.084	0.1152	0	0.079	0.392	0.5812	0.5556	2.1111	late
-6.4492	-9.0333	3.8889	0.4113	0.2923	0.6667	0.6667	0	0.4444	1.8889	1.6667	0.2222	1.5556	0.0896	0.2375	0	0.1159	0.2094	0	0.0857	0.1161	0	0.0843	0.407	0.5319	0.6667	2.4444	late
-7.3336	-11.4878	4.2222	0.4285	0.3147	0.4444	0.4444	0	0.2222	2	1.7778	0.2222	1.5556	0.0957	0.2463	0.0185	0.1242	0.2183	0.0185	0.086	0.1165	0	0.0858	0.4173	0.5065	0.7778	2.7778	late
-6.5991	-13.0467	4.5556	0.507	0.3338	0.4444	0.4444	0	0.2222	2	1.7778	0.2222	1.5556	0.0916	0.2471	0.1296	0.1193	0.2207	0.1296	0.0846	0.1163	0	0.0836	0.4165	0.5126	0.7778	2.5556	late
-6.9709	-13.0467	5.2222	0.601	0.3094	0.6667	0.6667	0	0.4444	1.5556	1.3333	0.2222	1.1111	0.0871	0.2444	0.1667	0.1132	0.2205	0.1667	0.083	0.116	0	0.0813	0.4136	0.4936	0.6667	2.5556	late
-7.5369	-14.6056	5.8889	0.7011	0.387	0.6667	0.6667	0	0.4444	1.3333	1.1111	0.2222	0.8889	0.0804	0.2408	0.1667	0.1024	0.2157	0.1667	0.0821	0.1156	0	0.0762	0.4022	0.4911	0.6667	2.4444	late
-8.0546	-14.6056	6.5556	0.7919	0.4444	0.6667	0.5556	0.1111	0.4444	0.8889	0.6667	0.2222	0.4444	0.0788	0.2337	0.2037	0.0919	0.2071	0.1667	0.0848	0.1151	0	0.0659	0.3844	0.509	0.5556	2	late
-7.1321	-13.7011	8.1111	0.9327	0.598	0.7778	0.6667	0.1111	0.6667	0.4444	0.3333	0.1111	0.2222	0.0528	0.2156	0.3889	0.0614	0.1896	0.3148	0.0644	0.1113	0	0.0516	0.3411	0.5815	0.3333	1.2222	early
-6.9075	-13.7011	9	0.9705	0.5927	1.2222	0.8889	0.3333	0.8889	0.5556	0.3333	0.2222	0.2222	0.0617	0.2176	0.4111	0.0679	0.1879	0.3519	0.0722	0.1136	0.0111	0.0534	0.3334	0.5691	0.4444	1.3333	late
-5.8978	-13.2489	8.5556	1	0.6154	1.2222	0.8889	0.3333	0.8889	0.8889	0.6667	0.2222	0.4444	0.068	0.2229	0.4296	0.079	0.1906	0.3519	0.0695	0.1157	0.1222	0.0505	0.3315	0.5709	0.5556	1.4444	late
-6.9377	-13.2489	8.1111	0.9705	0.5955	1.1111	0.6667	0.4444	0.6667	0.8889	0.5556	0.3333	0.4444	0.0638	0.2221	0.4296	0.0677	0.1877	0.3333	0.0826	0.1196	0.1407	0.0529	0.3332	0.561	0.5556	1.5556	late
-7.0174	-10.7944	7.6667	0.9031	0.5501	1.1111	0.6667	0.4444	0.6667	1.4444	1	0.4444	0.8889	0.0679	0.2282	0.3185	0.0719	0.1915	0.2222	0.1165	0.1242	0.1407	0.0535	0.34	0.5544	0.6667	1.8889	late
-8.7512	-13.2489	7.2222	0.7796	0.534	0.8889	0.4444	0.4444	0.4444	1.4444	1	0.4444	0.8889	0.0672	0.2298	0.2815	0.0692	0.1921	0.1852	0.1364	0.1263	0.1407	0.0528	0.3476	0.5742	0.6667	2.2222	early
-9.8461	-13.2489	6.7778	0.601	0.4641	0.8889	0.4444	0.4444	0.4444	1.7778	1.4444	0.3333	1.3333	0.0702	0.2307	0.2815	0.0727	0.196	0.1852	0.1492	0.1258	0.1407	0.0544	0.3569	0.5791	0.6667	2.4444	late
-10.5299	-14.5967	6.5556	0.399	0.422	1.1111	0.7778	0.3333	0.6667	1.7778	1.4444	0.3333	1.3333	0.0719	0.2301	0.2815	0.0746	0.1988	0.2222	0.1638	0.1244	0.1407	0.0571	0.3659	0.5618	0.6667	2.5556	late
-10.8982	-15.9444	6.3333	0.25	0.4146	0.8889	0.5556	0.3333	0.4444	1.7778	1.4444	0.3333	1.3333	0.0716	0.228	0.3185	0.0719	0.1994	0.2963	0.1799	0.1234	0.1407	0.0574	0.3717	0.5581	0.6667	2.5556	early
-10.7233	-15.9444	6.1111	0.1937	0.3753	1.2222	0.8889	0.3333	0.6667	1.7778	1.4444	0.3333	1.3333	0.0759	0.229	0.2444	0.0771	0.2028	0.2222	0.1921	0.1204	0.1407	0.0573	0.3751	0.5581	0.6667	2.8889	late
-9.219	-13.49	5.8889	0.25	0.4063	1	0.8889	0.1111	0.6667	1.8889	1.6667	0.2222	1.5556	0.0764	0.2286	0.2407	0.0794	0.2062	0.2037	0.1891	0.1151	0.1296	0.0525	0.3766	0.5655	0.6667	2.8889	early
-11.27	-16.3967	6.1111	0.399	0.3827	1.2222	1.1111	0.1111	0.8889	1.4444	1.2222	0.2222	1.1111	0.0793	0.2274	0.2593	0.0792	0.2076	0.2407	0.1961	0.1102	0.0185	0.0511	0.3753	0.5607	0.5556	2.5556	late
-9.493	-16.3967	6.3333	0.601	0.3667	1.4444	1.4444	0	1.1111	1.4444	1.3333	0.1111	1.1111	0.0793	0.2278	0.2778	0.0865	0.2117	0.2778	0.1853	0.1034	0	0.0513	0.3791	0.5582	0.5556	2.3333	late
-9.2194	-18.8511	6.5556	0.7796	0.3989	1.7778	1.7778	0	1.3333	0.8889	0.8889	0	0.6667	0.0752	0.2239	0.3889	0.0823	0.211	0.3889	0.1493	0.0951	0	0.05	0.3716	0.6019	0.4444	2	late
-7.6102	-17.7912	6.75	0.9031	0.4162	2	2	0	1.5	1	1	0	0.75	0.0784	0.2238	0.4375	0.0863	0.2128	0.4375	0.1359	0.0908	0	0.0494	0.3664	0.6049	0.5	1.75	late
-5.968	-16.4286	7	1	0.4522	2.2857	2.2857	0	1.7143	0.5714	0.5714	0	0.2857	0.0771	0.2239	0.5	0.0866	0.214	0.5	0.1222	0.0868	0	0.0475	0.3616	0.6183	0.4286	1.5714	late
-5.5911	-16.95	7	1	0.4542	2.1667	2.1667	0	1.6667	0.6667	0.6667	0	0.3333	0.0794	0.2272	0.5278	0.0906	0.2183	0.5278	0.1081	0.0832	0	0.0454	0.3584	0.6472	0.5	1.6667	late
-5.8448	-17.68	7	1	0.4111	2.6	2.6	0	2	0.8	0.8	0	0.4	0.0888	0.2361	0.4333	0.1023	0.2265	0.4333	0.0936	0.0798	0	0.0474	0.3648	0.6167	0.6	2	early
-12.1801	-8.03	3.2	0.4	0.3341	1.2	1.2	0	0.4	2	2	0	2	0.0901	0.2141	0	0.1357	0.1955	0	0.0966	0.1304	0	0.087	0.3995	0.4343	0.8	3.2	late
-11.6544	-11.2467	3.6667	0.5	0.3371	1.3333	1.1667	0.1667	0.5	1.8333	1.6667	0.1667	1.6667	0.1012	0.2179	0	0.1266	0.1896	0	0.135	0.1404	0	0.0782	0.3966	0.4572	0.8333	3	early
-11.0634	-13.5443	4	0.5714	0.3959	1.8571	1.4286	0.4286	0.8571	1.5714	1.4286	0.1429	1.4286	0.0981	0.2154	0.0476	0.1165	0.1829	0.0476	0.1412	0.1445	0	0.0718	0.383	0.5347	0.7143	2.5714	late
-9.9499	-12.5062	4.25	0.625	0.4155	1.875	1.25	0.625	0.75	1.375	1.25	0.125	1.25	0.09	0.21	0.1667	0.1061	0.1761	0.1667	0.1429	0.1454	0	0.0669	0.3728	0.5929	0.625	2.25	late
-10.1489	-14.1533	4.4444	0.6667	0.4308	2	1.3333	0.6667	0.8889	1.2222	1.1111	0.1111	1.1111	0.085	0.2069	0.1852	0.0997	0.1728	0.1852	0.1417	0.1446	0	0.0633	0.3656	0.6159	0.5556	2	late
-8.4309	-16.6078	5	0.6306	0.4819	2.2222	1.5556	0.6667	1.1111	1	0.8889	0.1111	0.8889	0.0881	0.2082	0.1852	0.1033	0.1715	0.1852	0.1502	0.1472	0	0.062	0.3621	0.6318	0.4444	1.7778	late
-9.745	-19.5144	5	0.7796	0.4949	2.2222	1.5556	0.6667	1.1111	0.7778	0.6667	0.1111	0.6667	0.0857	0.205	0.1852	0.0996	0.167	0.1852	0.1528	0.1479	0	0.0586	0.3565	0.6528	0.3333	1.6667	late
-6.6772	-16.6078	5	0.8736	0.5516	2.1111	1.3333	0.7778	1.1111	0.5556	0.4444	0.1111	0.4444	0.0778	0.1955	0.2222	0.0798	0.1598	0.1852	0.1443	0.1429	0.037	0.05	0.3434	0.6998	0.2222	1.7778	late
-9.5211	-19.5144	5	0.7796	0.5215	1.8889	1.1111	0.7778	1.1111	0.7778	0.6667	0.1111	0.6667	0.0766	0.192	0.2407	0.075	0.1587	0.1852	0.1305	0.1367	0.1481	0.0388	0.3391	0.7018	0.3333	1.7778	late
-8.8989	-17.06	5	0.6306	0.5441	1.7778	1	0.7778	1	0.6667	0.6667	0	0.6667	0.0645	0.1846	0.2778	0.0708	0.1578	0.1852	0.1049	0.1285	0.1852	0.0393	0.3319	0.7058	0.2222	1.7778	late
-8.4849	-15.5011	5	0.4958	0.5517	1.3333	0.7778	0.5556	0.7778	0.6667	0.6667	0	0.6667	0.0599	0.1804	0.2407	0.0684	0.158	0.1481	0.098	0.1234	0.1852	0.0393	0.3319	0.7058	0.2222	1.7778	late
-8.6722	-15.5011	5	0.4408	0.5305	1.2222	0.8889	0.3333	0.8889	0.6667	0.6667	0	0.6667	0.0623	0.1808	0.1296	0.0707	0.1615	0.037	0.096	0.1215	0.1852	0.0394	0.3359	0.691	0.2222	1.8889	late
-7.8091	-12.5944	5	0.4958	0.519	1.1111	0.8889	0.2222	0.8889	0.6667	0.6667	0	0.6667	0.0739	0.1838	0.0926	0.0832	0.166	0	0.0992	0.1227	0.1852	0.041	0.3414	0.6731	0.2222	2.2222	late
-9.9543	-9.6878	5.4444	0.7796	0.4027	0.8889	0.6667	0.2222	0.6667	1.7778	1.6667	0.1111	1.3333	0.0866	0.1938	0.1481	0.0987	0.1759	0.0741	0.1284	0.1341	0.1852	0.0487	0.3555	0.632	0.5556	1.8889	late
-14.1494	-12.5944	5.8889	0.8736	0.3539	0.8889	0.6667	0.2222	0.6667	1.7778	1.6667	0.1111	1.3333	0.086	0.2008	0.1481	0.1063	0.1823	0.0741	0.1429	0.1429	0.1852	0.0578	0.3654	0.6142	0.5556	1.6667	late
-16.993	-15.0489	6.3333	0.8736	0.323	0.7778	0.6667	0.1111	0.6667	2.5556	2.3333	0.2222	1.7778	0.1218	0.2152	0.1111	0.1454	0.1933	0.0741	0.1627	0.1537	0.1481	0.0693	0.3846	0.5877	0.7778	1.7778	late
-14.2217	-12.1422	6.4444	0.7796	0.3408	0.6667	0.4444	0.2222	0.4444	2.8889	2.5556	0.3333	2	0.1582	0.2276	0.1148	0.1691	0.2018	0.0741	0.1996	0.1664	0.0556	0.083	0.3971	0.5828	0.7778	2.1111	late
-16.2668	-14.5967	6.5556	0.601	0.3129	0.5556	0.4444	0.1111	0.4444	3.6667	3.2222	0.4444	2.6667	0.1629	0.2372	0.1148	0.1923	0.2102	0.0926	0.2006	0.1759	0.0556	0.0919	0.4124	0.5726	1	2.3333	late
-18.289	-16.1556	6.6667	0.399	0.2527	0.5556	0.3333	0.2222	0.3333	4.2222	3.6667	0.5556	3.1111	0.1917	0.2502	0.137	0.2094	0.2173	0.0926	0.2266	0.186	0.0741	0.1008	0.4258	0.5187	1.2222	2.8889	early
-20.5023	-18.61	6.7778	0.2204	0.2731	0.4444	0.2222	0.2222	0.2222	4.6667	4.1111	0.5556	3.5556	0.2074	0.2568	0.137	0.2185	0.22	0.0926	0.2281	0.1914	0.0741	0.1082	0.4283	0.4751	1.3333	3.1111	late
-21.832	-21.5167	6.6667	0.0969	0.262	0.2222	0	0.2222	0	4.8889	4.3333	0.5556	3.7778	0.2007	0.2557	0.1741	0.2085	0.2172	0.1296	0.224	0.1927	0.0741	0.1078	0.4256	0.4683	1.4444	3.1111	early
-22.2191	-22.8644	6.5556	0.0591	0.2577	0.3333	0.1111	0.2222	0.1111	4.5556	4	0.5556	3.7778	0.1889	0.249	0.1741	0.196	0.2114	0.1296	0.2142	0.1902	0.0741	0.1052	0.415	0.4836	1.3333	3.3333	late
-18.5738	-21.3056	6.3333	0.0969	0.3194	0.7778	0.4444	0.3333	0.4444	4	3.5556	0.4444	3.3333	0.1852	0.2404	0.1926	0.1876	0.2024	0.1296	0.191	0.1839	0.0741	0.0994	0.399	0.5491	1.2222	3.2222	late
-14.5405	-18.8511	6.1111	0.2204	0.3795	0.8889	0.4444	0.4444	0.4444	3.5556	3.1111	0.4444	2.8889	0.1803	0.229	0.3037	0.1734	0.1902	0.2407	0.1738	0.1757	0.0741	0.0891	0.3765	0.6015	1.1111	3	late
-11.4533	-15.9444	5.8889	0.399	0.4607	1.1111	0.6667	0.4444	0.6667	2.7778	2.4444	0.3333	2.4444	0.1454	0.2142	0.3407	0.1347	0.1768	0.2778	0.1513	0.1656	0.0741	0.0789	0.358	0.6293	0.8889	2.6667	late
-12.3509	-18.8511	6	0.601	0.4885	1	0.6667	0.3333	0.6667	2.6667	2.4444	0.2222	2.4444	0.1105	0.2022	0.3185	0.1084	0.1667	0.2778	0.118	0.1554	0.0556	0.0628	0.3401	0.661	0.8889	2.3333	early
-10.5145	-16.3967	6.1111	0.75	0.5042	1	0.6667	0.3333	0.6667	1.8889	1.7778	0.1111	1.7778	0.1055	0.1952	0.2815	0.09	0.1609	0.2593	0.1165	0.1493	0.0185	0.0552	0.3349	0.6748	0.6667	2.3333	late
-7.1827	-13.49	6.3333	0.75	0.5012	0.8889	0.6667	0.2222	0.6667	1.6667	1.5556	0.1111	1.5556	0.0634	0.1881	0.3333	0.0736	0.1615	0.3333	0.0906	0.1448	0	0.05	0.3407	0.7059	0.5556	2.1111	late
-6.1327	-11.0356	6.6667	0.601	0.4863	0.8889	0.6667	0.2222	0.6667	1.6667	1.3333	0.3333	1.3333	0.0724	0.1951	0.2963	0.0735	0.1669	0.2963	0.1163	0.1504	0	0.0553	0.3574	0.6888	0.5556	2.1111	late
-9.2814	-11.6989	7.3333	0.2204	0.3775	0.3333	0.2222	0.1111	0.2222	1.8889	1.5556	0.3333	1.5556	0.0723	0.2122	0.2222	0.0834	0.1848	0.2222	0.1123	0.1598	0	0.0653	0.3969	0.6113	0.5556	2.2222	late
-11.9144	-14.1533	7.6667	0.0969	0.3336	0.3333	0.3333	0	0.3333	2.6667	2.2222	0.4444	2.2222	0.0915	0.2254	0.1333	0.0945	0.1933	0.1444	0.1191	0.1669	0	0.0696	0.4131	0.5743	0.8889	2.7778	late
-11.8314	-14.1533	8.1111	0.0295	0.2714	0.2222	0.2222	0	0.2222	3	2.5556	0.4444	2.2222	0.0877	0.2317	0.1704	0.0903	0.1979	0.1815	0.122	0.1721	0	0.0686	0.4179	0.5729	1	3	late
-11.7429	-14.1533	8.2222	0.0295	0.3108	0.4444	0.4444	0	0.4444	2.5556	2.1111	0.4444	1.7778	0.0847	0.235	0.2074	0.0888	0.2005	0.2185	0.1212	0.1743	0	0.0702	0.4209	0.5602	0.8889	2.8889	late
-13.3403	-16.6078	8.3333	0.0969	0.2879	0.4444	0.4444	0	0.4444	2.5556	2.1111	0.4444	1.7778	0.0871	0.2366	0.2074	0.0887	0.2007	0.2185	0.1169	0.1745	0	0.0729	0.42	0.5325	0.8889	2.5556	late
-12.177	-14.1533	8.4444	0.2204	0.2812	0.7778	0.6667	0.1111	0.4444	2.4444	1.8889	0.5556	1.5556	0.0874	0.2353	0.2074	0.0868	0.1985	0.1815	0.1147	0.174	0	0.0733	0.4121	0.5198	0.8889	2.2222	early
-12.1927	-14.1533	8.5556	0.399	0.3054	1.1111	0.8889	0.2222	0.4444	2	1.5556	0.4444	1.1111	0.0871	0.2324	0.2444	0.09	0.1974	0.1815	0.1031	0.1686	0	0.065	0.402	0.5247	0.8889	2.2222	late
-11.9421	-14.1533	8.6667	0.601	0.3101	1.4444	1.1111	0.3333	0.4444	2.1111	1.8889	0.2222	1.1111	0.0778	0.2258	0.2815	0.0925	0.1948	0.2185	0.0728	0.1611	0	0.0608	0.3851	0.541	0.8889	2	late
-11.1937	-14.1533	8.7778	0.7796	0.3644	1.7778	1.4444	0.3333	0.4444	1.6667	1.4444	0.2222	0.6667	0.0766	0.2172	0.2815	0.0877	0.1873	0.2185	0.0707	0.1551	0	0.0556	0.3677	0.572	0.7778	1.6667	late
-7.8418	-14.1533	9	0.9705	0.4839	2.1111	1.7778	0.3333	0.6667	1.3333	1.2222	0.1111	0.4444	0.0609	0.1994	0.2778	0.0778	0.1753	0.2037	0.0609	0.1419	0	0.0478	0.3384	0.6226	0.6667	1.4444	late
-10.4207	-17.06	8.6667	1	0.4669	2.1111	1.7778	0.3333	0.6667	1	0.8889	0.1111	0.4444	0.0638	0.1965	0.2037	0.0812	0.1735	0.1296	0.0614	0.1392	0	0.0505	0.3379	0.6051	0.5556	1.6667	late
-9.7684	-14.1533	8.3333	0.9705	0.4342	2	1.5556	0.4444	0.4444	1.4444	1.3333	0.1111	0.8889	0.0689	0.1977	0.1852	0.0849	0.1743	0.0926	0.0744	0.1401	0	0.0565	0.344	0.5889	0.6667	2.1111	late
-9.7532	-12.5944	8	0.9031	0.4369	2	1.5556	0.4444	0.4444	2	1.7778	0.2222	0.8889	0.0741	0.2006	0.2185	0.0973	0.1783	0.1111	0.0984	0.1441	0	0.0581	0.3475	0.5945	1	2.4444	late
-10.6789	-15.0489	7.6667	0.7796	0.4772	1.6667	1.3333	0.3333	0.4444	2.4444	2.2222	0.2222	1.3333	0.0839	0.2075	0.2	0.1074	0.1839	0.1111	0.1264	0.149	0	0.0584	0.3566	0.5953	1.1111	2.6667	late
-13.8112	-17.9556	7.3333	0.601	0.4189	1.3333	1.1111	0.2222	0.4444	2.3333	2.1111	0.2222	1.3333	0.0865	0.2107	0.1259	0.1041	0.1854	0.0741	0.1409	0.1541	0	0.0596	0.3685	0.5879	1	2.8889	early
-16.128	-20.41	7	0.399	0.4114	1	0.8889	0.1111	0.4444	2.4444	2.2222	0.2222	1.7778	0.0842	0.2133	0.0889	0.1043	0.1883	0.037	0.1498	0.158	0	0.0608	0.377	0.5787	1	3.1111	late
-16.324	-22.8644	6.6667	0.2204	0.4094	0.7778	0.6667	0.1111	0.4444	2.5556	2.2222	0.3333	1.7778	0.0859	0.2175	0.0889	0.1028	0.1903	0.037	0.1716	0.1634	0	0.0625	0.385	0.5528	1.1111	3.4444	early
-15.7702	-21.3056	6.3333	0.1264	0.4035	0.7778	0.6667	0.1111	0.4444	2.5556	2.2222	0.3333	1.7778	0.0868	0.2214	0.0889	0.1023	0.1928	0.037	0.1852	0.1678	0	0.0621	0.3899	0.5528	1.1111	3.3333	early
-14.1576	-18.3989	6	0.1264	0.3909	0.8889	0.7778	0.1111	0.5556	2.1111	1.7778	0.3333	1.3333	0.0848	0.2235	0.1074	0.1002	0.1961	0.0556	0.1938	0.169	0	0.0616	0.3958	0.5369	0.8889	3.3333	early
-11.6982	-15.9444	6	0.2204	0.4714	1.2222	1.1111	0.1111	0.8889	2.3333	2	0.3333	1.5556	0.0893	0.227	0.1444	0.1057	0.2013	0.0926	0.1958	0.1668	0	0.0588	0.3956	0.5492	1	3.1111	late
-12.5044	-18.8511	6	0.399	0.4653	1.3333	1.3333	0	1.1111	1.8889	1.5556	0.3333	1.1111	0.0792	0.2254	0.2	0.0954	0.2028	0.1667	0.1837	0.161	0	0.0513	0.3906	0.5727	0.8889	2.6667	early
-11.3024	-20.41	6	0.601	0.4509	1.7778	1.7778	0	1.5556	1.7778	1.5556	0.2222	1.3333	0.091	0.2294	0.1852	0.1117	0.2065	0.1667	0.1573	0.1515	0	0.0495	0.3917	0.5733	0.6667	2.4444	late
-11.0627	-19.545	6	0.7796	0.438	2	2	0	1.75	1.375	1.25	0.125	1	0.0829	0.2241	0.1875	0.1034	0.2039	0.1875	0.1331	0.1447	0	0.0498	0.3886	0.569	0.5	2.375	early
-8.5375	-18.4329	6	0.8571	0.467	2.2857	2.2857	0	2	1.5714	1.4286	0.1429	1.1429	0.0847	0.2232	0.2143	0.1077	0.2036	0.2143	0.1272	0.1383	0	0.048	0.3806	0.5741	0.5714	2.1429	early
-5.7794	-16.95	6	1	0.5132	2.6667	2.6667	0	2.3333	1.1667	1	0.1667	0.6667	0.0879	0.2223	0.25	0.11	0.202	0.25	0.1214	0.1317	0	0.0451	0.376	0.5884	0.5	2	late
-5.6139	-14.874	6	1	0.5158	3	3	0	2.8	1.2	1.2	0	0.8	0.0919	0.224	0.3	0.1207	0.2054	0.3	0.0966	0.123	0	0.0441	0.3742	0.606	0.4	1.8	late
-23.7983	-14.874	5.8	0.2	0.1174	0	0	0	0	4.2	3.2	1	3.2	0.0581	0.2318	0.3019	0.1114	0.1578	0.0333	0.1283	0.1756	0	0.0536	0.3153	0.4808	1.8	3.2	late
-23.6134	-14.6117	6	0.1667	0.1091	0	0	0	0	4.3333	3.3333	1	3.3333	0.0611	0.2353	0.2516	0.1242	0.1584	0.0278	0.1254	0.1754	0	0.0641	0.3196	0.4747	1.8333	2.8333	late
-22.7659	-14.4243	6.1429	0.1429	0.1217	0	0	0	0	3.8571	2.8571	1	2.8571	0.0569	0.2323	0.2633	0.1184	0.1571	0.0238	0.1242	0.1728	0	0.0643	0.3183	0.4736	1.7143	2.5714	late
-23.6005	-16.0375	6.25	0.125	0.1066	0.125	0	0.125	0	3.875	3	0.875	3	0.0549	0.2294	0.2554	0.1186	0.1556	0.0208	0.1126	0.1684	0	0.0641	0.3164	0.4705	1.75	2.375	late
-23.3611	-15.7333	6	0.2222	0.0947	0.5556	0.4444	0.1111	0.4444	3.4444	2.6667	0.7778	2.6667	0.051	0.2253	0.2825	0.1162	0.1532	0.0556	0.1018	0.1632	0	0.0616	0.3113	0.4681	1.5556	2.7778	late
-23.7753	-18.64	6.3333	0.0591	0.0764	0.8889	0.7778	0.1111	0.6667	3.4444	2.6667	0.7778	2.6667	0.052	0.223	0.2085	0.111	0.1505	0.0741	0.1018	0.1598	0	0.0597	0.3085	0.4572	1.5556	3.1111	late
-20.9769	-17.2922	6	0.0969	0.1252	1.1111	0.8889	0.2222	0.6667	2.8889	2.3333	0.5556	2.2222	0.0437	0.2176	0.2233	0.1011	0.1467	0.0556	0.0882	0.1548	0.037	0.0581	0.3031	0.4895	1.5556	2.7778	late
-20.2499	-17.2922	5.6667	0.2204	0.1446	1.4444	1.1111	0.3333	0.8889	2.8889	2.3333	0.5556	2	0.0456	0.2154	0.2344	0.0975	0.1422	0.0778	0.0753	0.1496	0.0741	0.0539	0.2961	0.5147	1.5556	2.5556	late
-19.4859	-17.2922	5	0.399	0.1499	2	1.5556	0.4444	1.3333	2.1111	1.8889	0.2222	1.5556	0.035	0.2074	0.263	0.0933	0.1385	0.1148	0.0456	0.1445	0.1111	0.05	0.2873	0.5184	1.1111	2.7778	late
-19.2857	-17.2922	4.8889	0.5715	0.1692	2	1.5556	0.4444	1.3333	2.3333	1.8889	0.4444	1.5556	0.0371	0.2048	0.2815	0.0776	0.1331	0.1519	0.0561	0.1447	0.1111	0.047	0.2816	0.5234	1.2222	3	late
-17.1755	-17.2922	4.7778	0.7123	0.246	2	1.5556	0.4444	1.3333	2.1111	1.7778	0.3333	1.3333	0.0317	0.1973	0.3185	0.0631	0.128	0.1889	0.0476	0.1422	0.1111	0.038	0.2707	0.5481	1.1111	3.3333	late
-15.6341	-16.3967	4.6667	0.7796	0.3263	2.3333	1.7778	0.5556	1.5556	2	1.7778	0.2222	1.3333	0.0307	0.1929	0.2815	0.0603	0.1244	0.1889	0.0376	0.1399	0.1111	0.0336	0.2597	0.5333	1	3.2222	late
-14.2946	-16.3967	4.5556	0.7919	0.351	2.7778	2.2222	0.5556	2	1.6667	1.3333	0.3333	0.8889	0.0295	0.19	0.2963	0.0542	0.122	0.2259	0.0372	0.1393	0.1111	0.0289	0.2493	0.5469	0.8889	3.2222	late
-12.1566	-15.5011	4.7778	0.798	0.4134	2.3333	1.7778	0.5556	1.5556	2	1.6667	0.3333	1.1111	0.0299	0.188	0.2778	0.0466	0.1209	0.2259	0.0376	0.1395	0.1111	0.0263	0.2424	0.5645	1	3	late
-13.3267	-15.5011	5	0.8214	0.3814	2.7778	2.1111	0.6667	2	1.8889	1.4444	0.4444	0.8889	0.0339	0.1913	0.263	0.0511	0.1214	0.2296	0.0428	0.1416	0.1111	0.029	0.2402	0.5648	1	2.7778	late
-14.0065	-16.8489	6.5556	0.9031	0.3635	2.6667	2.2222	0.4444	2.2222	1.4444	1	0.4444	0.6667	0.0364	0.1894	0.2148	0.0547	0.1224	0.2074	0.0419	0.1387	0.037	0.0301	0.2351	0.5341	0.7778	2.7778	late
-11.8924	-13.9422	7.6667	0.8736	0.3692	2.7778	2.2222	0.4444	2.2222	1.5556	1	0.5556	0.6667	0.0399	0.1934	0.1926	0.0515	0.1226	0.1889	0.0421	0.1369	0	0.034	0.2372	0.5346	0.8889	2.2222	late
-10.4135	-13.9422	8.2222	0.7796	0.4174	3.2222	2.6667	0.4444	2.6667	1.1111	0.7778	0.3333	0.4444	0.0407	0.1935	0.1926	0.0547	0.1243	0.1704	0.032	0.1323	0	0.0311	0.2328	0.5572	0.6667	1.8889	late
-12.892	-16.3967	9.3333	0.399	0.2947	3.7778	3.2222	0.3333	3.1111	1.5556	0.4444	1	0.2222	0.0598	0.2026	0.1675	0.0533	0.1267	0.1519	0.0605	0.1339	0	0.0288	0.2387	0.589	0.6667	1.4444	late
-13.8117	-16.3967	9.8889	0.2204	0.2936	3.6667	3.2222	0.2222	3.1111	1.4444	0.4444	0.8889	0.2222	0.0606	0.2066	0.1675	0.0486	0.1276	0.1333	0.0677	0.1355	0	0.0343	0.2483	0.581	0.5556	1.4444	late
-13.8706	-15.9444	10.4444	0.0969	0.2748	4.4444	3.8889	0.3333	3.7778	1.2222	0.1111	0.8889	0	0.0687	0.2116	0.1378	0.0566	0.1293	0.1074	0.0761	0.1374	0	0.0354	0.2538	0.585	0.5556	1	late
-11.5169	-15.9444	11	0.0295	0.34	3.8889	3.4444	0.2222	3.3333	1.1111	0.1111	0.7778	0	0.0642	0.2106	0.1156	0.05	0.1289	0.0852	0.0716	0.1357	0	0.0329	0.2564	0.6076	0.4444	0.5556	late
-11.9564	-15.4922	11	0	0.3107	4	3.5556	0.2222	3.3333	1.1111	0.1111	0.7778	0	0.0641	0.2132	0.1341	0.0574	0.1311	0.1037	0.0709	0.135	0	0.0322	0.259	0.633	0.4444	0.3333	late
-11.8762	-14.5967	11	0	0.2904	4.2222	3.7778	0.2222	3.5556	1	0	0.7778	0	0.058	0.2143	0.1341	0.0676	0.1333	0.1222	0.0715	0.1354	0	0.0385	0.2657	0.6074	0.3333	0.3333	late
-12.3158	-17.5033	10.2222	0	0.3195	3.8889	3.5556	0.2222	3.3333	0.8889	0	0.6667	0	0.0537	0.2109	0.1489	0.0681	0.134	0.1407	0.0763	0.1358	0	0.0339	0.2619	0.6175	0.2222	0.4444	late
-10.4597	-14.5967	9.4444	0.0295	0.3273	3.4444	3.1111	0.2222	2.8889	1.1111	0.2222	0.6667	0.2222	0.0499	0.21	0.1304	0.0631	0.1349	0.1222	0.0812	0.1366	0	0.0316	0.2606	0.635	0.3333	0.6667	late
-9.4942	-13.2489	8.6667	0.0969	0.2882	3.2222	2.8889	0.2222	2.6667	1.3333	0.3333	0.6667	0.3333	0.0627	0.2149	0.1304	0.0831	0.1389	0.1222	0.0858	0.1366	0	0.0335	0.2638	0.6141	0.4444	1	late
-8.3203	-10.3422	7.8889	0.2204	0.2878	2.7778	2.5556	0.2222	2.4444	0.8889	0.5556	0.1111	0.5556	0.0476	0.2136	0.1185	0.0895	0.1426	0.1037	0.0673	0.1354	0	0.0381	0.2688	0.5896	0.5556	1.4444	late
-8.7004	-8.7833	7.1111	0.399	0.2641	2.3333	2.1111	0.2222	2	1.4444	0.8889	0.3333	0.8889	0.052	0.2149	0.0963	0.1011	0.1457	0.0852	0.0718	0.1368	0	0.0369	0.2708	0.5868	0.8889	1.7778	late
-12.9346	-11.69	6.3333	0.5715	0.2206	1.5556	1.4444	0.1111	1.3333	2.2222	1.5556	0.5556	1.5556	0.0485	0.2157	0.1111	0.1114	0.1488	0.0852	0.0721	0.1393	0	0.041	0.277	0.5618	1.1111	2.2222	late
-16.3727	-11.69	5.5556	0.6827	0.1523	1.3333	1.2222	0.1111	1.1111	2.6667	1.8889	0.6667	1.8889	0.0519	0.217	0.1222	0.1224	0.1519	0.0852	0.0748	0.1418	0	0.0454	0.2833	0.529	1.3333	2.6667	late
-16.1177	-13.0378	4.3333	0.5715	0.1904	1.6667	1.2222	0.1111	1.2222	3.1111	2.3333	0.6667	2.3333	0.0549	0.2101	0.0963	0.1094	0.1512	0.0593	0.0776	0.143	0	0.0457	0.2867	0.5046	1.5556	3.2222	late
-15.5899	-11.4789	4.6667	0.399	0.2226	1.8889	1.2222	0	1.4444	3.1111	2.3333	0.6667	2.3333	0.0554	0.2063	0.0593	0.1089	0.1497	0.0222	0.0695	0.14	0	0.0446	0.2875	0.5244	1.5556	3.1111	late
-16.8547	-12.8267	5	0.2204	0.1656	2.6667	1.7778	0.1111	2	2.8889	2.1111	0.6667	2.1111	0.0559	0.2015	0.0778	0.1091	0.1485	0.0407	0.0644	0.138	0	0.0474	0.2918	0.4973	1.4444	3.1111	late
-19.2419	-14.1744	5.3333	0.0969	0.1527	2.8889	2	0.1111	2.2222	2.8889	2	0.8889	2	0.0461	0.1945	0.0926	0.0893	0.1454	0.0593	0.0624	0.1368	0.0185	0.0466	0.2887	0.4993	1.4444	2.8889	late
-18.2893	-14.1744	5.6667	0.0295	0.2047	3.2222	2.2222	0.1111	2.4444	2.5556	1.7778	0.7778	1.7778	0.0409	0.1876	0.0926	0.0755	0.1403	0.0593	0.0532	0.1332	0.0185	0.0416	0.2818	0.5317	1.2222	2.4444	late
-15.5595	-13.2789	6	0	0.2745	3.4444	2.4444	0.1111	2.6667	2	1.4444	0.5556	1.4444	0.034	0.1783	0.0778	0.0629	0.135	0.0593	0.0399	0.1275	0.0185	0.0365	0.2726	0.5678	0.8889	2	late
-12.913	-13.2789	6.3333	0	0.3072	4	2.8889	0.2222	3.1111	1.1111	0.7778	0.3333	0.7778	0.0287	0.1696	0.0741	0.0443	0.1299	0.0667	0.0318	0.1215	0.0185	0.0315	0.2644	0.581	0.5556	1.5556	late
-9.2827	-10.8244	6.7778	0	0.3578	4.2222	3.1111	0.2222	3.3333	0.6667	0.4444	0.2222	0.4444	0.0252	0.1645	0.1	0.0328	0.1261	0.1037	0.0292	0.1173	0.0185	0.0264	0.2531	0.6085	0.3333	1.1111	late
-8.3715	-9.9289	7.2222	0.0295	0.4004	3.8889	2.7778	0.2222	3.1111	0.4444	0.2222	0.2222	0.2222	0.0242	0.1623	0.1259	0.0241	0.1227	0.1296	0.0286	0.1156	0.0185	0.0202	0.2435	0.635	0.2222	0.7778	late
-8.0183	-9.9289	7.3333	0.0969	0.3849	3.3333	2.5556	0.2222	2.7778	0.2222	0	0.2222	0	0.0241	0.1623	0.1259	0.0223	0.1205	0.1296	0.0301	0.1162	0.0185	0.0205	0.2385	0.6103	0.1111	0.5556	late
-9.1701	-11.4878	7.4444	0.2204	0.3222	3.2222	2.7778	0.2222	2.5556	0.3333	0	0.3333	0	0.0287	0.1688	0.137	0.0247	0.1211	0.1481	0.0343	0.1192	0.0185	0.0214	0.236	0.5825	0.2222	0.4444	late
-8.1026	-10.5922	7.5556	0.399	0.3555	2.6667	2.4444	0.1111	2	0.3333	0	0.3333	0	0.0279	0.1723	0.1926	0.0233	0.1206	0.2037	0.0319	0.1198	0.0185	0.0186	0.2285	0.5949	0.2222	0.2222	late
-5.8791	-9.6967	7.6667	0.601	0.4072	2.2222	2	0.1111	1.5556	0.3333	0.2222	0.1111	0.2222	0.0241	0.1732	0.2148	0.0229	0.1206	0.2222	0.0265	0.1191	0	0.0172	0.2273	0.6058	0.2222	0.4444	late
-5.9252	-9.6967	7.8889	0.9031	0.3588	2.1111	2	0.1111	1.3333	0.8889	0.5556	0.2222	0.5556	0.0403	0.1892	0.2556	0.0382	0.1267	0.2593	0.0311	0.1243	0	0.021	0.234	0.5464	0.5556	1.4444	late
-8.4848	-9.2444	7.1111	0.9705	0.2815	1.5556	1.5556	0	0.6667	1.6667	1.1111	0.4444	1.1111	0.0506	0.2014	0.2111	0.0572	0.1322	0.2037	0.0333	0.1299	0	0.0278	0.2447	0.5081	1	2.3333	late
-11.3176	-11.6989	6.6667	0.9031	0.2318	1.3333	1.3333	0	0.4444	2.6667	1.5556	1	1.5556	0.0542	0.2063	0.2005	0.0621	0.1345	0.1667	0.0418	0.1335	0.0111	0.0298	0.2505	0.4791	1.1111	2.7778	late
-14.218	-14.1533	6.2222	0.7796	0.2174	1.3333	1.3333	0	0.4444	3.2222	1.8889	1.2222	1.8889	0.0624	0.2099	0.2153	0.0689	0.1373	0.1667	0.0556	0.1377	0.0111	0.0332	0.2571	0.4886	1.3333	3.1111	late
-13.3925	-12.5944	6.4444	0.601	0.2183	1.1111	1.1111	0	0.2222	3.3333	2.1111	1.1111	2.1111	0.0615	0.2062	0.2413	0.0718	0.1374	0.1667	0.055	0.138	0.0111	0.0364	0.2598	0.4859	1.3333	3.3333	late
-13.2751	-12.5944	6.6667	0.4285	0.2382	1	1	0	0.2222	3.3333	2.1111	1.1111	2.1111	0.0612	0.2019	0.2783	0.0712	0.1362	0.2037	0.0574	0.138	0.0111	0.0365	0.2609	0.4859	1.3333	3.6667	late
-13.0084	-12.5944	6.8889	0.3173	0.2577	1.1111	1.1111	0	0.2222	3.1111	1.8889	1.1111	1.8889	0.0626	0.1977	0.2783	0.0726	0.1343	0.2037	0.0581	0.1365	0.0111	0.0355	0.2573	0.5002	1.2222	3.4444	late
-12.7345	-12.1422	7.1111	0.3173	0.3125	0.6667	0.6667	0	0	2.8889	1.8889	1	1.8889	0.0537	0.1878	0.2561	0.0715	0.1309	0.1667	0.0542	0.132	0.0111	0.0346	0.2512	0.5049	1.1111	2.8889	late
-12.7933	-12.1422	7.3333	0.4285	0.274	0.6667	0.6667	0	0	2.5556	1.5556	1	1.5556	0.0469	0.1769	0.2376	0.0587	0.125	0.1667	0.0526	0.1287	0.0111	0.0334	0.2452	0.4982	0.8889	2.6667	late
-11.8841	-12.5944	8	0.601	0.355	0.4444	0.4444	0	0	2.2222	1.3333	0.8889	1.3333	0.0404	0.1697	0.2265	0.0469	0.1202	0.1667	0.052	0.1266	0.0111	0.0293	0.235	0.5234	0.6667	2.2222	late
-8.07	-9.6878	8.6667	0.7796	0.3685	1.3333	1.1111	0.1111	0.3333	1.7778	1	0.7778	1	0.0408	0.1656	0.2487	0.0422	0.1157	0.1889	0.0535	0.1247	0.0111	0.0262	0.2255	0.5437	0.4444	1.7778	late
-1.7258	-4.3267	10	0.9705	0.5126	1.6667	1.3333	0.1111	0.4444	0.2222	0.2222	0	0.2222	0.0253	0.1542	0.3926	0.0274	0.1076	0.3741	0.0277	0.1162	0	0.02	0.2079	0.5742	0.1111	1	late
-2.8019	-5.8856	10	1	0.5137	1.7778	1.4444	0.1111	0.6667	0.4444	0	0.4444	0	0.028	0.1561	0.3852	0.0256	0.1064	0.3926	0.0268	0.1155	0.0111	0.0183	0.2055	0.5723	0.1111	1	late
-3.7726	-5.8856	9.2222	1	0.4793	1.7778	1.4444	0.1111	0.6667	1	0.4444	0.5556	0.4444	0.0295	0.1609	0.3074	0.0359	0.1082	0.2815	0.0255	0.1164	0.0111	0.0195	0.2065	0.5476	0.3333	1	late
-5.3801	-8.34	8.4444	0.9705	0.4222	2	1.5556	0.2222	0.6667	1.2222	0.4444	0.7778	0.4444	0.0292	0.1641	0.3074	0.0377	0.1089	0.2444	0.0296	0.1194	0.0111	0.0206	0.2099	0.5217	0.4444	1.3333	late
-7.7618	-11.2467	7.6667	0.9031	0.3592	2.2222	1.5556	0.4444	0.6667	1.8889	0.8889	1	0.8889	0.0334	0.171	0.3339	0.0455	0.1112	0.2444	0.0361	0.1249	0.0222	0.0211	0.2149	0.5214	0.7778	1.7778	late
-7.4815	-11.2467	6.7778	0.7796	0.3967	2.3333	1.6667	0.4444	0.6667	1.8889	0.8889	1	0.8889	0.0331	0.1749	0.4079	0.052	0.1128	0.2815	0.0362	0.1285	0.0222	0.0208	0.2183	0.5379	0.7778	2.1111	late
-7.9452	-11.2467	5.8889	0.6306	0.3478	3	2.3333	0.4444	1	1.8889	0.8889	1	0.8889	0.0325	0.179	0.4524	0.0539	0.1136	0.3259	0.0351	0.1311	0.0222	0.021	0.2249	0.5379	0.7778	2.4444	late
-9.6322	-14.1533	5.5556	0.4958	0.3485	2.3333	1.8889	0.3333	0.8889	2	0.8889	1.1111	0.8889	0.0308	0.1815	0.4487	0.0508	0.1125	0.3407	0.0334	0.1337	0.0222	0.0256	0.2332	0.5231	0.8889	2.5556	late
-9.8478	-14.1533	5.2222	0.4113	0.3149	2.6667	2.2222	0.3333	1.1111	2	0.8889	1.1111	0.8889	0.0312	0.185	0.3746	0.0518	0.1131	0.2667	0.0334	0.1361	0.0222	0.0255	0.2366	0.5527	0.8889	2.5556	late
-9.8801	-13.7011	4.8889	0.399	0.2875	3.2222	2.6667	0.5556	1.3333	2	0.8889	1.1111	0.8889	0.0322	0.188	0.3376	0.0541	0.113	0.2259	0.0338	0.1391	0.0593	0.0257	0.2402	0.554	0.8889	2.4444	late
-10.2485	-12.1422	4.5556	0.4102	0.2759	3.1111	2.5556	0.5556	1.3333	1.7778	0.8889	0.8889	0.8889	0.0305	0.1903	0.3302	0.0499	0.111	0.2259	0.0382	0.1426	0.0667	0.0256	0.2444	0.5535	0.8889	2.3333	late
-11.9439	-14.5967	5	0.3806	0.263	3.4444	2.8889	0.5556	1.7778	1.3333	0.4444	0.8889	0.4444	0.0363	0.1925	0.2968	0.0402	0.1073	0.2259	0.0473	0.1465	0.0667	0.0249	0.2448	0.5755	0.7778	2	late
-11.514	-13.0378	5.4444	0.3021	0.3128	3.5556	3.1111	0.4444	2.2222	1.1111	0.4444	0.6667	0.4444	0.0364	0.1937	0.2598	0.0399	0.1057	0.2259	0.0463	0.1478	0.0667	0.0239	0.2435	0.603	0.6667	1.5556	late
-10.5673	-11.4789	5.8889	0.1909	0.3498	3.5556	3.3333	0.2222	2.4444	0.6667	0	0.6667	0	0.0336	0.193	0.2333	0.0325	0.1033	0.2259	0.0447	0.1468	0.0556	0.0231	0.2415	0.5997	0.4444	1.1111	late
-13.5	-14.3856	6.3333	0.0969	0.2933	3.6667	3.4444	0.2222	2.6667	0.6667	0	0.6667	0	0.0339	0.1957	0.1593	0.0263	0.1024	0.1889	0.0458	0.1462	0.0556	0.0262	0.2442	0.5787	0.4444	0.7778	early
-13.6971	-14.3856	6.7778	0.0591	0.3164	3.4444	3.2222	0.2222	2.7778	0.6667	0	0.6667	0	0.0343	0.195	0.1333	0.03	0.103	0.163	0.0463	0.1448	0.0556	0.0262	0.2421	0.5713	0.4444	0.4444	late
-12.0369	-11.4789	6.6667	0.0969	0.3947	3.2222	3	0.2222	2.5556	0.5556	0	0.5556	0	0.0321	0.1921	0.2259	0.0297	0.1041	0.237	0.0454	0.1424	0.0556	0.0213	0.237	0.5935	0.3333	0.3333	late
-13.1737	-14.3856	6.5556	0.2204	0.3787	3.1111	2.8889	0.2222	2.5556	0.6667	0	0.6667	0	0.0348	0.1937	0.2074	0.0366	0.106	0.237	0.0482	0.1426	0.0556	0.0218	0.24	0.5575	0.4444	0.4444	late
-13.2624	-14.8378	6.4444	0.399	0.4248	2.2222	2.2222	0	2.2222	0.6667	0	0.6667	0	0.0338	0.1909	0.1704	0.0432	0.1087	0.2037	0.0483	0.141	0.0185	0.0219	0.2415	0.5563	0.4444	0.5556	late
-10.9916	-13.49	6.3333	0.601	0.4343	2	2	0	2	0.4444	0	0.4444	0	0.029	0.1863	0.1481	0.0531	0.1139	0.1667	0.0422	0.1384	0	0.0213	0.2428	0.5685	0.3333	0.7778	late
-11.9189	-13.49	6.1111	0.7796	0.413	1.5556	1.5556	0	1.5556	0.8889	0.4444	0.4444	0.4444	0.0241	0.1856	0.1704	0.0705	0.1212	0.1667	0.0355	0.1377	0	0.0247	0.2499	0.5427	0.5556	1.1111	late
-13.8176	-15.0489	5.8889	0.8736	0.3403	1.1111	1.1111	0	1.1111	1.3333	0.8889	0.4444	0.8889	0.0244	0.1883	0.1704	0.0878	0.129	0.1667	0.0319	0.1379	0	0.0282	0.2606	0.5146	0.7778	1.5556	late
-16.4788	-16.6078	5.5556	0.7796	0.3024	0.6667	0.6667	0	0.6667	2.2222	1.5556	0.6667	1.5556	0.0304	0.196	0.1926	0.1183	0.1436	0.2037	0.0448	0.1435	0	0.0355	0.2805	0.5188	1.2222	2.1111	late
-17.0269	-17.5033	5.4444	0.601	0.2453	0.2222	0.2222	0	0.2222	2.6667	2	0.6667	2	0.0307	0.1985	0.1926	0.1274	0.1489	0.2037	0.045	0.1454	0	0.0461	0.2944	0.4997	1.4444	2.4444	late
-17.8925	-18.8511	5	0.399	0.1987	0.5556	0.5556	0	0.5556	2.6667	2	0.6667	2	0.0314	0.2011	0.1185	0.1354	0.1528	0.1296	0.0444	0.1459	0	0.048	0.3035	0.4822	1.4444	3	early
-17.3665	-16.3967	4.5556	0.25	0.1646	1.1111	1.1111	0	1.1111	2.5556	2	0.5556	2	0.0301	0.2027	0.1444	0.1319	0.1543	0.137	0.0422	0.1455	0	0.0547	0.3092	0.4798	1.3333	3	late
-17.4324	-16.3967	4.8889	0.1937	0.1512	1.7778	1.6667	0	1.5556	2.5556	2	0.5556	2	0.0302	0.2049	0.1815	0.1245	0.1542	0.1741	0.0429	0.147	0	0.0559	0.3145	0.4886	1.3333	3	late
-20.2336	-19.3033	5.2222	0.2204	0.1453	1.8889	1.7778	0	1.6667	2.6667	2	0.6667	2	0.0307	0.2089	0.2185	0.1144	0.1515	0.2481	0.0513	0.1501	0	0.0586	0.3184	0.4821	1.4444	2.8889	late
-19.7252	-19.3033	5.6667	0.3021	0.1437	2.6667	2.5556	0	2.4444	2.2222	1.5556	0.6667	1.5556	0.041	0.2125	0.2185	0.0992	0.1473	0.2815	0.0611	0.1528	0	0.0591	0.3205	0.4829	1.2222	2.6667	late
-16.773	-16.3967	6.1111	0.3806	0.1951	2.8889	2.7778	0	2.6667	1.7778	1.1111	0.6667	1.1111	0.04	0.2106	0.2556	0.0781	0.1413	0.3185	0.0637	0.1551	0	0.0566	0.3164	0.4909	1	2.4444	late
-13.2437	-13.9422	6.5556	0.3806	0.232	3.3333	3.1111	0	2.8889	1.3333	0.6667	0.6667	0.6667	0.0375	0.2071	0.2556	0.0573	0.1353	0.3185	0.0602	0.1557	0	0.0529	0.3094	0.508	0.8889	2.1111	late
-13.9741	-13.9422	7	0.3021	0.2225	3.7778	3.5556	0	3.3333	1.2222	0.4444	0.7778	0.4444	0.0501	0.2091	0.2386	0.0473	0.1302	0.3	0.0737	0.1582	0	0.0515	0.3052	0.5008	0.6667	1.8889	late
-14.8778	-15.5011	7.4444	0.1909	0.2323	4.2222	4	0	3.7778	0.8889	0	0.8889	0	0.0555	0.2135	0.2312	0.0364	0.1266	0.3	0.0918	0.1632	0	0.0441	0.2995	0.5001	0.5556	1.6667	late
-14.2708	-14.6056	8.2222	0.0969	0.2555	3.8889	3.6667	0	3.4444	0.8889	0	0.8889	0	0.0549	0.2139	0.1942	0.0284	0.1232	0.263	0.0927	0.1669	0	0.0421	0.2956	0.525	0.5556	1.1111	late
-13.978	-14.1533	9	0.0295	0.2982	3.3333	3.1111	0	2.8889	0.8889	0	0.8889	0	0.055	0.2156	0.1497	0.0242	0.122	0.2185	0.093	0.17	0	0.035	0.2912	0.5412	0.5556	1.1111	late
-15.5298	-15.0489	9	0	0.2278	3	2.8889	0	2.6667	1.2222	0.2222	1	0	0.0598	0.2209	0.1238	0.0285	0.1224	0.2	0.0936	0.1727	0	0.0371	0.2918	0.5129	0.6667	1.4444	early
-12.848	-12.5944	9	0	0.2745	3	2.8889	0	2.5556	1.5556	0.6667	0.8889	0.4444	0.0604	0.222	0.1238	0.0392	0.1247	0.163	0.0837	0.1707	0	0.0332	0.287	0.5225	0.6667	1.5556	late
-13.3778	-12.5944	9	0	0.2347	2.1111	1.8889	0	1.5556	2.5556	1.5556	1	1.3333	0.0585	0.2265	0.1423	0.0428	0.129	0.1111	0.0963	0.1687	0	0.0352	0.2863	0.5245	0.8889	2	late
-15.5437	-13.49	9	0	0.2016	1.7778	1.5556	0	1.3333	3.2222	2	1	1.7778	0.0821	0.2338	0.1582	0.0503	0.1326	0.1111	0.1151	0.1692	0	0.0381	0.2909	0.5132	1	2.3333	late
-15.4713	-13.49	9	0	0.2044	1.4444	1.2222	0	0.8889	3.3333	2.4444	0.6667	2.2222	0.0678	0.2321	0.1529	0.0563	0.1356	0.0926	0.0954	0.1663	0	0.0354	0.2915	0.5204	1.1111	2.6667	late
-15.4452	-11.9311	9	0	0.1919	1.1111	0.8889	0	0.4444	3.7778	2.8889	0.6667	2.6667	0.0668	0.2308	0.1418	0.0645	0.1387	0.0741	0.08	0.1617	0	0.0413	0.2937	0.524	1.2222	2.8889	late
-16.5663	-12.8267	9	0	0.1597	1.2222	1	0	0.4444	4.2222	3.3333	0.6667	3.1111	0.0686	0.2313	0.1418	0.0719	0.142	0.0741	0.0814	0.1593	0	0.0425	0.2947	0.4964	1.3333	3.3333	late
-19.0861	-15.7333	9	0	0.1118	1.4444	1.1111	0.1111	0.4444	4.7778	3.5556	1	3.3333	0.0728	0.2293	0.1577	0.0778	0.1435	0.0926	0.0922	0.1581	0.0074	0.0449	0.2951	0.4819	1.5556	3.6667	early
-17.8146	-14.3856	8.8889	0	0.1691	1.1111	0.7778	0.1111	0.2222	4.6667	3.5556	0.8889	3.5556	0.0692	0.2227	0.1836	0.0757	0.143	0.1111	0.0898	0.1537	0.1185	0.0423	0.2883	0.4965	1.5556	3.4444	late
-18.9916	-15.2811	8.7778	0.0295	0.1277	1.3333	0.8889	0.2222	0.4444	4.4444	3.3333	0.8889	3.3333	0.0709	0.2175	0.1651	0.0711	0.1412	0.0926	0.0927	0.1513	0.1556	0.0422	0.2835	0.4943	1.5556	3.3333	late
-18.8105	-15.2811	8.6667	0.0969	0.193	1.2222	0.8889	0.2222	0.4444	4	2.8889	0.8889	2.8889	0.066	0.2071	0.1206	0.0708	0.1376	0.0741	0.0939	0.147	0.1556	0.039	0.2752	0.5128	1.3333	3.1111	late
-17.1611	-15.2811	8.5556	0.2204	0.2369	1.4444	1.1111	0.2222	0.6667	3.3333	2.4444	0.6667	2.4444	0.0616	0.1968	0.1243	0.0696	0.1334	0.1111	0.0651	0.1383	0.1556	0.0353	0.266	0.5241	1.2222	3.1111	late
-14.375	-13.9333	8.4444	0.399	0.3019	1.3333	1.1111	0.2222	0.6667	2.5556	2	0.5556	2	0.0363	0.1828	0.2196	0.0613	0.1272	0.2222	0.0426	0.1313	0.1556	0.0306	0.2543	0.5386	1	2.7778	late
-11.0874	-11.4789	8.3333	0.601	0.341	1.4444	1.2222	0.2222	0.8889	2	1.5556	0.4444	1.5556	0.0356	0.1751	0.2566	0.0551	0.122	0.2593	0.0386	0.1273	0.1556	0.0291	0.2467	0.5535	0.7778	2.6667	late
-8.9232	-10.1311	8.2222	0.7796	0.3852	1.4444	1.1111	0.2222	1	1.4444	1.1111	0.3333	1.1111	0.0331	0.1696	0.2937	0.0437	0.1163	0.2593	0.0374	0.1262	0.1556	0.0201	0.2372	0.5919	0.5556	2.5556	late
-8.321	-9.2356	8.1111	0.9031	0.3769	1.3333	1	0.2222	1	1.6667	1.2222	0.4444	1.1111	0.0316	0.1676	0.3307	0.0399	0.113	0.2778	0.0387	0.1271	0.1556	0.0198	0.236	0.6174	0.6667	2.4444	late
-6.329	-7.6767	7.2222	0.9705	0.4264	1	0.6667	0.1111	0.8889	1.2222	1.1111	0.1111	0.8889	0.0299	0.1683	0.3333	0.0354	0.1104	0.2593	0.027	0.1293	0.1481	0.0193	0.2363	0.6197	0.5556	2.5556	late
-8.4263	-10.5833	7.2222	0.9705	0.3698	1.1111	0.6667	0.2222	0.8889	1.6667	1.1111	0.5556	0.8889	0.0483	0.1768	0.3003	0.0333	0.1089	0.2593	0.0665	0.137	0.037	0.0234	0.243	0.6044	0.6667	2.6667	late
-7.5137	-12.1422	7.2222	0.9327	0.3751	0.7778	0.4444	0.1111	0.6667	1.7778	1.1111	0.6667	0.6667	0.049	0.1823	0.3003	0.0313	0.1076	0.2778	0.0816	0.1431	0	0.0261	0.249	0.5965	0.6667	2.7778	late
-7.3693	-12.1422	7.2222	0.8765	0.3415	0.7778	0.4444	0.1111	0.6667	1.7778	1.1111	0.6667	0.6667	0.0478	0.1864	0.3003	0.0318	0.1071	0.2778	0.0806	0.1479	0	0.0269	0.2513	0.578	0.6667	2.5556	late
-7.2421	-10.5833	7.2222	0.8214	0.3195	0.6667	0.2222	0.2222	0.4444	1.7778	1.1111	0.6667	0.6667	0.0495	0.1932	0.2632	0.0334	0.1077	0.2407	0.0838	0.155	0	0.0303	0.2541	0.5621	0.6667	2.3333	late
-7.0131	-10.5833	7.2222	0.798	0.302	1.3333	0.5556	0.3333	0.6667	1.7778	1.1111	0.6667	0.6667	0.0518	0.1986	0.1966	0.0374	0.1095	0.1667	0.0863	0.1601	0	0.0307	0.2548	0.5695	0.6667	2.2222	late
-6.585	-10.1311	7.2222	0.8765	0.3571	1.4444	0.5556	0.3333	0.5556	1.8889	1.2222	0.6667	0.6667	0.0467	0.1992	0.2521	0.0363	0.1118	0.2037	0.0831	0.1617	0	0.0303	0.2482	0.5981	0.7778	1.6667	late
-5.6328	-9.6789	7.2222	0.9327	0.3604	1.7778	0.7778	0.4444	0.7778	1.4444	0.8889	0.5556	0.4444	0.0467	0.1987	0.2706	0.036	0.1122	0.2222	0.0809	0.1616	0	0.0298	0.2432	0.5862	0.6667	1.5556	late
-6.3467	-9.6789	8.1111	0.9705	0.3164	2	1.1111	0.4444	0.8889	1.5556	0.7778	0.7778	0.4444	0.0477	0.1981	0.2669	0.0357	0.1123	0.2593	0.0885	0.1606	0	0.0295	0.2391	0.5842	0.6667	1.4444	late
-4.0287	-4.3178	8.3333	0.9031	0.3946	1.8889	1.1111	0.3333	0.8889	1	0.7778	0.2222	0.6667	0.0252	0.1824	0.2444	0.0332	0.1128	0.1852	0.0344	0.1478	0	0.0231	0.226	0.6139	0.4444	1.6667	late
-5.2224	-7.2244	8.4444	0.7796	0.3995	1.8889	1.1111	0.3333	0.8889	1.2222	1	0.2222	0.8889	0.0261	0.1806	0.2815	0.031	0.1136	0.2222	0.0346	0.1438	0	0.0226	0.2247	0.6377	0.5556	2.1111	late
-5.2225	-8.7833	8.5556	0.601	0.4143	1.8889	1.1111	0.3333	0.8889	1.8889	1.4444	0.4444	1.3333	0.0248	0.1769	0.3148	0.0291	0.1145	0.2593	0.0351	0.1393	0.0111	0.0192	0.2223	0.6695	0.7778	2.4444	late
-6.1517	-10.1311	8.6667	0.399	0.4059	1.2222	0.7778	0.2222	0.6667	1.8889	1.4444	0.4444	1.3333	0.0226	0.1726	0.3815	0.0263	0.1141	0.2222	0.032	0.135	0.1222	0.0201	0.2239	0.6633	0.7778	2.8889	late
-6.3897	-10.1311	8.7778	0.2204	0.3635	1.1111	0.5556	0.3333	0.4444	2.3333	1.8889	0.4444	1.7778	0.0243	0.1723	0.3444	0.0286	0.115	0.1852	0.032	0.1329	0.1593	0.02	0.2254	0.6485	0.8889	3.2222	late
-8.134	-13.0378	8.8889	0.0969	0.3778	0.8889	0.5556	0.3333	0.4444	2.2222	1.7778	0.4444	1.7778	0.0243	0.171	0.2889	0.029	0.1148	0.1481	0.0321	0.1302	0.1593	0.0213	0.2293	0.6159	0.7778	3.6667	late
-9.699	-14.3856	9	0.0295	0.3783	0.5556	0.3333	0.2222	0.2222	2.5556	2	0.5556	2	0.0256	0.1686	0.2333	0.0285	0.1146	0.1111	0.0347	0.1264	0.1593	0.0212	0.229	0.6225	0.7778	3.7778	late
-7.9893	-13.0378	9	0	0.4405	0.3333	0.1111	0.2222	0	2.3333	2	0.3333	2	0.0205	0.1609	0.2185	0.0287	0.1144	0.0741	0.029	0.1201	0.1593	0.0198	0.227	0.6494	0.6667	3.6667	late
-8.5974	-14.3856	9	0.0295	0.4349	0.4444	0.2222	0.2222	0	1.8889	1.5556	0.3333	1.5556	0.0195	0.1563	0.2185	0.0278	0.1131	0.0741	0.0277	0.1148	0.1593	0.0207	0.2259	0.6568	0.5556	3.5556	late
-7.6643	-13.9333	9	0.0969	0.4385	1	0.7778	0.2222	0.3333	1.8889	1.5556	0.3333	1.5556	0.0218	0.1553	0.2556	0.0301	0.1131	0.1111	0.0265	0.1099	0.1593	0.0195	0.2218	0.6652	0.5556	3.2222	late
-6.4996	-12.3744	9	0.2204	0.4856	1	0.7778	0.2222	0.3333	1.6667	1.3333	0.3333	1.3333	0.0209	0.151	0.3296	0.0288	0.1116	0.1852	0.0263	0.1065	0.1593	0.019	0.2168	0.6969	0.4444	2.7778	late
-4.9263	-9.92	9	0.399	0.5228	1	0.8889	0.1111	0.3333	1	0.8889	0.1111	0.8889	0.0196	0.1485	0.3704	0.0274	0.1113	0.2222	0.024	0.1036	0.1481	0.0192	0.2131	0.689	0.2222	2.6667	late
-4.5873	-8.5722	9	0.601	0.4853	1.6667	1.4444	0.2222	0.7778	1.1111	1	0.1111	0.8889	0.027	0.1517	0.2741	0.0355	0.1131	0.2444	0.0287	0.1034	0.037	0.0186	0.2104	0.6766	0.3333	2.7778	late
-4.8944	-9.0244	9	0.7796	0.4974	1.6667	1.5556	0.1111	0.8889	1	0.8889	0.1111	0.6667	0.026	0.1503	0.2741	0.0345	0.1133	0.2815	0.0281	0.102	0	0.0186	0.2081	0.6717	0.3333	2.7778	late
-4.8396	-7.4656	9	0.9031	0.4471	1.8889	1.7778	0.1111	1.1111	1	0.8889	0.1111	0.6667	0.0262	0.1511	0.3111	0.0396	0.1147	0.3185	0.0279	0.1017	0	0.0199	0.2085	0.6512	0.3333	2.6667	late
-4.1506	-6.57	9	0.9705	0.4468	1.8889	1.7778	0.1111	1.1111	0.6667	0.6667	0	0.4444	0.0258	0.1524	0.3111	0.0439	0.1158	0.3185	0.0249	0.1016	0	0.0212	0.2102	0.6294	0.3333	2.5556	late
-7.0033	-7.9178	8.8889	1	0.3859	2	1.6667	0.3333	1.1111	1.2222	1.1111	0.1111	0.8889	0.0299	0.1575	0.3222	0.0481	0.1178	0.3185	0.0369	0.1043	0.0111	0.0257	0.2149	0.6022	0.4444	2.6667	late
-9.0591	-9.4767	8.7778	0.9705	0.3574	1.8889	1.5556	0.3333	1.1111	1.6667	1.5556	0.1111	1.3333	0.0312	0.1633	0.3593	0.0533	0.1208	0.3185	0.0361	0.1079	0.1222	0.0256	0.2201	0.5945	0.5556	2.6667	late
-12.2843	-12.3833	8.6667	0.9031	0.3129	1.4444	1	0.4444	0.7778	2.6667	2	0.6667	1.7778	0.037	0.169	0.337	0.056	0.1226	0.2815	0.0549	0.1142	0.1333	0.0284	0.2286	0.5691	0.6667	3	late
-12.8679	-11.0356	8.5556	0.7796	0.2347	1.4444	1	0.4444	0.7778	3.1111	2.4444	0.6667	2.2222	0.0373	0.176	0.2259	0.063	0.1265	0.1704	0.0542	0.118	0.1333	0.0324	0.2392	0.508	0.7778	3.5556	late
-15.7127	-13.49	8.4444	0.601	0.1759	1.3333	0.8889	0.4444	0.7778	4	3.1111	0.8889	2.8889	0.0403	0.1814	0.163	0.0689	0.1282	0.1148	0.0566	0.1224	0.1333	0.0336	0.2474	0.4955	0.8889	3.6667	late
-17.973	-16.3967	8.3333	0.399	0.1774	0.6667	0.3333	0.3333	0.3333	4.4444	3.4444	1	3.3333	0.0346	0.1848	0.1481	0.0645	0.1289	0.0926	0.0542	0.1255	0.1333	0.035	0.2539	0.4955	1	3.4444	late
-17.3532	-15.9444	8.2222	0.2204	0.17	0.5556	0.2222	0.3333	0.2222	4.5556	3.5556	1	3.5556	0.0348	0.1883	0.1111	0.0677	0.1301	0.0556	0.055	0.1291	0.1333	0.0363	0.2593	0.4809	1	3.4444	late
-16.1403	-15.0489	8.1111	0.0969	0.171	0.5556	0.2222	0.3333	0.2222	5.1111	4	1.1111	3.7778	0.0386	0.1935	0.0852	0.0725	0.1314	0.037	0.0574	0.1334	0.1333	0.0356	0.2617	0.4895	1.2222	3.4444	late
-15.4012	-15.0489	7.2222	0.0295	0.2206	0.7778	0.4444	0.3333	0.4444	5.2222	4.1111	1.1111	3.7778	0.0381	0.1941	0.1222	0.0713	0.1312	0.0741	0.056	0.1346	0.1333	0.0341	0.2599	0.5373	1.3333	3.5556	late
-14.0528	-15.2675	7.125	0.0295	0.2406	0.625	0.5	0.125	0.5	5.25	4.125	1.125	3.75	0.0364	0.1957	0.125	0.0721	0.1316	0.0833	0.0454	0.1355	0.1375	0.0311	0.2601	0.5457	1.375	3.5	late
-12.5723	-13.5443	7	0.1429	0.2582	0.7143	0.5714	0.1429	0.5714	5.4286	4.1429	1.2857	3.7143	0.038	0.1971	0.0952	0.0718	0.1311	0.0952	0.0501	0.1367	0.0143	0.0315	0.2597	0.5509	1.4286	3.5714	early
-9.9233	-11.2467	6.8333	0.1667	0.2935	0.6667	0.6667	0	0.6667	4.8333	4.1667	0.6667	3.6667	0.0293	0.1959	0.0889	0.0728	0.1313	0.1111	0.028	0.1357	0	0.0302	0.2574	0.562	1.5	3.5	late
-10.6512	-13.262	6.6	0.2	0.3127	0.8	0.8	0	0.8	5	4.2	0.8	3.6	0.032	0.1959	0.1067	0.072	0.13	0.1333	0.0309	0.1372	0	0.0264	0.2528	0.5842	1.6	3.2	late
-3.6854	-8.03	8	1	0.875	2	2	0	1.6	0	0	0	0	0.0489	0.1439	0.4667	0.0489	0.0616	0.4667	0.0566	0.0967	0	0.0231	0.2034	0.8	0	0	late
-3.3592	-6.8867	8	1	0.7586	2	2	0	1.6667	0	0	0	0	0.0439	0.1498	0.5	0.0439	0.0626	0.5	0.0656	0.1021	0	0.0376	0.2131	0.75	0	0	late
-2.8179	-6.07	8	1	0.7147	2.5714	2.5714	0	2.1429	0	0	0	0	0.0559	0.1588	0.4857	0.0559	0.0639	0.4857	0.0745	0.1084	0	0.0349	0.2198	0.7286	0	0	late
-2.8158	-5.4575	8	1	0.6391	3	3	0	2.5	0	0	0	0	0.0587	0.1698	0.4875	0.0637	0.0655	0.4875	0.0833	0.1157	0	0.0442	0.2329	0.692	0	0.125	late
-5.1051	-7.8878	8.2222	0.8889	0.5894	3.3333	3.1111	0.2222	2.6667	0	0	0	0	0.0627	0.1778	0.4889	0.0614	0.0667	0.4889	0.0932	0.1245	0	0.0461	0.2424	0.6744	0	0.2222	late
-7.1504	-10.7944	8.4444	0.9705	0.4932	3.7778	3.5556	0.2222	3.1111	0	0	0	0	0.0629	0.1897	0.5333	0.0617	0.0688	0.5333	0.0964	0.1351	0	0.0492	0.257	0.6312	0	0.2222	late
-9.1901	-12.1422	8.6667	0.9031	0.4647	3.7778	3.5556	0.2222	3.2222	0.1111	0	0.1111	0	0.069	0.2039	0.5185	0.0754	0.0712	0.5333	0.1125	0.1456	0	0.048	0.2678	0.6152	0.1111	0.5556	late
-11.3884	-13.0378	8.8889	0.7796	0.367	4.1111	3.8889	0.2222	3.6667	0.2222	0	0.2222	0	0.075	0.2208	0.4296	0.0757	0.073	0.4407	0.126	0.1572	0	0.0601	0.2855	0.5858	0.2222	0.8889	late
-13.8508	-13.0378	9.1111	0.601	0.2615	4.6667	4.1111	0.5556	3.8889	0.3333	0	0.3333	0	0.0836	0.2364	0.4138	0.074	0.0749	0.4148	0.1536	0.1704	0	0.0651	0.2986	0.5763	0.3333	0.8889	late
-14.2239	-13.0378	9.3333	0.399	0.2457	4.5556	4	0.5556	3.7778	0.3333	0	0.3333	0	0.0755	0.2447	0.3767	0.0659	0.0764	0.3778	0.1486	0.179	0	0.0654	0.3118	0.5584	0.3333	0.8889	late
-17.8604	-15.9444	9.5556	0.2204	0.2261	5	4.4444	0.5556	4.2222	0.6667	0	0.6667	0	0.0949	0.2579	0.3181	0.0922	0.0785	0.3185	0.1506	0.1874	0.0111	0.063	0.3214	0.5554	0.6667	1.1111	late
-22.4522	-18.8511	9.7778	0.0969	0.1762	4.6667	4	0.6667	3.8889	0.8889	0	0.8889	0	0.0971	0.2679	0.2959	0.0801	0.0795	0.2741	0.1708	0.1966	0.0111	0.0808	0.3341	0.5328	0.7778	1.4444	late
-24.4134	-21.7578	10	0.0295	0.1776	4.4444	3.7778	0.6667	3.7778	0.8889	0	0.8889	0	0.0924	0.2687	0.2588	0.07	0.08	0.2185	0.1597	0.1989	0.0111	0.0742	0.3357	0.5369	0.7778	1.4444	early
-22.327	-19.3033	10	0	0.2066	4	3.5556	0.4444	3.5556	0.8889	0	0.8889	0	0.084	0.2685	0.2403	0.0691	0.081	0.2	0.1437	0.1954	0.0111	0.0697	0.3341	0.5665	0.7778	1.3333	late
-20.9318	-19.3033	9.4444	0	0.1689	4	3.5556	0.4444	3.5556	0.8889	0	0.8889	0	0.0891	0.2729	0.2144	0.1014	0.0827	0.1741	0.1408	0.1929	0.0111	0.0708	0.3371	0.5554	0.7778	1.4444	early
-20.8297	-20.8622	8.8889	0.0295	0.1704	4.1111	3.6667	0.4444	3.6667	1	0	1	0	0.0863	0.2716	0.207	0.0863	0.0832	0.1556	0.1308	0.1926	0.0111	0.074	0.339	0.5523	0.8889	1.4444	late
-18.6677	-19.9667	8.3333	0.0969	0.2052	3.6667	3.2222	0.4444	3.2222	0.8889	0	0.8889	0	0.0803	0.2627	0.2959	0.086	0.0841	0.2481	0.1143	0.1874	0.0111	0.0621	0.3307	0.5779	0.7778	1.3333	early
-15.577	-17.06	7.7778	0.2204	0.255	3	2.8889	0.1111	2.8889	0.7778	0	0.7778	0	0.0658	0.2545	0.3117	0.0831	0.0851	0.2741	0.0807	0.1785	0.0111	0.0573	0.3268	0.5779	0.6667	1.3333	late
-15.2984	-16.6078	7.2222	0.399	0.213	3.5556	3.4444	0.1111	3.4444	0.7778	0	0.7778	0	0.0705	0.2548	0.2858	0.1202	0.0869	0.2481	0.0787	0.1752	0.0111	0.0579	0.3262	0.5748	0.6667	1.4444	late
-14.0543	-15.0489	7.1111	0.601	0.2168	3.4444	3.2222	0.2222	3.1111	0.6667	0	0.6667	0	0.0577	0.2493	0.2704	0.0952	0.0878	0.2333	0.0784	0.1738	0	0.0558	0.3264	0.5699	0.4444	1.4444	late
-10.086	-12.5944	7	0.75	0.2544	3.4444	3.3333	0.1111	3.1111	0.4444	0	0.4444	0	0.0438	0.2402	0.2481	0.0972	0.09	0.2333	0.0465	0.1671	0	0.0391	0.3189	0.5972	0.3333	1.2222	late
-8.5254	-10.14	6.8889	0.8063	0.2795	3.4444	3.3333	0.1111	3.1111	0.4444	0	0.4444	0	0.0434	0.2387	0.2481	0.115	0.0924	0.2519	0.0448	0.1663	0	0.0369	0.3155	0.6095	0.3333	1.2222	late
-12.3092	-12.5944	6.7778	0.75	0.2292	3.7778	3.5556	0.2222	3.3333	0.6667	0	0.6667	0	0.0538	0.2435	0.2185	0.1307	0.0943	0.2333	0.0616	0.1723	0	0.0453	0.3218	0.5677	0.4444	1.3333	late
-13.8734	-11.0356	7.2222	0.601	0.2116	3.7778	3.3333	0.4444	3.1111	0.6667	0	0.6667	0	0.0525	0.242	0.2185	0.0984	0.0952	0.2148	0.0687	0.1771	0	0.0461	0.3215	0.5579	0.4444	1.3333	late
-12.5772	-8.5811	7.6667	0.399	0.2322	3.8889	3.4444	0.4444	3.2222	0.6667	0	0.5556	0	0.0529	0.2395	0.2196	0.1026	0.0974	0.2185	0.0639	0.1764	0	0.0448	0.3208	0.5532	0.4444	1.2222	late
-12.8368	-8.5811	8.1111	0.2204	0.2347	4.2222	3.7778	0.4444	3.5556	0.7778	0	0.6667	0	0.0584	0.2443	0.1307	0.1224	0.1	0.1444	0.0668	0.1798	0	0.048	0.3248	0.5359	0.5556	1.3333	late
-15.1153	-11.4878	8.5556	0.0969	0.1613	4.3333	3.7778	0.5556	3.5556	0.8889	0	0.7778	0	0.0624	0.2491	0.1122	0.1387	0.1019	0.1444	0.079	0.187	0	0.0498	0.3293	0.5109	0.6667	1.6667	early
-14.5667	-11.4878	9	0.0295	0.219	4	3.4444	0.5556	3.2222	1	0	0.8889	0	0.0628	0.2467	0.1307	0.1459	0.1036	0.1778	0.0865	0.1896	0	0.0506	0.3266	0.5016	0.7778	1.8889	late
-14.6351	-13.0467	8.2222	0	0.2183	3.8889	3.2222	0.6667	3.1111	0.7778	0	0.6667	0	0.0583	0.244	0.1751	0.1462	0.1053	0.2519	0.0835	0.1881	0	0.0498	0.3221	0.4996	0.6667	2	early
-14.3845	-13.0467	7.4444	0.0295	0.2369	4.2222	3.5556	0.6667	3.4444	0.7778	0	0.6667	0	0.0592	0.2423	0.2196	0.1921	0.1073	0.2889	0.0848	0.1863	0	0.0489	0.3172	0.5075	0.6667	1.8889	early
-13.6772	-12.5944	7.5556	0.0969	0.2434	4.2222	3.5556	0.6667	3.3333	0.8889	0	0.6667	0	0.0599	0.2374	0.2344	0.1742	0.1085	0.3259	0.0837	0.1813	0	0.0479	0.3118	0.5274	0.7778	1.8889	early
-9.6385	-10.14	7.6667	0.1909	0.3246	3.7778	3.2222	0.5556	2.8889	0.6667	0	0.4444	0	0.0495	0.2257	0.3381	0.1568	0.1098	0.4185	0.0662	0.1731	0	0.0395	0.2994	0.5649	0.6667	1.7778	early
-7.4614	-8.7922	7.7778	0.3021	0.3398	4.2222	3.6667	0.5556	3.3333	0.6667	0	0.4444	0	0.0475	0.2202	0.3513	0.2031	0.1123	0.4556	0.0642	0.1694	0	0.0349	0.2917	0.5933	0.6667	1.6667	early
-8.9319	-11.2467	7.8889	0.3806	0.3096	4.1111	3.5556	0.5556	3.2222	0.5556	0	0.4444	0	0.0428	0.2172	0.3466	0.2001	0.1132	0.4519	0.0625	0.1677	0	0.0355	0.2866	0.5864	0.5556	1.7778	late
-8.1056	-10.7944	8	0.3806	0.3171	4.3333	3.7778	0.5556	3.3333	0.4444	0	0.3333	0	0.0379	0.2088	0.3243	0.1806	0.1135	0.4148	0.0585	0.1629	0	0.032	0.2767	0.605	0.4444	1.4444	late
-6.1481	-8.34	8.1111	0.3021	0.3548	4.2222	3.7778	0.4444	3.3333	0.3333	0	0.2222	0	0.0345	0.2005	0.3429	0.1627	0.1147	0.4148	0.0469	0.1564	0	0.0303	0.2663	0.6261	0.3333	1.1111	late
-8.7484	-11.2467	8.2222	0.1909	0.2959	4.4444	3.8889	0.5556	3.4444	0.4444	0	0.3333	0	0.0364	0.1991	0.3397	0.167	0.1161	0.4037	0.0483	0.155	0	0.036	0.2649	0.6146	0.3333	1.2222	late
-6.0512	-8.34	9.1111	0.0969	0.3267	4.3333	4	0.3333	3.5556	0.5556	0	0.3333	0	0.0368	0.1981	0.3286	0.168	0.1169	0.3667	0.0412	0.1517	0	0.0324	0.2583	0.6307	0.4444	1.1111	late
-5.6851	-7.8878	10	0.0295	0.3286	3.8889	3.5556	0.3333	3.2222	0.5556	0	0.3333	0	0.0356	0.1953	0.3212	0.1214	0.1163	0.3667	0.0398	0.1497	0	0.0323	0.2561	0.6268	0.4444	1.1111	late
-5.8935	-8.34	10	0	0.3519	3.7778	3.3333	0.4444	3.1111	0.4444	0	0.3333	0	0.0338	0.1946	0.3434	0.1243	0.1171	0.3667	0.0404	0.1505	0	0.0321	0.253	0.6215	0.3333	1.1111	late
-7.2003	-9.2356	9.3333	0	0.3019	4.2222	3.6667	0.5556	3.5556	1	0.1111	0.7778	0	0.0385	0.1983	0.264	0.1794	0.1188	0.2778	0.046	0.1531	0.0111	0.0325	0.2524	0.5961	0.6667	1.3333	early
-7.0596	-9.6878	8.6667	0.0295	0.3669	3.3333	3	0.3333	2.8889	1	0.1111	0.7778	0	0.0368	0.1957	0.2323	0.1338	0.118	0.2407	0.0414	0.1508	0.0111	0.0322	0.2496	0.5895	0.6667	1.3333	late
-4.7781	-7.2333	8	0.0969	0.4435	2.8889	2.5556	0.3333	2.4444	0.8889	0.1111	0.6667	0	0.0357	0.1926	0.2212	0.1317	0.1175	0.2222	0.0399	0.1475	0.0111	0.0289	0.2449	0.6536	0.5556	1	late
-5.0989	-7.2333	7.3333	0.2204	0.4242	3.2222	2.7778	0.4444	2.6667	0.8889	0.1111	0.6667	0	0.0375	0.1963	0.2545	0.1369	0.119	0.2444	0.0413	0.1477	0.0111	0.0292	0.246	0.6523	0.5556	1	late
-6.8349	-9.6878	8	0.399	0.4128	3.2222	2.7778	0.4444	2.6667	1	0.1111	0.7778	0	0.0397	0.2007	0.236	0.1378	0.1195	0.2074	0.0433	0.1482	0.0111	0.0348	0.2516	0.6223	0.6667	1.3333	late
-4.9807	-7.2333	9.3333	0.6827	0.4657	3	2.5556	0.4444	2.4444	0.8889	0.1111	0.7778	0	0.0306	0.1978	0.2206	0.0889	0.1178	0.1556	0.0344	0.146	0.0296	0.0287	0.2542	0.6435	0.5556	1.1111	late
-5.7824	-7.6856	10	0.6827	0.4121	3.4444	2.8889	0.5556	2.6667	1.3333	0.2222	1	0	0.039	0.2053	0.2101	0.1379	0.1197	0.1407	0.0433	0.1518	0.0481	0.0295	0.2587	0.6203	0.8889	1.5556	late
-8.8121	-10.14	10.6667	0.5715	0.3436	3.6667	3.1111	0.5556	2.8889	1.6667	0.2222	1.3333	0	0.0517	0.2155	0.1651	0.1409	0.1206	0.0852	0.0674	0.1592	0.0481	0.0401	0.2713	0.5837	1.1111	1.7778	late
-7.9451	-9.2444	12	0.399	0.3598	3.6667	3.1111	0.5556	2.8889	1.1111	0.1111	0.8889	0	0.0489	0.2181	0.1667	0.0877	0.1193	0.0815	0.0667	0.1618	0.037	0.042	0.2802	0.5787	0.7778	1.7778	late
-8.1226	-8.7922	13.3333	0.2204	0.2977	4.3333	3.6667	0.5556	3.3333	1.2222	0.1111	1	0	0.0513	0.2233	0.1889	0.0897	0.1196	0.1037	0.0684	0.1643	0.037	0.043	0.2854	0.5748	0.8889	1.8889	late
-9.8854	-8.7922	14.6667	0.0969	0.2094	4.7778	4.1111	0.5556	3.7778	1.2222	0.1111	1	0	0.0567	0.2327	0.2074	0.1338	0.1217	0.1037	0.0685	0.1689	0.037	0.0457	0.2945	0.5162	0.8889	2.1111	late
-12.0251	-11.6989	16	0.0295	0.1962	4.5556	3.7778	0.6667	3.5556	1.2222	0.1111	1	0	0.0584	0.2384	0.2037	0.141	0.1223	0.0815	0.0749	0.1746	0.037	0.047	0.2991	0.51	0.8889	2.1111	early
-10.3756	-9.2444	16	0	0.2232	5.1111	4.1111	0.7778	3.7778	1.1111	0.1111	0.8889	0	0.0559	0.2375	0.2185	0.1437	0.1217	0.1037	0.0725	0.1755	0.037	0.0422	0.2984	0.54	0.7778	1.7778	late
-11.6673	-11.6989	16	0	0.1951	5.2222	4.1111	0.8889	3.7778	1.1111	0.1111	0.8889	0	0.0574	0.2422	0.2556	0.1437	0.1223	0.1407	0.0725	0.1796	0.037	0.0411	0.2978	0.5461	0.7778	1.5556	late
-14.7703	-14.6056	16	0	0.166	5.5556	4.3333	1	4	1.2222	0.1111	1	0	0.0782	0.2528	0.2204	0.1805	0.1234	0.1333	0.0922	0.1855	0.0185	0.0508	0.3053	0.5231	0.7778	1.8889	early
-13.992	-14.1533	16	0	0.213	5.2222	4	1	3.7778	1	0.1111	0.8889	0	0.0726	0.2528	0.2124	0.1548	0.123	0.1111	0.091	0.1856	0	0.0521	0.3087	0.5255	0.5556	1.5556	early
-10.9352	-11.2467	16	0	0.2646	4.8889	3.7778	0.8889	3.5556	0.6667	0.1111	0.5556	0	0.06	0.2461	0.2019	0.1492	0.1214	0.1111	0.0674	0.1807	0	0.0415	0.3005	0.5581	0.3333	1.2222	late
-10.8261	-11.2467	16	0	0.265	4.7778	3.7778	0.7778	3.5556	0.7778	0.1111	0.6667	0	0.0612	0.2479	0.1907	0.1486	0.1217	0.1296	0.0666	0.1782	0	0.0393	0.294	0.5779	0.4444	1.1111	early
-10.3401	-11.2467	16	0	0.2497	4.5556	3.5556	0.8889	3.3333	0.6667	0.1111	0.5556	0	0.0601	0.2507	0.2056	0.1716	0.1226	0.1444	0.0675	0.1766	0	0.0391	0.2965	0.5699	0.3333	1.2222	early
-7.9805	-10.7944	14.7778	0	0.3239	4.4444	3.4444	0.8889	3.2222	0.6667	0.1111	0.5556	0	0.0554	0.2461	0.2241	0.1278	0.1212	0.1815	0.068	0.1724	0	0.0377	0.2925	0.5848	0.3333	1	early
-5.3472	-7.8878	13.5556	0.0295	0.391	3.8889	3.1111	0.6667	2.8889	0.6667	0.1111	0.5556	0	0.0514	0.2392	0.2685	0.1152	0.1192	0.2556	0.0602	0.1657	0	0.036	0.2896	0.6169	0.3333	1	late
-4.8531	-7.4356	12.3333	0.0969	0.3818	3.5556	2.8889	0.6667	2.6667	0.6667	0.1111	0.5556	0	0.0523	0.2401	0.2722	0.1375	0.1198	0.2704	0.0632	0.1645	0	0.0354	0.2891	0.6156	0.3333	1.1111	late
-3.5168	-5.8767	11.1111	0.2204	0.359	3.4444	2.8889	0.5556	2.6667	0.8889	0.2222	0.6667	0	0.053	0.2388	0.2685	0.1619	0.1206	0.2667	0.0702	0.1635	0	0.0474	0.2955	0.6013	0.4444	1.2222	late
-1.1489	-3.4222	9.8889	0.399	0.4107	3.2222	2.8889	0.3333	2.5556	0.5556	0.2222	0.3333	0	0.0369	0.2332	0.2815	0.1724	0.1195	0.2778	0.0507	0.1568	0	0.0385	0.2919	0.6203	0.3333	0.7778	late
-3.5649	-6.3289	9.2222	0.601	0.3652	3.1111	2.8889	0.2222	2.5556	0.4444	0.1111	0.3333	0	0.0391	0.232	0.263	0.1513	0.1179	0.2778	0.0468	0.1532	0	0.0471	0.2959	0.6142	0.3333	1	late
-4.5881	-7.6767	8.5556	0.75	0.3565	3.1111	2.8889	0.2222	2.5556	0.4444	0.1111	0.3333	0	0.0392	0.232	0.263	0.1514	0.1165	0.2778	0.0464	0.152	0	0.0512	0.3032	0.5956	0.3333	1.2222	late
-5.3845	-8.5722	7.8889	0.8063	0.3156	3.1111	2.8889	0.2222	2.4444	0.3333	0.1111	0.2222	0	0.0385	0.2316	0.2593	0.1558	0.1154	0.2593	0.0436	0.1525	0	0.0517	0.3093	0.5895	0.2222	1.1111	late
-10.0903	-11.4789	7.2222	0.75	0.3127	3.1111	3	0.1111	2.6667	0.5556	0.1111	0.4444	0	0.0489	0.2367	0.2296	0.1675	0.1142	0.2407	0.0484	0.1576	0	0.0545	0.3136	0.5865	0.3333	1	late
-13.6933	-14.3856	7.7778	0.601	0.2422	3.2222	3.1111	0.1111	2.7778	0.7778	0.1111	0.6667	0	0.0552	0.2424	0.2	0.1688	0.113	0.2037	0.0519	0.1636	0.0185	0.0557	0.3207	0.5667	0.5556	1.1111	late
-15.1158	-15.7333	8.3333	0.399	0.2066	3.5556	3.4444	0.1111	3.1111	0.7778	0.1111	0.6667	0	0.0576	0.2465	0.1259	0.1695	0.1116	0.1296	0.0533	0.1678	0.0185	0.0562	0.3248	0.5408	0.5556	1.2222	late
-17.2644	-17.0811	8.8889	0.2204	0.1628	3.5556	3.5556	0	3.3333	0.8889	0.1111	0.7778	0	0.0627	0.2486	0.0889	0.1478	0.1099	0.0926	0.0528	0.1708	0.0185	0.0619	0.3326	0.5151	0.6667	1.4444	late
-20.4698	-18.64	9.4444	0.0969	0.1601	3.7778	3.7778	0	3.5556	1	0	1	0	0.0714	0.2536	0.0714	0.1596	0.1083	0.0593	0.0581	0.173	0.0296	0.0532	0.331	0.5202	0.6667	1.3333	late
-20.5237	-18.64	10	0.0295	0.1564	3.6667	3.6667	0	3.4444	1	0	1	0	0.0687	0.252	0.0603	0.1131	0.1064	0.0481	0.0604	0.1738	0.0296	0.0528	0.3297	0.5243	0.6667	1.4444	early
-18.697	-16.1856	10	0	0.2088	3.6667	3.6667	0	3.4444	0.8889	0	0.8889	0	0.0638	0.2479	0.0603	0.11	0.1044	0.0481	0.0597	0.1721	0.0296	0.0425	0.323	0.5473	0.5556	1.2222	early
-20.6278	-17.7444	9.2222	0	0.167	3.6667	3.6667	0	3.4444	0.8889	0	0.8889	0	0.0641	0.2461	0.0603	0.1111	0.1041	0.0481	0.0604	0.1687	0.0296	0.04	0.3201	0.5497	0.5556	1.3333	early
-19.5561	-16.8489	8.4444	0.0295	0.2682	3.6667	3.6667	0	3.5556	0.8889	0	0.8889	0	0.0624	0.2412	0.0788	0.106	0.1024	0.0667	0.0587	0.1626	0.0296	0.0392	0.3133	0.5856	0.5556	1.3333	late
-17.6712	-16.8489	7.6667	0.0969	0.2891	3.8889	3.8889	0	3.7778	0.6667	0	0.6667	0	0.0514	0.2348	0.1159	0.1021	0.1012	0.0704	0.0513	0.1543	0.0296	0.0366	0.3068	0.6027	0.4444	1.2222	early
-15.1152	-16.8489	8.4444	0.2204	0.3287	4	4	0	3.7778	0.4444	0	0.4444	0	0.045	0.228	0.1307	0.1054	0.1001	0.0926	0.0499	0.1488	0.0111	0.0349	0.3011	0.6229	0.2222	1.2222	late
-15.5868	-18.4078	9.2222	0.3694	0.3615	4	3.8889	0.1111	3.6667	0.4444	0	0.4444	0	0.0429	0.2267	0.1307	0.1059	0.0992	0.0926	0.0531	0.1472	0.0111	0.0346	0.2983	0.6378	0.2222	1.1111	late
-16.3591	-19.9667	10	0.5042	0.3647	4.2222	4	0.2222	3.7778	0.5556	0	0.5556	0	0.0417	0.2288	0.1571	0.1122	0.0981	0.1148	0.058	0.1476	0.0296	0.0333	0.2957	0.6378	0.2222	1	late
-14.8031	-18.4078	10.7778	0.5592	0.3647	4.1111	3.8889	0.2222	3.6667	0.3333	0	0.3333	0	0.0329	0.225	0.1857	0.0932	0.0968	0.1519	0.0464	0.1451	0.0556	0.0311	0.2945	0.6335	0.2222	1.5556	early
-14.4933	-17.9556	11.5556	0.5042	0.3615	3.8889	3.6667	0.2222	3.5556	0.3333	0	0.3333	0	0.0319	0.2237	0.1857	0.0943	0.0956	0.1519	0.0412	0.145	0.0556	0.0315	0.2941	0.6298	0.2222	1.5556	late
-16.459	-20.41	12.3333	0.3694	0.3301	4.3333	4	0.3333	3.8889	0.4444	0	0.4444	0	0.038	0.2301	0.2005	0.0947	0.0947	0.163	0.0391	0.1492	0.0926	0.0321	0.2949	0.6201	0.3333	1.5556	late
-16.5015	-20.41	13.8889	0.2204	0.3291	4.7778	4.3333	0.4444	4.2222	0.6667	0	0.6667	0	0.0445	0.2366	0.227	0.1009	0.0937	0.1852	0.0438	0.1564	0.1296	0.0339	0.2977	0.6079	0.4444	1.5556	late
-16.8561	-20.41	15.4444	0.0969	0.2573	4.8889	4.4444	0.4444	4.2222	0.7778	0	0.7778	0	0.0476	0.2402	0.2122	0.1138	0.0931	0.1704	0.0494	0.1633	0.1667	0.0362	0.3024	0.561	0.5556	1.7778	early
-14.3881	-17.5033	17	0.0295	0.2853	4.6667	4.2222	0.4444	4	0.7778	0	0.7778	0	0.0507	0.2395	0.1788	0.0852	0.0912	0.1593	0.0534	0.1683	0.1667	0.0362	0.3012	0.5614	0.5556	1.7778	late
-17.5747	-17.5033	17	0	0.2461	4.5556	4.1111	0.4444	4	1	0	1	0	0.0646	0.2433	0.1566	0.0815	0.0894	0.137	0.0757	0.172	0.1667	0.0411	0.3056	0.5419	0.6667	2.1111	late
-16.5288	-15.0489	17	0	0.2073	4.5556	4.2222	0.3333	4.1111	1	0	1	0	0.0675	0.2439	0.1566	0.0857	0.0888	0.137	0.092	0.1713	0.1667	0.0511	0.3093	0.5036	0.6667	2.2222	early
-13.8877	-12.5944	17	0	0.2725	4.2222	4	0.2222	3.7778	0.7778	0	0.7778	0	0.0635	0.2373	0.1302	0.0848	0.0875	0.1148	0.1036	0.1659	0.1481	0.0481	0.3026	0.5265	0.5556	2	late
-12.5491	-12.5944	17	0	0.3101	4.5556	4.3333	0.2222	4.1111	0.6667	0	0.6667	0	0.0653	0.2319	0.0968	0.0801	0.0857	0.0889	0.1203	0.1609	0.1111	0.048	0.2973	0.54	0.4444	1.4444	late
-12.7262	-13.0467	17	0	0.2928	4.7778	4.5556	0.2222	4.2222	0.6667	0	0.6667	0	0.0744	0.2292	0.0857	0.0794	0.084	0.0778	0.1359	0.1554	0.1111	0.0516	0.2952	0.537	0.4444	1.4444	late
-10.135	-10.14	17	0	0.309	4.3333	4.2222	0.1111	3.8889	0.5556	0	0.5556	0	0.0689	0.2218	0.0709	0.0806	0.0833	0.0667	0.1485	0.1468	0.0741	0.0573	0.2897	0.5467	0.3333	1.3333	late
-7.9552	-10.14	17	0	0.393	3.8889	3.8889	0	3.5556	0.3333	0	0.3333	0	0.0618	0.2111	0.0815	0.0722	0.0816	0.0815	0.1545	0.1361	0.037	0.0544	0.2775	0.579	0.2222	1	early
-7.3576	-10.14	17	0	0.4442	3.5556	3.5556	0	3.3333	0.2222	0	0.2222	0	0.059	0.2031	0.0963	0.0655	0.0799	0.0963	0.1589	0.126	0	0.0524	0.2682	0.6111	0.1111	0.7778	late
-7.3911	-10.14	15.6667	0	0.4296	3.5556	3.5556	0	3.2222	0.2222	0	0.2222	0	0.0634	0.1966	0.0852	0.0687	0.0783	0.0852	0.1623	0.1163	0	0.0543	0.2619	0.6138	0.1111	0.7778	late
-3.6707	-7.6856	14.3333	0.0295	0.5116	3.3333	3.3333	0	2.8889	0	0	0	0	0.055	0.1863	0.0852	0.0737	0.0767	0.0852	0.1435	0.1056	0	0.0522	0.2481	0.6246	0	0.3333	late
-3.2796	-7.6856	13	0.0969	0.5399	3	3	0	2.4444	0	0	0	0	0.056	0.1755	0.0852	0.0725	0.0743	0.0852	0.1266	0.0966	0	0.0439	0.2337	0.6296	0	0.2222	late
-3.1964	-7.6856	11.6667	0.2204	0.5704	2.7778	2.7778	0	2.3333	0	0	0	0	0.0569	0.1655	0.0852	0.0649	0.0715	0.0852	0.1095	0.0889	0	0.0424	0.2228	0.6323	0	0.2222	late
-2.3238	-7.6856	10.3333	0.399	0.6759	2.2222	2.2222	0	1.7778	0	0	0	0	0.0527	0.1553	0.0741	0.0523	0.0687	0.0741	0.0919	0.0821	0	0.0405	0.2099	0.6786	0	0.1111	late
-1.9384	-7.9912	9.5	0.601	0.7245	1.875	1.875	0	1.5	0	0	0	0	0.0451	0.1494	0.0833	0.0525	0.0679	0.0833	0.0833	0.0786	0	0.0379	0.2024	0.6905	0	0	late
-2.2847	-8.9657	8.4286	0.7143	0.772	1.8571	1.8571	0	1.4286	0	0	0	0	0.0477	0.1434	0.0952	0.0547	0.0663	0.0952	0.0745	0.0754	0	0.0317	0.1958	0.6973	0	0	late
-1.1616	-5.905	7	0.8333	0.7746	1.8333	1.8333	0	1.3333	0	0	0	0	0.0523	0.1395	0.0556	0.0606	0.0649	0.0556	0.0656	0.0725	0	0.033	0.1913	0.6944	0	0	late
-1.2621	-6.038	5	1	0.7719	1.8	1.8	0	1.2	0	0	0	0	0.0572	0.134	0	0.0567	0.0629	0	0.0566	0.0699	0	0.0354	0.1855	0.6733	0	0	late
-2.7148	-3.1917	8	0.4	0.5099	3.5	3.1667	0	2.8333	1.3333	1	0.3333	0	0.0283	0.217	0.3944	0.0513	0.1595	0.4167	0.0344	0.1496	0	0.0302	0.2856	0.7418	0.6667	4.3333	late
-0.1457	-1.17	7.4286	0.3333	0.4272	4.2857	3.8571	0	3	1	0.7143	0.2857	0	0.0326	0.2219	0.3095	0.0763	0.1617	0.3095	0.0329	0.1527	0	0.029	0.2836	0.7276	0.5714	4	late
-3.6159	-4.2025	8.875	0.2857	0.3948	4.125	3.875	0	3.5	1.25	0.5	0.75	0	0.0335	0.223	0.2375	0.0576	0.1565	0.2708	0.0451	0.1605	0	0.0292	0.283	0.6915	0.875	3.625	late
-4.6995	-5.4244	9.1111	0.25	0.4223	3.8889	3.6667	0	3.2222	0.8889	0.4444	0.4444	0	0.0343	0.222	0.2259	0.0554	0.1555	0.2407	0.0376	0.1606	0	0.0319	0.282	0.6901	0.5556	3.1111	late
-6.9808	-8.3311	10.1111	0.2222	0.3854	4.3333	4.2222	0	3.6667	0.8889	0.1111	0.7778	0	0.05	0.2299	0.1783	0.058	0.1544	0.1963	0.0585	0.1661	0.0111	0.0277	0.2784	0.6723	0.5556	2.4444	late
-10.3283	-11.2378	11	0.0969	0.3025	3.8889	3.8889	0	3.6667	0.5556	0	0.5556	0	0.0498	0.2334	0.1413	0.0554	0.1539	0.1593	0.0643	0.1678	0.0111	0.0393	0.2877	0.6172	0.3333	2.4444	late
-9.0177	-10.3422	11	0.0295	0.386	3.6667	3.6667	0	3.4444	0.7778	0	0.7778	0	0.0485	0.2323	0.1005	0.0478	0.1497	0.1037	0.0726	0.1707	0.0111	0.0345	0.2828	0.6367	0.3333	1.8889	late
-6.2986	-7.4356	11.1111	0	0.4017	3.5556	3.5556	0	3.4444	0.6667	0	0.6667	0	0.0519	0.2317	0.0635	0.045	0.1478	0.0667	0.077	0.1679	0.0111	0.0295	0.2769	0.6618	0.3333	1.2222	late
-11.8668	-13.2489	12.6667	0	0.3239	3.3333	3.3333	0	3.3333	0.3333	0	0.3333	0	0.0471	0.2351	0.037	0.0383	0.1468	0.037	0.0585	0.165	0	0.0401	0.2842	0.6313	0.2222	1.2222	late
-14.8121	-14.5967	14.2222	0	0.294	4.1111	4.1111	0	4.1111	1.1111	0.1111	1	0	0.0757	0.2458	0.0455	0.0602	0.1499	0.0519	0.0934	0.1684	0.0222	0.0339	0.2822	0.6399	0.5556	0.6667	late
-14.0441	-17.5033	15.7778	0.0295	0.3646	3.3333	3.3333	0	3.3333	0.5556	0.1111	0.4444	0	0.0595	0.2399	0.0376	0.0494	0.1481	0.0407	0.0788	0.1615	0.0111	0.0352	0.2807	0.6388	0.3333	0.4444	late
-14.8611	-18.4078	17.2222	0.0969	0.3764	3.1111	3.1111	0	3.1111	0.6667	0.3333	0.3333	0.2222	0.0523	0.2367	0.0376	0.0483	0.1472	0.0407	0.0785	0.1577	0.0111	0.0391	0.2854	0.6314	0.3333	1	late
-11.288	-13.49	17.4444	0.2204	0.3673	2.7778	2.7778	0	2.6667	0.8889	0.3333	0.5556	0.2222	0.0595	0.2364	0.019	0.0536	0.1485	0.0222	0.0907	0.1558	0.0111	0.0351	0.2859	0.6652	0.5556	1.4444	late
-11.609	-15.5011	20.4444	0.399	0.3352	2.3333	2.3333	0	2.1111	0.8889	0.4444	0.1111	0.6667	0.044	0.237	0.0481	0.0465	0.1498	0.037	0.0669	0.1507	0	0.0427	0.2933	0.6384	0.4444	1.7778	late
-12.0764	-14.8378	22	0.601	0.2486	2.8889	2.7778	0	2.5556	1.5556	0.7778	0.4444	0.6667	0.0571	0.2463	0.0741	0.0711	0.1588	0.0407	0.0707	0.1507	0.0111	0.0464	0.3019	0.6141	0.7778	2	late
-9.0426	-11.0356	23.5556	0.7796	0.3375	2.5556	2.3333	0	2.1111	1.3333	0.5556	0.4444	0.4444	0.0531	0.2412	0.063	0.0638	0.1588	0.0296	0.0656	0.1501	0.0111	0.0444	0.3017	0.5989	0.6667	2	late
-10.0572	-15.0489	25	0.9031	0.3255	2.3333	2.1111	0	2	1.7778	1	0.3333	0.8889	0.0484	0.2416	0.063	0.0587	0.1588	0.0296	0.058	0.1486	0.0111	0.0476	0.3032	0.5947	0.8889	2.4444	late
-8.1149	-11.4789	25	0.9705	0.3958	2.2222	2	0	1.7778	1	0.5556	0.3333	0.2222	0.0388	0.2314	0.0333	0.0624	0.1567	0.0111	0.057	0.1476	0.0111	0.0434	0.3069	0.5913	0.5556	3	late
-4.8537	-7.2333	25	1	0.3762	1.5556	1.4444	0	1.1111	1.5556	0.7778	0	1.1111	0.0375	0.2289	0.0222	0.0566	0.1547	0	0.0489	0.1472	0	0.0416	0.3026	0.5958	0.7778	3.1111	late
-7.9993	-12.1422	25	1	0.3201	1.3333	1.1111	0	0.8889	2	0.6667	0.6667	0.7778	0.0459	0.2373	0.0556	0.0537	0.1603	0	0.0694	0.154	0.0222	0.0445	0.306	0.6047	0.7778	3	late
-4.7786	-7.6767	25	1	0.3512	1.8889	1.5556	0	1.2222	1.5556	0.5556	0.4444	0.5556	0.0438	0.2351	0.0333	0.0604	0.163	0	0.0622	0.154	0.0111	0.0427	0.3065	0.585	0.7778	3	late
-2.7488	-6.3289	25	1	0.3637	1.3333	1.1111	0	0.8889	1.7778	0.5556	0.4444	0.5556	0.0463	0.2376	0.0519	0.0524	0.1621	0.0185	0.0583	0.1508	0.0111	0.0385	0.2973	0.6175	1	2.4444	late
-2.4906	-5.8767	25	1	0.5258	1	0.7778	0	0.6667	1.1111	0.3333	0.4444	0.1111	0.0382	0.2243	0.1519	0.0406	0.1549	0.1296	0.0539	0.1468	0.0111	0.033	0.2917	0.6857	0.6667	2.3333	late
-1.6522	-4.3267	25	1	0.404	1.4444	1.3333	0	1.2222	0.6667	0.4444	0.1111	0.2222	0.0323	0.2167	0.1481	0.0373	0.1529	0.1481	0.0408	0.1418	0	0.0384	0.2961	0.6836	0.5556	2.3333	late
-0.993	-2.5267	25	1	0.4478	0.6667	0.6667	0	0.6667	1.2222	0.3333	0.2222	0.5556	0.0347	0.2207	0.1593	0.0313	0.1511	0.1481	0.0562	0.142	0	0.0339	0.2897	0.7101	0.6667	2	late
-4.1081	-5.2222	25	1	0.348	1	1	0	0.5556	1.1111	0.3333	0.4444	0.4444	0.0396	0.2294	0.1519	0.0452	0.1608	0.1407	0.0743	0.1505	0	0.0467	0.3008	0.6409	0.6667	2.5556	early
-5.0605	-6.3289	25	1	0.2368	1.5556	1.5556	0	1.2222	1.7778	0.7778	0.6667	0.6667	0.0537	0.2437	0.0989	0.0567	0.169	0.0852	0.091	0.1557	0.0111	0.0493	0.3083	0.5934	0.8889	3.1111	late
-6.0927	-7.6767	25	1	0.3352	1.2222	1.2222	0	0.6667	1.6667	0.5556	0.6667	0.4444	0.0566	0.2464	0.2989	0.0764	0.1722	0.2815	0.0911	0.1615	0.0111	0.0422	0.3063	0.6464	0.8889	3.3333	late
-7.7677	-8.5811	25	1	0.2357	1.6667	1.6667	0	1.1111	1.7778	1.2222	0.4444	0.8889	0.0546	0.2494	0.2138	0.0889	0.1773	0.2074	0.074	0.1667	0.0111	0.06	0.3136	0.6153	1	3.3333	late
-9.2992	-9.6878	25	1	0.1971	1.8889	1.8889	0	1.2222	1.5556	0.7778	0.5556	0.5556	0.0562	0.2601	0.2074	0.0925	0.1842	0.163	0.1119	0.1816	0.0185	0.0548	0.3207	0.5803	1.1111	3.2222	late
-12.8076	-15.0489	25	1	0.1924	1.7778	1.6667	0	1.5556	2.5556	1.2222	1.2222	1.2222	0.0724	0.2735	0.1497	0.0763	0.1864	0.1037	0.1491	0.1898	0.0407	0.0574	0.323	0.5458	1.1111	3	late
-11.9189	-14.3856	26.2222	1	0.2004	2.4444	2.2222	0.1111	1.5556	2.3333	1	0.8889	0.7778	0.0879	0.2831	0.1608	0.1358	0.1972	0.1	0.1332	0.1873	0.0296	0.0527	0.324	0.5178	1.3333	3.6667	late
-8.9851	-11.0356	23.6667	1	0.2746	1.7778	1.4444	0.1111	1.1111	2.2222	1.4444	0.5556	1.1111	0.0698	0.2724	0.1571	0.1465	0.197	0.1074	0.1008	0.1803	0.0296	0.048	0.3184	0.5401	1.2222	3.4444	late
-10.671	-13.9422	22	1	0.2292	2.4444	2.1111	0.1111	2	2.3333	1.5556	0.5556	1.1111	0.0798	0.2757	0.1868	0.145	0.1997	0.1333	0.0926	0.1723	0.0111	0.0524	0.3186	0.5299	1.2222	3.2222	late
-10.0676	-12.5944	20.3333	0.9705	0.1918	1.7778	1.5556	0.1111	1.3333	1.8889	1.1111	0.5556	0.6667	0.0626	0.26	0.1545	0.1259	0.1914	0.0778	0.0818	0.1669	0.037	0.0543	0.3162	0.5054	1.3333	3.3333	late
-7.1978	-11.0356	17.4444	0.9327	0.322	1.3333	0.8889	0.1111	1.2222	1.5556	1.2222	0.3333	0.8889	0.0425	0.2517	0.1926	0.0787	0.1848	0.1296	0.0785	0.1607	0.0185	0.0448	0.3071	0.5334	1	2.8889	late
-8.5107	-11.4878	20.7778	0.8765	0.2258	2.2222	1.7778	0.3333	1.5556	1.6667	1.1111	0.3333	0.8889	0.0721	0.2568	0.1831	0.1155	0.1858	0.1148	0.0859	0.1549	0.0185	0.0512	0.3087	0.5016	0.8889	2.6667	late
-4.9674	-8.1289	14.4444	0.8214	0.3704	1.6667	1.1111	0.2222	1.2222	1	0.6667	0.2222	0.4444	0.0515	0.2427	0.1804	0.1219	0.1791	0.1037	0.0701	0.1476	0.0185	0.0442	0.2997	0.5122	0.6667	2.5556	late
-4.3298	-6.1267	13.6667	0.798	0.3816	1.4444	0.8889	0.2222	1	1.5556	1.4444	0	0.8889	0.0478	0.2349	0.2397	0.1015	0.1733	0.1593	0.0545	0.1395	0	0.044	0.2938	0.5085	0.7778	2.8889	late
-6.0248	-6.7811	12	0.8214	0.291	1.5556	1.2222	0.1111	1.2222	1.1111	0.7778	0.2222	0.4444	0.0471	0.2262	0.1767	0.0911	0.1643	0.1222	0.0513	0.137	0	0.0479	0.2911	0.4805	0.6667	2.6667	late
-4.1884	-6.3378	9.1111	0.8765	0.4345	1.3333	0.7778	0.2222	1.1111	0.8889	0.6667	0.2222	0.2222	0.0383	0.2252	0.2111	0.0726	0.1607	0.1296	0.0503	0.1403	0	0.0386	0.2818	0.4792	0.6667	2	late
-8.148	-11.0356	10	0.9327	0.2764	2.1111	1.5556	0.2222	1.4444	1	0.5556	0.3333	0.2222	0.0509	0.2303	0.2201	0.059	0.1559	0.1852	0.0621	0.1442	0	0.0474	0.2847	0.4275	0.6667	2.2222	late
-4.7928	-8.1289	9.5556	1	0.4978	2.3333	1.5556	0.2222	1.5556	0.5556	0.2222	0.2222	0	0.0491	0.2247	0.2354	0.0502	0.1476	0.1519	0.0659	0.1496	0	0.0334	0.2671	0.5183	0.4444	1.1111	late
-8.926	-14.3856	9	1	0.3419	3	2.4444	0.1111	2.2222	0.8889	0.1111	0.6667	0	0.0524	0.227	0.2762	0.0417	0.1466	0.263	0.0779	0.1529	0	0.0382	0.2684	0.5035	0.7778	1.7778	late
-5.2591	-8.1289	8.4444	0.9705	0.4647	2.4444	1.7778	0.1111	1.8889	0.6667	0.3333	0.3333	0	0.0396	0.2238	0.3228	0.0378	0.1458	0.2815	0.0561	0.1534	0	0.0326	0.2625	0.5359	0.6667	1.3333	late
-6.5006	-11.69	7.7778	0.9031	0.3614	3.2222	2.1111	0.3333	2.1111	0.7778	0.1111	0.4444	0	0.0602	0.2367	0.3624	0.0374	0.1477	0.3333	0.0782	0.1591	0	0.0367	0.2685	0.5141	0.5556	1.5556	late
-5.7273	-11.4789	8.1111	0.7796	0.3111	3.5556	2.8889	0.2222	2.3333	1	0.3333	0.5556	0	0.0573	0.2379	0.3175	0.042	0.1512	0.3037	0.0831	0.1614	0	0.0374	0.27	0.4932	0.8889	2.2222	late
-2.0162	-5.8767	6.6667	0.601	0.3954	3.3333	2.4444	0.3333	2.3333	0.7778	0.3333	0.3333	0	0.0533	0.2339	0.2762	0.0551	0.1549	0.2444	0.069	0.1589	0.0185	0.0316	0.265	0.5804	0.6667	1.3333	late
-3.3457	-8.12	5.8889	0.399	0.3551	2.7778	2	0.2222	1.7778	0.8889	0.4444	0.3333	0	0.0484	0.229	0.3614	0.0599	0.1575	0.3185	0.0621	0.1557	0.1296	0.0318	0.2681	0.571	0.7778	2.2222	late
-3.4199	-6.7722	5.4444	0.25	0.3108	2.8889	2.2222	0.4444	1.8889	1.1111	0.7778	0.3333	0.2222	0.0416	0.2308	0.319	0.068	0.1633	0.2815	0.0581	0.1572	0.1481	0.035	0.2758	0.5775	0.7778	2	late
-2.5226	-5.8767	4.3333	0.1937	0.3349	2.2222	1.4444	0.3333	1.4444	0.8889	0.6667	0.2222	0.2222	0.0345	0.2305	0.3593	0.0591	0.1627	0.2963	0.0475	0.1561	0.1481	0.0335	0.2795	0.5697	0.5556	2.4444	late
-4.9504	-7.2244	4.4444	0.25	0.3342	1.7778	1.2222	0.3333	1.1111	1.4444	1	0.4444	0.6667	0.0427	0.236	0.2677	0.055	0.1675	0.2407	0.0598	0.1598	0.1296	0.0393	0.2896	0.5541	0.6667	3.1111	late
-3.8133	-5.8767	3.8889	0.3694	0.3086	2.6667	2	0.5556	1.6667	1.6667	1	0.6667	0.6667	0.0553	0.246	0.2048	0.0864	0.1755	0.1481	0.0688	0.1646	0.0556	0.0386	0.2925	0.5491	0.8889	2.6667	late
-2.6115	-2.97	3.7778	0.5337	0.3747	2	1.6667	0.2222	1.4444	1.5556	1	0.5556	0.4444	0.0481	0.243	0.2344	0.0919	0.1809	0.1481	0.054	0.1627	0.2407	0.0372	0.2948	0.5815	1.1111	2.6667	late
-4.8056	-8.3311	4.7778	0.6561	0.369	2.3333	1.7778	0.4444	1.5556	2.2222	1.4444	0.7778	0.8889	0.0494	0.2421	0.1677	0.0803	0.1811	0.1481	0.0563	0.1643	0.1667	0.0357	0.2983	0.6212	1.1111	2	late
-3.2591	-5.4333	4.4444	0.695	0.3374	2.5556	2.2222	0.2222	1.7778	1.1111	0.6667	0.4444	0.2222	0.0358	0.2387	0.1407	0.0704	0.1825	0.1111	0.0388	0.1633	0.1481	0.0326	0.3019	0.6078	0.7778	2.1111	late
-9.8217	-10.5833	4.7778	0.6716	0.2417	2.3333	1.7778	0.4444	1.5556	2.5556	1.4444	1.1111	1.1111	0.0634	0.2536	0.1354	0.0681	0.1865	0.1481	0.0679	0.1708	0.1296	0.0503	0.3181	0.5738	1.3333	2.6667	late
-9.6745	-12.1422	4.8889	0.601	0.2611	3.4444	3	0.3333	2.3333	1.5556	0.8889	0.6667	0.6667	0.0512	0.2512	0.1381	0.0753	0.1877	0.1296	0.0527	0.1697	0.0185	0.0444	0.3173	0.5626	0.7778	2.4444	early
-8.6436	-9.2356	5.4444	0.4775	0.2566	3.6667	3.3333	0.2222	2.8889	1.4444	0.5556	0.8889	0.4444	0.0537	0.2532	0.1011	0.0839	0.192	0.0852	0.0531	0.172	0.037	0.0512	0.3216	0.5622	1	2.3333	late
-8.9908	-9.6789	6.1111	0.3317	0.3144	3.7778	3.2222	0.2222	3	1.6667	0.5556	1.1111	0.4444	0.0589	0.2528	0.1048	0.0801	0.1899	0.0667	0.06	0.1704	0.0593	0.0503	0.3196	0.5883	0.8889	1.8889	late
-8.6734	-9.2356	6.2222	0.1909	0.2775	4.2222	4	0	3.3333	1.3333	0.3333	1	0.2222	0.0493	0.2486	0.0963	0.0688	0.1872	0.0667	0.053	0.168	0.0593	0.047	0.3167	0.5712	0.7778	1.5556	early
-10.9136	-11.69	6.2222	0.0969	0.2469	4	3.5556	0.2222	3.3333	1.4444	0.2222	1.1111	0.2222	0.0609	0.2543	0.0963	0.0535	0.1861	0.1037	0.0658	0.1709	0.0593	0.0509	0.3217	0.5736	0.8889	1.5556	early
-12.4812	-15.0489	5.8889	0.0591	0.2161	3.6667	3.3333	0.2222	2.8889	1.3333	0.4444	0.7778	0.2222	0.0566	0.2513	0.0963	0.0797	0.1878	0.1037	0.0599	0.1659	0.0222	0.0545	0.3214	0.5328	0.7778	2.2222	early
-9.6972	-10.7944	5.4444	0.0969	0.236	4.5556	4.1111	0.2222	3.6667	1	0.3333	0.5556	0.2222	0.0521	0.2487	0.163	0.0904	0.1863	0.163	0.0488	0.1622	0.0741	0.0526	0.3159	0.5145	0.7778	2.2222	early
-9.9673	-10.1311	5.7778	0.2204	0.2092	3.4444	3.1111	0.2222	2.7778	1.6667	0.3333	1.2222	0	0.0608	0.2527	0.1815	0.0757	0.1827	0.1704	0.0664	0.1633	0.0815	0.0584	0.316	0.4929	0.8889	2.7778	early
-10.3564	-11.69	4.8889	0.3694	0.2453	3.2222	2.8889	0.2222	2.4444	1.6667	0.7778	0.8889	0.4444	0.059	0.2498	0.2074	0.0766	0.1805	0.1889	0.0652	0.1613	0.0593	0.0548	0.3107	0.531	0.7778	2.4444	early
-6.5457	-6.7722	4.5556	0.5042	0.2817	2.5556	2.3333	0.1111	2.1111	1.7778	0.5556	1	0.2222	0.0544	0.2472	0.2444	0.0583	0.1775	0.2519	0.0614	0.1604	0.0963	0.0469	0.3066	0.5488	0.8889	2.6667	early
-8.4203	-10.5833	5.3333	0.5592	0.2663	3.5556	3.2222	0.3333	2.5556	1.7778	0.5556	1.1111	0.2222	0.0614	0.2501	0.2556	0.0772	0.1778	0.2259	0.0685	0.1613	0.0778	0.0458	0.3015	0.5526	0.7778	2.6667	late
-5.5665	-6.7811	7	0.399	0.2988	2.2222	2.1111	0.1111	1.6667	1.4444	0.6667	0.6667	0	0.0472	0.2364	0.1889	0.0638	0.1664	0.1963	0.0513	0.1551	0.0556	0.0416	0.2917	0.5369	0.8889	2.8889	late
-4.3088	-5.8856	8	0.3173	0.3695	2.7778	2.4444	0.3333	1.6667	0.7778	0.3333	0.4444	0	0.0393	0.232	0.2704	0.0484	0.1623	0.2704	0.0545	0.1545	0.0185	0.0408	0.2894	0.5724	0.5556	2.4444	late
-4.3446	-5.2222	8.2222	0.3173	0.3266	1.6667	1.4444	0.1111	1.1111	1.4444	0.6667	0.7778	0	0.0427	0.2339	0.2407	0.059	0.1618	0.2407	0.0614	0.1568	0.0741	0.0346	0.285	0.5861	0.8889	2.2222	late
-9.7266	-12.1422	10.1111	0.4285	0.2754	2.4444	2.2222	0.1111	1.6667	1.5556	0.5556	1	0	0.0513	0.2382	0.2519	0.0564	0.1598	0.2222	0.0752	0.1598	0.0741	0.0462	0.2896	0.5477	1	2.2222	early
-9.5479	-15.5011	12.1111	0.7796	0.3967	1.3333	1.1111	0	1.1111	1.3333	0.6667	0.6667	0	0.0489	0.2312	0.2148	0.0554	0.1524	0.2222	0.0765	0.1569	0.0556	0.0365	0.2791	0.5658	0.7778	1.7778	late
-9.5235	-15.9533	13	0.9031	0.3743	2	1.8889	0	1.3333	0.8889	0.3333	0.5556	0	0.0481	0.2289	0.1778	0.0482	0.151	0.2037	0.08	0.153	0.0185	0.0443	0.2862	0.5247	0.5556	2.1111	late
-4.657	-10.14	13	0.9705	0.4631	1.3333	1	0	1.1111	1	0.5556	0.4444	0	0.0479	0.2243	0.1778	0.0492	0.1509	0.2593	0.0885	0.1499	0	0.0272	0.2758	0.5722	0.7778	2.1111	late
-9.74	-15.5011	13	1	0.3145	1.7778	1.6667	0	1.1111	1	0.6667	0.3333	0.2222	0.0494	0.226	0.2296	0.0572	0.1559	0.2222	0.0844	0.1442	0	0.0486	0.2884	0.5316	0.6667	2.3333	late
-7.4363	-15.0489	13	1	0.4416	2.1111	1.5556	0.1111	1.4444	0.5556	0.3333	0.2222	0.2222	0.0381	0.2218	0.3481	0.0522	0.1569	0.4259	0.0804	0.1389	0	0.0405	0.2868	0.5277	0.4444	2.1111	late
-8.0749	-16.1556	13.1111	1	0.3538	2.6667	1.7778	0.3333	1.7778	1.1111	0.7778	0.3333	0.2222	0.0533	0.2239	0.3222	0.0596	0.1616	0.3704	0.0874	0.1364	0	0.0356	0.2811	0.5914	0.5556	1.5556	late
-6.4281	-15.4922	13.4444	1	0.5014	2.5556	1.7778	0.3333	1.6667	0.5556	0.4444	0.1111	0.2222	0.0412	0.2164	0.2519	0.0552	0.1631	0.2778	0.0714	0.1291	0	0.037	0.2812	0.6049	0.2222	1.4444	late
-2.9434	-9.6878	13.7778	1	0.4849	3	2.2222	0.3333	2.3333	0.3333	0.2222	0.1111	0	0.0396	0.212	0.2333	0.0571	0.1661	0.2778	0.0639	0.1236	0	0.0243	0.2768	0.6556	0.1111	1.7778	late
-5.5009	-12.1422	14.1111	0.9705	0.3352	2.6667	2	0.3333	2	0.7778	0.6667	0.1111	0.4444	0.0416	0.2162	0.1778	0.0496	0.1721	0.1852	0.0625	0.1199	0	0.0348	0.2814	0.6329	0.3333	1.8889	late
-2.6907	-6.7811	14.3333	0.9031	0.4223	3.3333	2.6667	0.3333	2.4444	0.4444	0.3333	0	0.2222	0.0373	0.2149	0.1772	0.077	0.1768	0.1815	0.0559	0.1166	0	0.0386	0.2865	0.6083	0.3333	2	late
-2.2723	-5.4333	14.5556	0.7796	0.3267	4.8889	3.5556	0.6667	3.3333	0.4444	0.3333	0	0.2222	0.0384	0.219	0.2143	0.0811	0.1814	0.2185	0.064	0.1184	0	0.04	0.2881	0.6376	0.3333	1.8889	late
-1.636	-4.5289	15.1111	0.601	0.3294	4.2222	3.3333	0.4444	3.1111	0.8889	0.7778	0	0.2222	0.0418	0.2199	0.1476	0.0928	0.1815	0.1519	0.0655	0.1204	0	0.0418	0.2901	0.6204	0.5556	2	late
-3.5579	-5.4333	15.4444	0.399	0.3641	4.2222	3.5556	0.3333	3.3333	0.7778	0.5556	0.1111	0	0.0501	0.225	0.0921	0.0943	0.1821	0.0963	0.0712	0.1267	0	0.0369	0.2897	0.6569	0.5556	2	late
-5.5035	-7.4356	15.7778	0.2204	0.2738	4.5556	3.6667	0.4444	3.6667	0.7778	0.4444	0.3333	0	0.0528	0.2323	0.0815	0.0716	0.1834	0.0815	0.0925	0.1363	0	0.0485	0.2996	0.6058	0.5556	2.2222	late
-9.264	-9.6878	16	0.0969	0.2032	4.2222	4	0.1111	3.5556	1.3333	0.6667	0.4444	0	0.0639	0.2407	0.0582	0.1005	0.1856	0.0556	0.1074	0.146	0	0.0551	0.308	0.5625	1.1111	2.7778	late
-11.2278	-12.1422	16	0.0295	0.2012	4.3333	4	0.2222	3.7778	1	0.1111	0.7778	0	0.0614	0.2453	0.0402	0.0896	0.1864	0.0333	0.1288	0.1579	0	0.0561	0.3133	0.5434	0.8889	3.1111	late
-11.9497	-11.69	16	0	0.1326	4.6667	4.2222	0.3333	4	2	1	0.8889	0	0.0702	0.2531	0.0624	0.1162	0.1874	0.0481	0.1391	0.1692	0.0111	0.0606	0.3169	0.5272	1.4444	3.6667	early
-16.342	-14.5967	16	0	0.1376	4.2222	4	0.2222	3.7778	1.6667	0.5556	1	0	0.0772	0.2603	0.055	0.099	0.1868	0.0222	0.1372	0.178	0.0481	0.0555	0.3205	0.5303	1.3333	3.7778	late
-16.4395	-15.7033	16	0	0.1665	4.1111	3.8889	0.2222	3.7778	1.7778	0.4444	1.3333	0	0.0731	0.2608	0.0444	0.0827	0.1844	0.0074	0.1363	0.1852	0.0481	0.063	0.3236	0.5177	1.4444	3	early
-15.0462	-13.9333	16	0	0.1806	4.1111	3.8889	0.2222	3.7778	1.5556	0.4444	1.1111	0	0.0707	0.2599	0.0667	0.0663	0.1808	0.0074	0.1302	0.1911	0.0481	0.0508	0.3179	0.5572	1.3333	2.8889	late
-16.299	-15.9444	16	0	0.1615	4.1111	3.6667	0.4444	3.5556	1.6667	0.2222	1.4444	0.2222	0.0663	0.2584	0.0407	0.0586	0.1802	0	0.1335	0.1949	0.037	0.0558	0.3196	0.5273	1.3333	3.3333	early
-17.5154	-15.9444	16.1111	0	0.172	4.4444	3.8889	0.5556	3.5556	1.5556	0.2222	1.3333	0.2222	0.0648	0.2556	0.037	0.0604	0.1792	0	0.1236	0.1949	0.0222	0.0561	0.3202	0.5361	1.3333	2.6667	late
-10.7525	-10.1311	14.5556	0	0.2738	3.6667	3.2222	0.4444	2.8889	1.2222	0.2222	1	0.2222	0.0499	0.2478	0.0556	0.0525	0.1751	0	0.0905	0.1865	0.0852	0.0489	0.3152	0.5681	1	2.6667	late
-9.0767	-8.2188	14.375	0	0.3329	4	3.625	0.375	3	1.25	0.25	1	0.25	0.0493	0.2427	0.0542	0.0523	0.1727	0	0.0777	0.1826	0.0542	0.0454	0.309	0.5576	1	2.375	late
-8.3002	-8.3729	14.1429	0.0295	0.3454	4.1429	3.7143	0.4286	3.1429	0.8571	0	0.8571	0	0.0487	0.2421	0.0476	0.0457	0.1715	0	0.0592	0.1811	0.0619	0.0439	0.3069	0.579	0.8571	1.8571	late
-5.4616	-4.5483	13.6667	0.1429	0.2864	3.5	3	0.5	2.6667	1.1667	0.6667	0.5	0.6667	0.0394	0.2391	0.0444	0.0684	0.1743	0	0.0474	0.1785	0.0556	0.0464	0.3094	0.5433	0.8333	2	late
-5.0467	-4.41	16.4	0.1667	0.3292	4.2	3.8	0.4	2.8	0.8	0.4	0.4	0.4	0.0385	0.2296	0.02	0.0566	0.1726	0	0.0491	0.1746	0	0.0385	0.3084	0.5435	0.6	2.8	late
-3.7435	-4.41	10.6	0.2	0.3979	3.6	3.2	0.4	2.4	0.6	0.4	0.2	0.4	0.0323	0.2208	0	0.0509	0.1662	0	0.0387	0.1605	0	0.0353	0.2985	0.6014	0.4	2.6	late
-15.7222	-9.642	5.8	0.2	0.2892	0.4	0	0.4	0	4.4	3	1.2	2.8	0.0913	0.3342	0.3495	0.129	0.1985	0.0667	0.1045	0.2859	0.4733	0.0991	0.4175	0.5235	1.2	3.8	late
-16.6543	-12.59	6	0.1667	0.2952	0.3333	0	0.3333	0	4.5	3.1667	1.1667	3	0.0956	0.3395	0.3079	0.1347	0.2016	0.0556	0.1089	0.2856	0.3944	0.1021	0.4251	0.517	1.5	3.8333	late
-18.2662	-14.6957	6.1429	0.1429	0.2577	0.2857	0	0.2857	0	4.4286	3.2857	1	3.1429	0.0925	0.3347	0.2639	0.1375	0.2038	0.0476	0.1062	0.2784	0.3381	0.0992	0.4264	0.5185	1.4286	3.7143	early
-16.4149	-13.5137	6.25	0.125	0.273	0.25	0	0.25	0	4.5	3.375	0.875	3.25	0.0927	0.3299	0.256	0.15	0.2068	0.0417	0.1015	0.2692	0.2958	0.094	0.422	0.5196	1.625	3.375	early
-15.2569	-12.5944	6	0.2222	0.2467	0.4444	0.2222	0.2222	0.2222	4	3	0.7778	2.8889	0.0897	0.3214	0.2275	0.144	0.2051	0.037	0.0966	0.26	0.263	0.0903	0.418	0.5157	1.4444	3.3333	early
-13.3986	-12.5944	6.3333	0.0591	0.2568	0.4444	0.3333	0.1111	0.3333	3.8889	2.7778	0.8889	2.6667	0.089	0.3142	0.1905	0.1421	0.2054	0	0.102	0.2545	0.1519	0.0898	0.4172	0.5231	1.3333	3	early
-13.4434	-12.5944	6	0.0969	0.2887	0.6667	0.5556	0.1111	0.5556	3.8889	2.7778	0.8889	2.6667	0.089	0.3073	0.0794	0.137	0.2031	0	0.1045	0.2474	0.0407	0.088	0.4121	0.5668	1.3333	2.5556	early
-12.5109	-14.1533	5.6667	0.2204	0.3218	0.8889	0.8889	0	0.8889	3.1111	2.3333	0.6667	2.2222	0.0824	0.2947	0.0556	0.1253	0.2001	0	0.0931	0.2331	0.0185	0.0809	0.4032	0.5737	1.2222	2.3333	late
-12.509	-14.1533	5.6667	0.399	0.3519	0.8889	0.8889	0	0.8889	2.5556	1.8889	0.5556	1.7778	0.0761	0.2835	0.0444	0.1088	0.1957	0	0.0861	0.2224	0.0185	0.079	0.3972	0.5819	1.1111	2.1111	late
-9.4041	-11.6989	5.6667	0.5715	0.3911	0.8889	0.8889	0	0.8889	2.3333	1.8889	0.3333	1.7778	0.0738	0.2736	0.0333	0.1063	0.1943	0	0.0819	0.211	0	0.0635	0.3828	0.6089	1.1111	2.1111	late
-7.183	-8.7922	5.6667	0.6827	0.4089	0.8889	0.8889	0	0.8889	1.8889	1.4444	0.3333	1.3333	0.0685	0.2655	0.0222	0.0955	0.1909	0	0.0813	0.2073	0	0.0561	0.3761	0.6225	0.8889	2.1111	late
-4.7347	-6.3378	5.6667	0.6827	0.4396	0.8889	0.8889	0	0.8889	1.8889	1.4444	0.3333	1.3333	0.0657	0.2632	0.0222	0.0899	0.1886	0	0.0763	0.2048	0	0.0517	0.3726	0.6327	0.8889	2.1111	late
-4.8031	-6.3378	5.6667	0.5715	0.4548	0.8889	0.8889	0	0.8889	1.3333	1	0.3333	0.8889	0.0595	0.2597	0	0.0731	0.1843	0	0.0748	0.2083	0	0.0504	0.3739	0.6415	0.5556	2.4444	late
-5.3902	-6.3378	6	0.399	0.4686	0.7778	0.7778	0	0.6667	1.8889	1.4444	0.4444	1.3333	0.0604	0.2683	0.0185	0.0802	0.1852	0	0.0806	0.2189	0	0.0486	0.3739	0.6551	0.6667	2.4444	late
-5.5849	-6.3378	6.3333	0.2204	0.4586	0.7778	0.7778	0	0.5556	1.7778	1.4444	0.3333	1.3333	0.0598	0.2727	0.0556	0.09	0.1854	0.037	0.0771	0.2232	0	0.0495	0.3799	0.6451	0.6667	2.6667	late
-6.6493	-7.2333	6.2222	0.0969	0.3741	0.5556	0.5556	0	0.3333	2.1111	1.6667	0.4444	1.5556	0.0631	0.2797	0.0741	0.1079	0.1874	0.0741	0.0803	0.2299	0	0.0508	0.3863	0.5981	0.7778	3	late
-5.7168	-7.2333	6.1111	0.0591	0.4262	0.2222	0.2222	0	0	2	1.6667	0.3333	1.5556	0.0553	0.2765	0.0741	0.1224	0.1889	0.0741	0.0759	0.2312	0	0.0461	0.3814	0.625	0.6667	2.8889	late
-6.0091	-7.2333	5.6667	0.0969	0.4043	0.8889	0.7778	0	0.3333	2	1.6667	0.3333	1.5556	0.0549	0.2823	0.1074	0.1392	0.1911	0.1074	0.0724	0.2314	0	0.0438	0.3737	0.6396	0.6667	2.7778	early
-6.6727	-8.1289	6.4444	0.2204	0.3913	1.3333	1	0	0.6667	1.8889	1.2222	0.4444	1.1111	0.0562	0.2878	0.1185	0.1354	0.1877	0.1444	0.0719	0.2338	0	0.047	0.3734	0.6242	0.6667	2.5556	late
-7.0472	-9.4767	7.2222	0.3694	0.3901	1.7778	1.3333	0	1	1.7778	1.2222	0.3333	1.1111	0.0532	0.2853	0.1556	0.1356	0.1855	0.1815	0.0625	0.2289	0	0.0457	0.3673	0.6456	0.5556	2.1111	early
-7.1126	-10.3722	8	0.5042	0.3939	2.2222	1.7778	0	1.3333	1.3333	0.7778	0.3333	0.6667	0.053	0.287	0.1926	0.1312	0.1831	0.2185	0.0635	0.2313	0	0.0464	0.3629	0.6447	0.4444	1.7778	late
-8.625	-11.2678	8.7778	0.5592	0.3364	2.6667	2.2222	0	1.7778	1.6667	0.7778	0.6667	0.6667	0.0626	0.2991	0.219	0.1335	0.183	0.237	0.0735	0.2379	0.0222	0.0512	0.3633	0.6243	0.5556	1.4444	late
-7.6938	-10.8156	9.5556	0.5042	0.3456	3	2.5556	0	2.2222	1.2222	0.3333	0.6667	0.2222	0.0636	0.3007	0.2116	0.1221	0.1793	0.237	0.0675	0.2372	0.0593	0.0586	0.3686	0.6124	0.5556	1.2222	late
-7.5161	-10.8156	10.3333	0.3694	0.3291	3.3333	2.8889	0	2.6667	1.1111	0.2222	0.6667	0.2222	0.0657	0.3046	0.1746	0.1121	0.1765	0.2	0.066	0.2368	0.0593	0.0589	0.3678	0.6124	0.4444	0.8889	late
-7.7951	-12.3744	11.5556	0.2204	0.3661	3.7778	3.3333	0	3.1111	0.7778	0	0.5556	0	0.0672	0.3104	0.1561	0.0992	0.1755	0.163	0.0624	0.2396	0.0593	0.0595	0.3686	0.6196	0.3333	0.5556	early
-10.1485	-12.3744	12.7778	0.0969	0.2821	4.2222	3.7778	0	3.5556	1.3333	0	1.1111	0	0.0881	0.3311	0.1777	0.0951	0.1768	0.163	0.0845	0.2562	0.0751	0.0715	0.3828	0.5958	0.5556	0.5556	early
-9.8233	-12.3744	14	0.0295	0.2756	4.1111	3.7778	0	3.6667	1.4444	0	1.2222	0	0.0917	0.3365	0.1555	0.0797	0.1752	0.1296	0.0874	0.2662	0.1122	0.0737	0.3899	0.5878	0.6667	0.4444	early
-8.7687	-11.4789	14	0	0.3167	4.1111	4	0	3.7778	1.1111	0	1.1111	0	0.0884	0.3335	0.1444	0.0795	0.1761	0.0926	0.0825	0.2655	0.1122	0.0718	0.3877	0.6006	0.5556	0.3333	early
-10.1594	-11.4789	14	0	0.2988	4.1111	4	0	3.6667	1.1111	0	1.1111	0	0.0911	0.3378	0.1258	0.0804	0.1785	0.0741	0.0824	0.2671	0.1122	0.0742	0.3906	0.5832	0.5556	0.3333	early
-11.3458	-11.4789	14	0	0.2611	4.3333	4.2222	0	4	1.2222	0	1.2222	0	0.104	0.3458	0.1036	0.103	0.1822	0.0481	0.0911	0.2721	0.1122	0.0783	0.3943	0.577	0.6667	0.4444	early
-9.5177	-10.5833	14	0	0.3195	4.4444	4.3333	0	4	0.8889	0	0.8889	0	0.0963	0.3367	0.0772	0.1005	0.1814	0.0296	0.0839	0.2652	0.0899	0.0736	0.3881	0.5979	0.5556	0.3333	early
-9.1582	-10.5833	14	0	0.3584	4.2222	4.1111	0	3.7778	0.7778	0	0.7778	0	0.0916	0.3269	0.066	0.0986	0.1809	0.0296	0.0848	0.2576	0.0529	0.0655	0.3758	0.627	0.4444	0.2222	early
-9.7755	-10.5833	13	0	0.3478	4.2222	4	0	3.5556	0.8889	0	0.8889	0	0.099	0.3283	0.0772	0.0968	0.1822	0.0481	0.0893	0.2542	0.0529	0.0682	0.3726	0.6296	0.5556	0.3333	early
-8.4533	-7.6767	12	0.0295	0.3786	4	3.7778	0	3.3333	0.8889	0	0.8889	0	0.0944	0.3213	0.0772	0.0943	0.1833	0.0481	0.0906	0.249	0.0529	0.0664	0.3674	0.6545	0.5556	0.3333	early
-7.5279	-6.1178	11	0.0969	0.3817	3.7778	3.5556	0	3.1111	0.4444	0	0.4444	0	0.0792	0.3093	0.0556	0.1109	0.1855	0.0481	0.0763	0.2381	0.037	0.0566	0.3576	0.6508	0.4444	0.4444	late
-7.4389	-6.1178	10	0.2204	0.4219	3.2222	3	0	2.6667	0.4444	0.1111	0.3333	0	0.076	0.2999	0.0444	0.1388	0.1913	0.0481	0.0737	0.2288	0	0.059	0.36	0.6362	0.4444	0.5556	late
-7.6354	-6.1178	9	0.399	0.3835	2.7778	2.5556	0	2.2222	0.4444	0.1111	0.3333	0	0.0747	0.2949	0.0444	0.1452	0.195	0.0481	0.0741	0.2274	0	0.0592	0.3616	0.6441	0.4444	0.6667	late
-5.6999	-4.77	8	0.601	0.4232	2.3333	2.2222	0	2	0.8889	0.5556	0.3333	0.4444	0.075	0.2955	0.0259	0.1504	0.1972	0.0296	0.0771	0.2324	0	0.0582	0.3616	0.6481	0.5556	1.1111	late
-5.5239	-4.77	7	0.75	0.448	1.6667	1.5556	0	1.3333	1.3333	0.5556	0.7778	0.4444	0.0733	0.2984	0.027	0.132	0.1955	0.0185	0.0965	0.2403	0.0106	0.0569	0.3626	0.6578	0.5556	1.4444	late
-5.9357	-4.77	6	0.8063	0.4481	1.1111	1	0	0.8889	1.7778	1	0.7778	0.8889	0.0752	0.3026	0.027	0.1358	0.1972	0.0185	0.0981	0.2473	0.0106	0.0571	0.3681	0.6639	0.6667	1.7778	late
-7.3151	-6.1178	5	0.75	0.4143	1.2222	1	0.1111	0.8889	2.1111	1	1	0.8889	0.0832	0.3107	0.0381	0.1416	0.199	0.0556	0.1136	0.2572	0.0217	0.0596	0.376	0.6467	0.7778	2.1111	late
-6.7898	-6.1178	5	0.601	0.4133	1.5556	1.4444	0.1111	1.3333	2	1	0.8889	0.8889	0.0764	0.3064	0.0714	0.145	0.1978	0.0704	0.1087	0.2607	0.1328	0.0569	0.3795	0.6441	0.6667	2.1111	early
-6.3216	-6.1178	4.8889	0.399	0.3852	1.8889	1.6667	0.2222	1.5556	2	1	0.8889	0.8889	0.0781	0.3053	0.1085	0.1468	0.1962	0.1074	0.1093	0.2626	0.1698	0.0572	0.3806	0.6441	0.6667	2.1111	late
-4.3146	-6.1178	4.7778	0.25	0.4641	1.7778	1.5556	0.2222	1.3333	1.8889	1	0.7778	0.8889	0.072	0.2943	0.1825	0.1167	0.1892	0.1815	0.1014	0.2563	0.1698	0.0547	0.3772	0.7034	0.5556	1.8889	early
-4.4572	-6.57	4.6667	0.1937	0.4518	2.1111	1.7778	0.2222	1.5556	1.7778	0.8889	0.7778	0.8889	0.0702	0.2946	0.2381	0.0856	0.1822	0.2185	0.1009	0.2549	0.1698	0.0497	0.3698	0.7577	0.4444	1.7778	late
-3.7909	-6.1178	4.5556	0.25	0.4508	2.3333	2	0.2222	1.7778	2	1.1111	0.7778	1.1111	0.0716	0.2986	0.2566	0.0856	0.1796	0.2185	0.1036	0.2556	0.1698	0.0532	0.3735	0.7268	0.5556	2	early
-4.7868	-6.57	4.5556	0.399	0.3858	2.8889	2.4444	0.2222	2.2222	1.6667	0.6667	0.8889	0.6667	0.0747	0.3007	0.2899	0.0797	0.1768	0.2185	0.1117	0.2577	0.1698	0.0577	0.3818	0.7036	0.5556	2	late
-6.5441	-8.1289	4.5556	0.5715	0.3631	2.8889	2.4444	0.2222	2.2222	2.1111	1.1111	0.8889	1.1111	0.083	0.3023	0.2926	0.084	0.1788	0.2185	0.1118	0.2582	0.1751	0.0691	0.3922	0.6777	0.7778	2	late
-7.3096	-8.1289	4.5556	0.6827	0.3309	3.1111	2.4444	0.2222	2.2222	2.1111	1.1111	0.8889	1.1111	0.0861	0.3044	0.3111	0.0826	0.1805	0.2185	0.1151	0.2591	0.1751	0.0709	0.398	0.6575	0.7778	2.1111	late
-9.2822	-9.6878	4.5556	0.6827	0.299	3	2.3333	0.1111	2	2.4444	1.5556	0.8889	1.5556	0.0851	0.3069	0.3148	0.0872	0.1855	0.1815	0.1168	0.2604	0.164	0.0763	0.4064	0.6414	0.8889	2.3333	early
-9.6959	-11.0356	4.5556	0.5715	0.2949	2.4444	1.6667	0.1111	1.3333	3	2	0.8889	2	0.0874	0.3115	0.3037	0.0875	0.1914	0.1481	0.1247	0.2622	0.0529	0.0754	0.4084	0.6391	1	2.5556	early
-9.4199	-11.0356	4.2222	0.399	0.2915	1.8889	1.2222	0	0.8889	3.5556	2.4444	1	2.2222	0.0892	0.3117	0.2852	0.1077	0.1972	0.1111	0.126	0.2599	0.0159	0.0756	0.4123	0.6107	1.2222	2.8889	early
-10.3553	-10.7525	4.25	0.25	0.2329	2	1.25	0	1	4	2.75	1.125	2.5	0.0959	0.323	0.2375	0.1167	0.2027	0.0417	0.1364	0.2676	0.0179	0.0806	0.4221	0.562	1.375	3.25	early
-11.7104	-11.54	4.2857	0.2857	0.1888	1.8571	1.1429	0	0.8571	4.5714	3.1429	1.2857	2.8571	0.1041	0.3312	0.2	0.128	0.2084	0	0.1499	0.278	0.0204	0.087	0.4348	0.4994	1.5714	3.7143	early
-13.8856	-13.2683	4.3333	0.1667	0.1787	1.8333	1	0	0.6667	5	3.3333	1.5	3	0.1126	0.3385	0.2056	0.1307	0.2129	0	0.1636	0.2863	0.0238	0.0872	0.4392	0.5099	1.6667	3.8333	early
-14.9112	-14.874	4.2	0.2	0.197	1.2	0.4	0	0	5.8	4	1.6	3.6	0.1155	0.3396	0.1867	0.1431	0.2189	0	0.1683	0.2864	0.0286	0.0862	0.4374	0.518	1.8	3.8	late
-11.4571	-12.068	3.2	0.6	0.3428	3	1.4	0.6	2.2	2.4	1	0.8	0.8	0.0429	0.2333	0.3757	0.0958	0.1712	0.0333	0.0478	0.175	0.419	0.0297	0.2862	0.5748	0.8	2.4	late
-13.5505	-14.6117	4.3333	0.5	0.3349	3.3333	1.5	0.5	2.6667	2	0.8333	0.6667	0.6667	0.0394	0.2297	0.3687	0.0836	0.167	0.0278	0.0425	0.1708	0.3492	0.0293	0.2813	0.5567	0.6667	2.6667	late
-12.0519	-12.6914	5.1429	0.4286	0.3434	3.5714	2	0.4286	2.8571	1.8571	0.7143	0.5714	0.5714	0.0378	0.2298	0.3446	0.076	0.166	0.0476	0.0397	0.1703	0.2993	0.0277	0.2795	0.569	0.7143	2.2857	late
-14.7418	-14.5212	5.75	0.375	0.3004	3.75	2.25	0.5	3	1.875	0.625	0.75	0.5	0.0392	0.2339	0.3253	0.0715	0.1653	0.0625	0.0474	0.1738	0.2744	0.0288	0.2831	0.557	0.75	2.125	late
-15.9113	-14.3856	6.2222	0.3333	0.2671	3.7778	2.4444	0.4444	3.1111	1.6667	0.5556	0.6667	0.4444	0.0381	0.2342	0.2892	0.0696	0.1639	0.0556	0.0458	0.1739	0.2439	0.0319	0.2849	0.5366	0.6667	2.2222	late
-17.6547	-15.7333	7.2222	0.3317	0.2692	4	2.8889	0.3333	3.4444	1.2222	0.3333	0.7778	0.2222	0.0386	0.2335	0.2669	0.0679	0.1607	0.0556	0.0488	0.1742	0.1328	0.0328	0.2847	0.525	0.6667	2.1111	late
-17.9412	-15.7333	8.2222	0.1909	0.2182	4.3333	3.3333	0.3333	3.6667	1.3333	0.3333	0.8889	0.2222	0.0416	0.236	0.1558	0.0679	0.1596	0.0556	0.0522	0.1747	0.0217	0.0358	0.2866	0.5118	0.7778	1.7778	late
-19.011	-15.7333	9.1111	0.0969	0.2119	4.5556	3.7778	0.1111	4.1111	0.7778	0.1111	0.5556	0	0.0348	0.2339	0.136	0.0585	0.157	0.0556	0.0375	0.1704	0.0111	0.0397	0.2897	0.5001	0.5556	1.5556	late
-18.3602	-14.3856	10	0.0295	0.2115	4.4444	3.7778	0.1111	4.1111	0.8889	0.1111	0.6667	0	0.0356	0.2342	0.1063	0.0492	0.1549	0.0593	0.0394	0.17	0.0111	0.039	0.2908	0.4903	0.6667	1.5556	late
-17.5564	-14.3856	10	0	0.2582	4.2222	3.7778	0.1111	3.8889	0.6667	0	0.5556	0	0.0324	0.2318	0.1323	0.0362	0.1526	0.0963	0.0389	0.1693	0.0111	0.0361	0.2882	0.5206	0.5556	1.4444	late
-16.2515	-12.8267	9.4444	0	0.2457	4	3.8889	0.1111	3.5556	0.8889	0.1111	0.6667	0	0.0359	0.236	0.1175	0.0442	0.1541	0.1185	0.0409	0.1717	0.0111	0.0356	0.2921	0.5322	0.7778	1.2222	late
-16.585	-13.2789	8.8889	0.0295	0.2455	3.6667	3.5556	0.1111	3.3333	0.7778	0.1111	0.6667	0	0.0345	0.235	0.1323	0.045	0.1537	0.137	0.0414	0.1723	0.0111	0.0356	0.2912	0.5402	0.6667	1.2222	early
-15.6735	-13.2789	8.3333	0.0969	0.2455	3.6667	3.6667	0	3.4444	0.8889	0.1111	0.7778	0	0.0351	0.2354	0.1217	0.0492	0.1539	0.1185	0.0436	0.1726	0	0.0403	0.2934	0.534	0.6667	1.5556	late
-13.2242	-11.9311	7.7778	0.2204	0.2773	3.4444	3.4444	0	3.1111	1	0.2222	0.7778	0	0.0346	0.2347	0.1217	0.0471	0.1541	0.1185	0.0422	0.1721	0	0.0358	0.2904	0.5635	0.7778	1.3333	late
-11.8209	-11.0356	7.2222	0.399	0.2923	3.6667	3.5556	0	3.2222	0.8889	0.2222	0.6667	0	0.0328	0.2356	0.1661	0.0471	0.1562	0.1556	0.0392	0.1702	0	0.0352	0.2898	0.591	0.6667	1.2222	late
-12.0121	-11.0356	6.4444	0.601	0.3019	3.6667	3.5556	0	3.3333	1	0.2222	0.7778	0	0.0304	0.2363	0.1995	0.0501	0.1575	0.1741	0.0381	0.1703	0	0.0323	0.2884	0.5941	0.6667	1.2222	late
-8.6216	-8.5811	5.6667	0.75	0.3623	3.3333	3.1111	0	3	1.1111	0.2222	0.7778	0	0.0308	0.2353	0.2365	0.0466	0.1561	0.1741	0.0376	0.1701	0	0.0271	0.2822	0.599	0.7778	1.3333	late
-8.6539	-9.0333	4.8889	0.8063	0.3987	3.1111	2.8889	0	2.7778	1	0.2222	0.6667	0	0.0285	0.2341	0.2772	0.0428	0.1564	0.1889	0.036	0.1704	0	0.0267	0.2779	0.6348	0.6667	1.2222	late
-10.4333	-9.9289	3.8889	0.75	0.3359	3.4444	3.2222	0	3	1.3333	0.3333	0.8889	0	0.0336	0.2405	0.264	0.0559	0.161	0.1815	0.0492	0.1755	0	0.0287	0.2804	0.6143	0.7778	1.3333	late
-9.662	-9.0333	3.4444	0.601	0.3457	4.1111	3.7778	0	3.2222	1.1111	0.2222	0.7778	0	0.0326	0.2405	0.2788	0.0498	0.1618	0.1963	0.0531	0.177	0	0.0284	0.28	0.615	0.5556	1.3333	late
-12.3339	-11.4878	4.2222	0.4285	0.3045	4.1111	3.7778	0	3.2222	1.5556	0.3333	1.1111	0	0.0388	0.2418	0.2471	0.0491	0.1616	0.1778	0.0616	0.1783	0	0.0317	0.2847	0.582	0.7778	1.6667	late
-11.2761	-9.0333	5	0.2877	0.3064	3.8889	3.5556	0	2.8889	1.2222	0.3333	0.7778	0	0.0349	0.2367	0.2735	0.0429	0.1601	0.2148	0.0509	0.1747	0	0.0263	0.2796	0.5929	0.6667	1.3333	late
-12.2694	-9.4856	5.7778	0.2204	0.2862	4.4444	4	0	3.1111	1.1111	0.2222	0.7778	0	0.0344	0.2382	0.3106	0.0411	0.1602	0.2519	0.0519	0.1762	0	0.032	0.2841	0.5671	0.5556	1.5556	late
-14.9098	-10.3811	6.5556	0.2081	0.2313	4.3333	4	0	3	1.4444	0.2222	1.1111	0	0.0415	0.2447	0.278	0.0455	0.162	0.237	0.0649	0.1825	0	0.0344	0.2901	0.5402	0.6667	1.6667	late
-16.6887	-11.94	7.5556	0.202	0.2039	4.3333	4	0	3	1.2222	0.2222	0.8889	0	0.0433	0.246	0.2447	0.0418	0.1607	0.2185	0.0637	0.1832	0	0.0364	0.2936	0.5272	0.5556	1.8889	late
-19.7031	-14.3944	8.5556	0.1786	0.1432	4.6667	4.4444	0	3.3333	1.1111	0.2222	0.8889	0	0.0427	0.2459	0.2077	0.0423	0.1612	0.2185	0.0635	0.1838	0	0.0369	0.2986	0.5275	0.4444	1.8889	late
-21.9646	-15.29	9.5556	0.1235	0.065	4.7778	4.5556	0	3.4444	1.2222	0.2222	1	0	0.0461	0.2504	0.1521	0.0445	0.162	0.1815	0.0645	0.1846	0	0.0474	0.3107	0.4745	0.5556	2	late
-22.5154	-15.29	10.7778	0.0673	0.0459	4.6667	4.4444	0	3.4444	1.1111	0.3333	0.7778	0.2222	0.0439	0.2499	0.1394	0.0399	0.162	0.1519	0.052	0.1814	0	0.0494	0.3177	0.4676	0.5556	2	late
-22.2389	-14.8378	12	0.0295	0.045	4.3333	4	0.2222	3.4444	1.2222	0.3333	0.8889	0.2222	0.044	0.2509	0.1246	0.039	0.1616	0.1148	0.0535	0.1822	0.0185	0.049	0.3201	0.4743	0.6667	1.7778	early
-21.225	-14.8378	12	0	0.072	4.3333	4	0.2222	3.4444	1.2222	0.2222	0.8889	0.2222	0.0459	0.2541	0.1489	0.0377	0.1622	0.0963	0.057	0.1845	0.0296	0.0475	0.3207	0.4872	0.6667	1.7778	late
-19.7529	-14.3856	12	0	0.085	4.2222	3.8889	0.2222	3.4444	1.5556	0.3333	1	0.2222	0.059	0.2601	0.1193	0.0434	0.1655	0.0593	0.0661	0.1883	0.0296	0.0522	0.3286	0.4855	0.7778	2	late
-19.2402	-14.3856	12	0	0.0811	4	3.7778	0.2222	3.5556	1.5556	0.3333	1	0.2222	0.0604	0.2608	0.0823	0.0537	0.1693	0.0222	0.0653	0.1877	0.0296	0.0495	0.3322	0.4973	0.7778	1.7778	late
-16.6987	-13.0378	10.8889	0	0.1367	3.6667	3.4444	0.2222	3.3333	1.2222	0.3333	0.6667	0.2222	0.0526	0.2548	0.1074	0.0496	0.1689	0	0.0527	0.1832	0.0296	0.047	0.3312	0.5158	0.6667	1.6667	late
-15.7393	-13.0378	9.7778	0.0295	0.1438	3.4444	3	0.4444	2.8889	1.8889	0.7778	0.8889	0.6667	0.0555	0.255	0.1233	0.0607	0.1734	0	0.0602	0.1841	0.0296	0.0492	0.3333	0.5172	1	1.7778	late
-12.8594	-10.5833	8.5556	0.0969	0.1727	3.6667	3.2222	0.4444	2.8889	1.8889	0.7778	0.8889	0.6667	0.0567	0.2553	0.1455	0.0849	0.1794	0.0222	0.0612	0.184	0.0296	0.049	0.3324	0.5256	1	1.8889	late
-11.5817	-10.5833	7.5556	0.1909	0.1734	3.2222	2.7778	0.4444	2.4444	2.2222	1.1111	0.8889	0.8889	0.056	0.2518	0.1788	0.0983	0.1822	0.0407	0.0632	0.1837	0.0296	0.042	0.3292	0.5252	1.1111	2.1111	late
-9.0625	-9.6878	6.5556	0.3317	0.2423	3	2.4444	0.4444	2.1111	2.1111	0.8889	0.8889	0.6667	0.0551	0.2472	0.2122	0.0895	0.1823	0.1148	0.0636	0.1813	0.0296	0.0392	0.3235	0.5346	1.1111	2.1111	late
-10.0583	-11.0356	5.5556	0.4775	0.2292	2.5556	2.2222	0.2222	1.8889	2.2222	1.1111	0.7778	0.8889	0.0525	0.2436	0.227	0.103	0.1852	0.1333	0.0571	0.1762	0.0111	0.0399	0.3234	0.5303	1.1111	2.2222	late
-8.3631	-9.4767	4.5556	0.601	0.2437	2.4444	2	0.2222	1.7778	1.8889	1.1111	0.5556	0.8889	0.047	0.2403	0.2159	0.1097	0.1857	0.1333	0.0499	0.1703	0	0.0393	0.321	0.5389	1	2.3333	late
-8.104	-9.4767	3.5556	0.6716	0.2745	2.2222	1.7778	0.2222	1.5556	2.1111	1.4444	0.4444	1.3333	0.0375	0.2367	0.2085	0.1106	0.1827	0.1333	0.0435	0.1625	0	0.0341	0.3127	0.5548	1	2.3333	late
-7.3673	-9.4767	2.5556	0.695	0.3263	1.7778	1.3333	0.2222	1.1111	2.1111	1.4444	0.4444	1.3333	0.0363	0.232	0.2085	0.1043	0.1763	0.1333	0.0447	0.1559	0	0.0323	0.3016	0.5693	1	2.4444	late
-6.8313	-9.4767	2.8889	0.6561	0.3046	2.1111	1.6667	0.2222	1.3333	2.2222	1.4444	0.4444	1.3333	0.0401	0.2298	0.1825	0.1069	0.1708	0.1519	0.0447	0.1489	0	0.0327	0.2935	0.5697	1.1111	2.4444	late
-4.2751	-7.0222	3.2222	0.5632	0.4007	2.2222	1.7778	0	1.4444	1.5556	1	0.2222	0.8889	0.0347	0.2213	0.1667	0.0948	0.1612	0.1519	0.0363	0.1397	0	0.0277	0.2789	0.6227	0.7778	2	late
-3.4995	-6.57	3.6667	0.4663	0.4216	2.1111	1.4444	0	1.2222	1.6667	1	0.2222	0.8889	0.0329	0.2152	0.1815	0.07	0.1507	0.1667	0.0363	0.1339	0	0.0261	0.2675	0.6732	0.8889	1.6667	late
-2.4231	-5.6744	3.8889	0.4408	0.4528	2.3333	1.6667	0	1.4444	1.2222	0.6667	0.1111	0.6667	0.03	0.2093	0.2222	0.0541	0.1424	0.2222	0.0351	0.1285	0	0.0232	0.2562	0.6954	0.6667	1.4444	late
-2.4765	-5.6744	4.1111	0.4958	0.384	2.5556	2	0	1.6667	1.2222	0.6667	0.1111	0.6667	0.0285	0.2054	0.2111	0.0567	0.1354	0.1852	0.0378	0.1274	0	0.0243	0.2505	0.6742	0.6667	1.6667	late
-1.9011	-4.7789	4.1111	0.6306	0.3708	2.5556	1.8889	0.1111	1.4444	1.4444	0.7778	0.1111	0.6667	0.0295	0.2042	0.1926	0.046	0.1298	0.1667	0.0429	0.1297	0.037	0.0255	0.247	0.6641	0.6667	1.8889	late
-1.1316	-3.4311	4.1111	0.75	0.3393	2.6667	2	0.2222	1.3333	1.8889	1.2222	0	1.1111	0.0285	0.2053	0.1963	0.0435	0.1281	0.1667	0.0481	0.1336	0.0741	0.0281	0.2494	0.6534	0.6667	1.8889	late
-3.9706	-4.7789	4.1111	0.8063	0.3025	3.2222	2.4444	0.3333	1.7778	1.4444	0.7778	0.1111	0.6667	0.0278	0.2048	0.2074	0.0433	0.13	0.1667	0.0534	0.1382	0.0926	0.0365	0.2568	0.6245	0.6667	2	late
-5.1775	-4.7789	4.2222	0.75	0.2431	3.4444	2.6667	0.3333	2	1.6667	1	0.1111	0.8889	0.0318	0.2101	0.2074	0.0487	0.1356	0.1667	0.0559	0.1449	0.0926	0.0394	0.2682	0.6031	0.7778	2.2222	late
-8.7579	-7.6856	4.1111	0.6306	0.2103	3	2.2222	0.3333	1.6667	2	1	0.3333	0.8889	0.0356	0.2172	0.2074	0.0479	0.1412	0.1481	0.0687	0.1563	0.1111	0.0449	0.2821	0.5807	0.8889	2.5556	late
-11.2153	-10.14	4	0.4958	0.1074	2.7778	2.2222	0.3333	1.6667	2.2222	1.1111	0.4444	0.8889	0.0415	0.2297	0.2259	0.0658	0.1499	0.1481	0.0807	0.169	0.1111	0.0549	0.3007	0.5312	1	3	late
-12.141	-10.5922	3.8889	0.4408	0.0649	2.7778	2.2222	0.4444	1.7778	2.2222	1.1111	0.5556	0.8889	0.0566	0.2412	0.2037	0.0821	0.1585	0.1111	0.1031	0.1806	0.1111	0.0592	0.3149	0.4757	1	3.2222	late
-16.0152	-13.0467	3.5556	0.4958	0.0341	3.1111	2.4444	0.5556	2	2.3333	1.1111	0.6667	0.8889	0.0629	0.251	0.163	0.0997	0.1649	0.037	0.1181	0.1898	0.1296	0.0659	0.3295	0.4523	1.1111	3.2222	late
-16.4048	-13.0467	3.2222	0.601	0.0513	3.7778	2.7778	0.5556	2.3333	2.4444	1.1111	0.6667	0.8889	0.0792	0.2586	0.1512	0.1152	0.1691	0.0296	0.1156	0.1932	0.1296	0.0662	0.3353	0.4655	1.1111	3.3333	late
-16.8124	-13.0467	3.4444	0.6827	0.0486	3.5556	2.6667	0.4444	2.3333	2.4444	1.1111	0.6667	0.8889	0.0776	0.2583	0.1698	0.1134	0.1696	0.0667	0.1098	0.1914	0.0926	0.0695	0.3382	0.4552	1.1111	3.4444	late
-17.4004	-13.4989	3.6667	0.7123	0.0576	3.6667	2.6667	0.4444	2.3333	2.4444	1	0.6667	0.6667	0.0813	0.2555	0.1634	0.1129	0.1692	0.0889	0.0986	0.1868	0.0556	0.067	0.3339	0.4569	1.2222	3.2222	late
-15.8207	-13.4989	3.8889	0.6683	0.0955	3.5556	2.4444	0.5556	2	2.5556	1.2222	0.5556	0.8889	0.079	0.2543	0.2078	0.1073	0.1664	0.1259	0.091	0.186	0.037	0.0578	0.3248	0.5008	1.2222	3.2222	late
-17.3787	-15.9533	4	0.6194	0.1088	3.7778	2.3333	0.7778	2	2.8889	1.2222	0.8889	0.8889	0.0824	0.2539	0.2396	0.0989	0.1621	0.163	0.1144	0.1883	0.0481	0.0625	0.321	0.5037	1.3333	3.4444	late
-17.8831	-15.9533	4.1111	0.6194	0.1076	4.1111	2.6667	0.7778	2.3333	2.5556	1.3333	0.6667	0.8889	0.0826	0.2492	0.2507	0.1038	0.1592	0.1852	0.109	0.1839	0.0296	0.0574	0.3129	0.5037	1.2222	3.1111	late
-15.8261	-15.9533	3.7778	0.6979	0.1504	4.1111	2.6667	0.7778	2.2222	2.7778	1.6667	0.5556	1.3333	0.081	0.2402	0.2544	0.0913	0.154	0.2074	0.1031	0.1761	0.0296	0.0498	0.3011	0.502	1.3333	3.1111	late
-15.1521	-15.5011	4.7778	0.7796	0.1646	4.1111	2.6667	0.6667	2.1111	2.6667	1.6667	0.4444	1.3333	0.0679	0.2305	0.284	0.0765	0.1483	0.263	0.0841	0.1662	0.0296	0.0463	0.2924	0.502	1.2222	3	late
-11.1328	-13.0467	6	0.8358	0.239	3.6667	2.3333	0.5556	1.6667	2.5556	1.6667	0.3333	1.3333	0.0617	0.2202	0.3248	0.059	0.1431	0.337	0.0694	0.1557	0.0111	0.0393	0.2769	0.5454	1.1111	2.8889	early
-10.6083	-13.0467	7.2222	0.8469	0.2726	2.8889	1.7778	0.5556	1.1111	2.3333	1.6667	0.3333	1.3333	0.0447	0.21	0.3772	0.041	0.1386	0.3444	0.0689	0.1479	0.0111	0.037	0.268	0.5535	1	2.5556	late
-9.9263	-13.0467	8.1111	0.8214	0.2785	3.3333	2.1111	0.5556	1.4444	1.8889	1.3333	0.3333	1.1111	0.045	0.2054	0.3587	0.0389	0.1363	0.3074	0.0687	0.142	0.0111	0.0333	0.2614	0.5517	0.8889	2.3333	late
-9.5341	-13.0467	9	0.798	0.3396	3	2	0.4444	1.4444	1.4444	1.1111	0.3333	0.8889	0.0409	0.2016	0.3429	0.0363	0.1344	0.2852	0.0691	0.1368	0.0111	0.0316	0.2551	0.5594	0.7778	2.1111	late
-8.3954	-11.6989	9.8889	0.8214	0.3688	2.5556	1.7778	0.2222	1.3333	1.2222	0.8889	0.3333	0.6667	0.0401	0.1952	0.2873	0.035	0.132	0.2481	0.0697	0.13	0.0111	0.0315	0.2501	0.5508	0.6667	1.7778	late
-6.1651	-9.2444	10.7778	0.8765	0.3816	2.3333	1.8889	0	1.3333	0.7778	0.7778	0	0.4444	0.0335	0.189	0.2667	0.0356	0.1311	0.2222	0.0451	0.121	0	0.0233	0.2441	0.5645	0.5556	1.7778	late
-2.687	-6.79	11.6667	0.9327	0.4519	1.8889	1.4444	0	0.8889	0.8889	0.8889	0	0.6667	0.0262	0.1844	0.2815	0.0285	0.1297	0.237	0.0423	0.1169	0	0.022	0.2394	0.5927	0.5556	2.2222	late
-4.3577	-7.2422	13	1	0.469	1.7778	1.5556	0	0.8889	0.7778	0.6667	0.1111	0.4444	0.0226	0.1852	0.2741	0.0255	0.1288	0.1815	0.0546	0.1223	0	0.0192	0.2384	0.6489	0.5556	2.6667	late
-7.0487	-9.6967	13	1	0.4117	1.6667	1.4444	0	0.8889	1	0.8889	0.1111	0.6667	0.0232	0.189	0.237	0.0259	0.1296	0.1074	0.0596	0.1263	0	0.0214	0.2459	0.6235	0.6667	2.8889	late
-7.3759	-9.6967	13	1	0.4349	1.5556	1.4444	0	1	1	0.8889	0.1111	0.6667	0.0234	0.1923	0.2	0.0264	0.131	0.1074	0.0649	0.1299	0	0.0213	0.2496	0.6402	0.6667	3.1111	late
-9.8223	-12.1511	13	1	0.446	1.4444	1.3333	0.1111	0.6667	1.2222	1.1111	0.1111	0.8889	0.0284	0.1975	0.1926	0.0332	0.1335	0.1259	0.0716	0.1334	0	0.0202	0.252	0.6637	0.7778	3.2222	late
-10.2993	-12.1511	11.6667	1	0.42	1.6667	1.5556	0.1111	0.8889	1.1111	1	0.1111	0.8889	0.0276	0.1986	0.1926	0.0397	0.1361	0.1259	0.0733	0.1352	0	0.0223	0.26	0.6587	0.6667	3.5556	late
-13.3983	-15.0578	10.7778	0.9705	0.3446	2	1.8889	0.1111	1.2222	1.3333	1.2222	0.1111	1.1111	0.0292	0.2035	0.1926	0.0424	0.1385	0.1259	0.0721	0.1348	0	0.0234	0.269	0.6355	0.7778	3.5556	late
-13.5658	-15.0578	9.8889	0.9031	0.3788	2	1.8889	0.1111	1.3333	1.2222	1.1111	0.1111	1.1111	0.028	0.2023	0.1815	0.0423	0.1399	0.1148	0.0689	0.1327	0	0.0235	0.2722	0.6363	0.6667	3	late
-14.7091	-15.9533	9	0.7796	0.34	2.5556	2.3333	0.1111	1.7778	1.1111	0.8889	0.1111	1	0.0305	0.2048	0.1444	0.0536	0.1432	0.0778	0.0651	0.1303	0	0.0251	0.2775	0.6116	0.6667	2.6667	early
-18.2325	-18.4078	7.2222	0.399	0.2862	2.5556	2.2222	0.2222	2	0.8889	0.6667	0	0.7778	0.036	0.209	0.0852	0.0513	0.1477	0.0556	0.0512	0.1221	0	0.0304	0.2936	0.5533	0.5556	2.1111	late
-16.3405	-15.9533	6.2222	0.2204	0.3059	3.1111	2.5556	0.2222	2.2222	0.7778	0.5556	0	0.5556	0.0382	0.2097	0.0593	0.0725	0.1531	0.0667	0.0484	0.1205	0	0.0292	0.296	0.5383	0.5556	2	late
-16.1172	-15.9533	5.2222	0.1264	0.2831	3.1111	2.3333	0.2222	2.1111	0.8889	0.5556	0	0.5556	0.0388	0.2125	0.0593	0.0718	0.1561	0.1407	0.0479	0.122	0	0.0291	0.2989	0.5217	0.6667	1.7778	late
-13.3377	-13.0467	4.2222	0.1264	0.3196	3.4444	2.4444	0.1111	2.4444	0.6667	0.3333	0	0.3333	0.0342	0.2133	0.0926	0.0761	0.1587	0.1593	0.0486	0.1265	0	0.0287	0.2995	0.5204	0.5556	1.4444	late
-16.0503	-15.5011	4.5556	0.2204	0.2676	4.1111	2.6667	0.2222	2.7778	0.8889	0.3333	0.2222	0.3333	0.04	0.2207	0.1085	0.0741	0.1595	0.1963	0.0644	0.1356	0	0.0327	0.3046	0.5007	0.6667	1.2222	late
-13.5003	-13.0467	5.3333	0.399	0.2989	4.4444	2.7778	0.2222	2.8889	0.6667	0.1111	0.2222	0.1111	0.0389	0.2217	0.1455	0.0758	0.161	0.2148	0.0645	0.1425	0	0.0325	0.3046	0.5096	0.5556	1.2222	late
-14.753	-13.9422	6.1111	0.5715	0.2662	4.6667	2.6667	0.2222	3.1111	0.7778	0.1111	0.2222	0.2222	0.0414	0.2271	0.1566	0.0745	0.1607	0.2148	0.0643	0.1483	0	0.0332	0.308	0.4977	0.6667	1.3333	late
-14.7842	-13.0467	6.8889	0.6827	0.2378	4.5556	2.6667	0.2222	3.1111	1	0.1111	0.2222	0.1111	0.0493	0.234	0.164	0.0642	0.1591	0.2333	0.0639	0.1543	0	0.0367	0.3148	0.4866	0.6667	1.5556	late
-13.8922	-13.0467	7.6667	0.6827	0.2364	4.7778	2.8889	0.2222	3.3333	1.1111	0.1111	0.4444	0.1111	0.046	0.236	0.1862	0.0686	0.1601	0.2519	0.07	0.1624	0	0.0402	0.315	0.4879	0.7778	1.7778	late
-12.115	-10.5922	8.4444	0.5715	0.257	5	3.1111	0.2222	3.5556	1.1111	0.1111	0.4444	0.1111	0.0464	0.2392	0.1862	0.0699	0.1594	0.2519	0.0662	0.1675	0	0.0401	0.3147	0.502	0.7778	1.4444	late
-14.8929	-13.0467	9.3333	0.399	0.2209	4.8889	3.2222	0.2222	3.7778	1	0	0.4444	0.1111	0.0469	0.2433	0.1751	0.049	0.1555	0.2407	0.0617	0.1723	0	0.0481	0.3183	0.5029	0.6667	1.4444	late
-16.7836	-13.9422	10.2222	0.2204	0.1696	5.1111	3.6667	0.2222	4.1111	1.1111	0	0.6667	0.1111	0.0537	0.2501	0.1455	0.0511	0.1546	0.1296	0.0638	0.1785	0	0.0538	0.3255	0.4881	0.6667	1.5556	late
-17.0269	-13.9422	11.1111	0.0969	0.1361	4.7778	3.5556	0.2222	4	1.5556	0.1111	1	0.1111	0.0587	0.255	0.1222	0.048	0.1538	0.0926	0.0626	0.182	0	0.0594	0.3319	0.4708	1	1.7778	late
-14.1208	-11.0356	12	0.0295	0.1959	4.4444	3.5556	0.1111	3.8889	1.3333	0.1111	0.7778	0.1111	0.0546	0.2538	0.1249	0.0461	0.1535	0.0556	0.0481	0.1816	0	0.0558	0.3289	0.4875	0.8889	1.7778	late
-16.0386	-13.49	12	0	0.168	4.2222	3.5556	0.1111	3.8889	1.6667	0.1111	1.1111	0.1111	0.0669	0.2599	0.0952	0.0428	0.1525	0.037	0.0666	0.1868	0.0185	0.0578	0.3296	0.4857	1.1111	1.8889	late
-16.4957	-15.0489	12	0	0.1436	3.8889	3.5556	0.1111	3.5556	1.8889	0.1111	1.3333	0	0.0723	0.2651	0.0915	0.0428	0.1523	0.037	0.0854	0.1936	0.0185	0.0616	0.328	0.479	1.2222	1.7778	late
-15.1696	-15.0489	12	0	0.1716	4.1111	3.5556	0.1111	3.5556	1.5556	0.1111	1.3333	0	0.0635	0.2612	0.1063	0.0452	0.1527	0.037	0.088	0.1951	0.0185	0.0573	0.318	0.4994	1.1111	1.4444	early
-12.636	-12.1422	11	0	0.2301	4	3.5556	0	3.5556	1.3333	0.1111	1.1111	0	0.0611	0.2581	0.1212	0.0422	0.1516	0.0556	0.0786	0.1902	0.0185	0.0493	0.3071	0.5376	0.8889	1.1111	late
-12.4612	-12.1422	10	0.0295	0.2529	4.1111	3.6667	0	3.5556	1.3333	0.1111	1.1111	0	0.0611	0.2561	0.1767	0.0443	0.152	0.1111	0.0788	0.1862	0.0185	0.0488	0.2987	0.5773	0.8889	1.1111	late
-8.7703	-9.2356	9	0.0969	0.3201	4.3333	3.8889	0	3.5556	1.3333	0.1111	1.1111	0	0.0584	0.251	0.2138	0.0454	0.1531	0.1481	0.0785	0.1809	0.0185	0.0403	0.289	0.5994	0.8889	1	early
-7.5077	-8.34	8.1111	0.2204	0.3322	4.3333	3.8889	0	3.5556	1.1111	0.1111	0.8889	0	0.0514	0.243	0.2249	0.0497	0.1553	0.1667	0.0716	0.1745	0.0185	0.0348	0.2788	0.6154	0.7778	0.8889	late
-9.8257	-11.2467	7.2222	0.3694	0.3121	4.2222	3.8889	0	3.5556	0.8889	0.1111	0.6667	0	0.0478	0.2406	0.2259	0.0566	0.1587	0.1667	0.0691	0.1712	0.0185	0.0315	0.2732	0.6335	0.5556	0.7778	late
-9.8816	-11.6989	6.3333	0.5042	0.2755	4	3.7778	0	3.3333	1.1111	0.3333	0.6667	0	0.0458	0.2365	0.2074	0.0547	0.1602	0.1667	0.0657	0.1672	0.0185	0.0294	0.2689	0.6463	0.6667	0.7778	late
-8.7853	-10.14	5.4444	0.5592	0.3249	4	3.7778	0	3.3333	0.7778	0.3333	0.3333	0	0.0336	0.2316	0.2185	0.0547	0.1636	0.1852	0.0473	0.1629	0	0.0282	0.2652	0.6432	0.4444	0.7778	late
-8.6777	-10.14	4.2222	0.5042	0.326	4.5556	4.2222	0.1111	3.7778	0.7778	0.4444	0.3333	0	0.035	0.2319	0.227	0.0761	0.1693	0.2	0.0389	0.1621	0	0.0244	0.263	0.6658	0.3333	0.7778	late
-9.3569	-12.5944	3.5556	0.399	0.3487	4.3333	4.2222	0.1111	3.7778	0.7778	0.4444	0.3333	0	0.0343	0.2316	0.2233	0.0749	0.1721	0.2	0.0363	0.1623	0	0.0236	0.2618	0.6834	0.3333	0.6667	late
-10.9483	-13.9422	3.8889	0.2877	0.3017	4.1111	4	0.1111	3.5556	1	0.5556	0.4444	0	0.0342	0.2343	0.2085	0.0788	0.1753	0.163	0.0378	0.1664	0	0.0248	0.2677	0.6605	0.5556	1	late
-13.8412	-16.3967	4.2222	0.2204	0.2384	4.5556	4.1111	0.4444	3.7778	1.3333	0.5556	0.7778	0	0.0407	0.2388	0.1688	0.0852	0.1782	0.1296	0.0532	0.1737	0	0.0304	0.2771	0.5938	0.6667	1.3333	late
-14.6627	-16.8489	4.5556	0.2081	0.2162	4.2222	3.6667	0.4444	3.5556	1.5556	0.7778	0.7778	0	0.0412	0.2425	0.1503	0.0855	0.1805	0.1111	0.0537	0.1778	0	0.0307	0.279	0.583	0.7778	1.5556	late
-14.0624	-16.8489	4.7778	0.202	0.2687	4.1111	3.4444	0.4444	3.3333	1.5556	0.7778	0.7778	0	0.041	0.2427	0.1317	0.0793	0.1794	0.0926	0.0528	0.1791	0	0.0303	0.2783	0.6051	0.7778	1.4444	late
-12.1507	-16.8489	5	0.1786	0.3242	4.1111	3.4444	0.4444	3.3333	1.6667	0.6667	0.7778	0	0.0412	0.2409	0.1317	0.0651	0.1761	0.0926	0.0519	0.1793	0	0.0287	0.2763	0.609	0.7778	1.4444	late
-15.0425	-19.3033	5.1111	0.1235	0.2967	4.2222	3.5556	0.4444	3.5556	1.4444	0.4444	0.7778	0	0.0432	0.2421	0.1503	0.0719	0.1757	0.1111	0.053	0.1799	0	0.0313	0.2798	0.5898	0.6667	1.6667	late
-13.5332	-17.9556	5.2222	0.0969	0.2913	4.2222	3.3333	0.6667	3.3333	1.4444	0.4444	0.7778	0	0.044	0.2399	0.1688	0.0721	0.174	0.1296	0.0575	0.1798	0	0.0308	0.2799	0.5929	0.6667	1.5556	late
-11.4565	-15.5011	5.6667	0.1264	0.384	3.5556	2.6667	0.5556	2.7778	1.1111	0.3333	0.5556	0	0.0343	0.2284	0.1529	0.05	0.1688	0.1148	0.05	0.1734	0	0.0296	0.2748	0.6103	0.5556	1.4444	late
-11.1201	-13.0467	5.5556	0.2204	0.3775	3.6667	2.6667	0.5556	2.8889	1.1111	0.3333	0.5556	0	0.0344	0.2232	0.1529	0.0556	0.1661	0.1148	0.0505	0.168	0	0.0295	0.2727	0.605	0.5556	1.4444	late
-9.5211	-11.6989	5.4444	0.399	0.4258	4	2.7778	0.5556	2.8889	0.8889	0.2222	0.4444	0	0.0326	0.2151	0.1862	0.053	0.162	0.1704	0.0479	0.1607	0	0.028	0.2638	0.61	0.3333	1.1111	late
-8.7349	-11.6989	5.3333	0.601	0.4318	3.5556	2.5556	0.2222	2.6667	0.5556	0.2222	0.1111	0	0.0275	0.2089	0.2074	0.0463	0.1578	0.1852	0.0326	0.1522	0	0.0248	0.258	0.6143	0.2222	1.1111	late
-8.3902	-11.6989	5.2222	0.75	0.4551	3.6667	2.6667	0.2222	2.6667	0.3333	0	0.1111	0	0.0271	0.2029	0.2259	0.0451	0.1526	0.2037	0.0338	0.1489	0	0.0257	0.2577	0.6186	0.1111	1.2222	late
-9.1321	-12.5944	5.1111	0.8063	0.4221	3.7778	2.8889	0.2222	2.8889	0.3333	0	0.1111	0	0.0275	0.2016	0.2444	0.0469	0.1502	0.2222	0.0368	0.1489	0	0.0258	0.2553	0.608	0.1111	1.3333	late
-10.8932	-12.5944	5	0.75	0.3899	3.7778	2.8889	0.2222	2.8889	0.4444	0.1111	0.2222	0	0.0356	0.2031	0.2328	0.0574	0.1492	0.2222	0.0431	0.1506	0.0185	0.0261	0.2563	0.5983	0.1111	1.3333	late
-10.8571	-12.5944	5	0.601	0.4123	3.7778	2.8889	0.2222	2.8889	0.5556	0.1111	0.3333	0	0.0387	0.2033	0.2143	0.0549	0.1455	0.2037	0.0481	0.1521	0.0185	0.0258	0.2547	0.5917	0.2222	1.3333	late
-11.4703	-13.0467	5	0.399	0.4361	3.5556	2.8889	0	2.8889	0.5556	0.1111	0.3333	0	0.0383	0.2002	0.1772	0.0546	0.1413	0.1667	0.0445	0.1496	0.0185	0.0249	0.2496	0.5966	0.2222	1.2222	late
-11.7558	-13.0467	5	0.25	0.428	3.4444	2.8889	0	2.7778	0.5556	0.1111	0.3333	0	0.0384	0.198	0.1772	0.0546	0.1372	0.1667	0.042	0.1479	0.0185	0.0248	0.248	0.5855	0.2222	1.3333	late
-13.2494	-15.5011	5	0.1937	0.3968	3.3333	2.8889	0	2.6667	0.5556	0.1111	0.3333	0	0.0386	0.198	0.1772	0.0502	0.1332	0.1667	0.0408	0.148	0.0185	0.0251	0.2478	0.5696	0.2222	1.5556	late
-13.8253	-15.9533	5	0.25	0.4345	2.7778	2.5556	0	2.4444	0.5556	0.1111	0.3333	0	0.0381	0.1975	0.2328	0.047	0.1294	0.2222	0.0417	0.1507	0.0185	0.0251	0.2485	0.5696	0.2222	1.7778	early
-13.484	-15.9533	5	0.399	0.4746	2.4444	2.3333	0	2.2222	0.7778	0.1111	0.5556	0	0.0387	0.1979	0.2143	0.0422	0.1248	0.2963	0.0453	0.1559	0.0185	0.0229	0.2447	0.5949	0.3333	1.6667	late
-14.6111	-17.2925	5	0.601	0.4551	2.25	2.25	0	2.25	0.875	0.125	0.625	0	0.0406	0.1994	0.1994	0.0443	0.124	0.2917	0.0467	0.1578	0.0208	0.0217	0.2419	0.5963	0.375	1.5	late
-15.4033	-17.8629	5	0.7143	0.4795	2	2	0	2	1	0.1429	0.7143	0	0.0431	0.1992	0.2041	0.0459	0.1218	0.3095	0.0463	0.1574	0.0238	0.0224	0.2434	0.5795	0.4286	1.5714	late
-14.1611	-16.285	5	0.8333	0.5246	2	2	0	2	0.5	0	0.5	0	0.0322	0.1914	0.2222	0.0332	0.1168	0.3611	0.0375	0.1523	0	0.0218	0.239	0.5835	0.3333	1.6667	late
-11.1293	-14.076	5	1	0.5892	1.6	1.6	0	1.6	0.4	0	0.4	0	0.0253	0.1852	0.2667	0.0248	0.1134	0.4333	0.0309	0.1477	0	0.0181	0.2306	0.6181	0.2	1.4	late
-7.9001	-8.844	15	1	0.5099	0.8	0.6	0.2	0	1.4	1	0.2	0	0.0311	0.1692	0.2067	0.0426	0.1339	0.2333	0.043	0.1142	0.0667	0.0207	0.2416	0.6	0.6	1	late
-7.2697	-11.925	15	1	0.5051	1.1667	1	0.1667	0	1.5	1.1667	0.1667	0.3333	0.0293	0.1715	0.2278	0.0454	0.1349	0.2222	0.0382	0.1173	0.2222	0.0204	0.2449	0.5952	0.6667	1.3333	late
-8.6668	-14.1257	15	1	0.4822	1.2857	0.8571	0.4286	0	1.4286	1	0.2857	0.2857	0.0279	0.1731	0.2429	0.0459	0.1348	0.1905	0.0409	0.1221	0.2381	0.0209	0.248	0.5867	0.7143	1.2857	late
-7.8544	-13.015	15	1	0.4403	1.25	0.75	0.5	0	1.375	0.875	0.375	0.25	0.0287	0.1762	0.2125	0.0461	0.1345	0.1667	0.0448	0.1281	0.2083	0.0232	0.2529	0.5662	0.75	1.5	late
-7.306	-12.1511	15	1	0.4833	1.1111	0.6667	0.4444	0	1.2222	0.7778	0.3333	0.2222	0.0279	0.1764	0.1889	0.0463	0.1344	0.1481	0.0417	0.1304	0.1852	0.0229	0.2513	0.5588	0.6667	1.3333	late
-6.9685	-12.1511	15	1	0.4295	1.1111	0.6667	0.4444	0	1.2222	0.7778	0.3333	0.2222	0.0289	0.1816	0.1889	0.0505	0.1374	0.1481	0.0424	0.1368	0.1852	0.0235	0.2565	0.5033	0.6667	1.3333	late
-6.5127	-11.6989	15	1	0.409	1.6667	1.1111	0.4444	0	1.2222	0.7778	0.3333	0.2222	0.0302	0.1876	0.2074	0.0549	0.1401	0.1667	0.0428	0.1444	0.1852	0.0231	0.2562	0.5033	0.6667	1.1111	late
-4.3576	-9.2356	15	1	0.4929	2	1.2222	0.4444	0.4444	0.8889	0.3333	0.5556	0.2222	0.0287	0.1924	0.1444	0.0452	0.139	0.1111	0.0397	0.161	0.1481	0.024	0.2603	0.5306	0.6667	1.3333	late
-4.0893	-6.3289	15	1	0.4697	1.8889	1	0.5556	0.5556	1	0.1111	0.7778	0.1111	0.0296	0.1928	0.1074	0.0409	0.1391	0.0926	0.0415	0.1637	0.037	0.0268	0.265	0.5159	0.6667	1.4444	late
-2.4156	-3.4222	13.8889	1	0.4494	2.1111	1.3333	0.3333	0.6667	1.2222	0.4444	0.6667	0.4444	0.0332	0.1971	0.0704	0.0467	0.1424	0.0926	0.0388	0.166	0	0.0284	0.2701	0.5086	0.6667	1.7778	late
-5.4961	-5.8767	12.7778	0.9705	0.434	2	1.3333	0.2222	0.6667	1.5556	0.6667	0.7778	0.6667	0.035	0.2013	0.0926	0.0503	0.1456	0.0926	0.0422	0.1694	0.0185	0.0307	0.275	0.5093	0.6667	1.6667	late
-9.1837	-8.3311	11.6667	0.9031	0.3427	2	1.3333	0.2222	0.6667	2.1111	0.8889	1	1	0.043	0.2112	0.0926	0.0541	0.1493	0.0926	0.0565	0.1769	0.0185	0.0341	0.2866	0.5076	0.7778	1.8889	late
-15.291	-14.1444	9.4444	0.601	0.2592	2.3333	1.7778	0.2222	1.5556	2.6667	1.3333	1.1111	1.4444	0.0442	0.218	0.0963	0.0554	0.154	0.0963	0.0622	0.182	0.0185	0.0415	0.3064	0.4991	0.8889	2.4444	early
-14.9374	-14.1444	8.2222	0.399	0.2643	2.3333	1.8889	0.2222	1.5556	2.5556	1.4444	0.7778	1.6667	0.0415	0.2162	0.1	0.0553	0.1554	0.0593	0.0565	0.1759	0.0185	0.0396	0.309	0.5125	0.6667	2.5556	early
-15.4643	-17.0511	7	0.25	0.1996	2	1.6667	0.2222	1.4444	2.8889	1.5556	0.7778	1.6667	0.0424	0.2169	0.063	0.0591	0.1584	0.0222	0.0548	0.1709	0.0185	0.0406	0.3155	0.4805	0.8889	2.8889	early
-16.193	-17.5033	5.7778	0.1937	0.1478	2	1.7778	0.1111	1.5556	3.1111	1.7778	0.7778	1.6667	0.0441	0.2194	0.0815	0.065	0.1624	0.0407	0.0534	0.1676	0.0185	0.04	0.3173	0.4889	1	3.3333	early
-16.898	-17.9556	4.5556	0.25	0.1339	2	1.8889	0	1.6667	2.7778	1.7778	0.5556	1.5556	0.0426	0.2207	0.1556	0.0643	0.1637	0.1148	0.0527	0.1663	0.0185	0.0373	0.3148	0.5019	0.8889	3	early
-18.5414	-19.3033	4.5556	0.399	0.1226	2	2	0	2	2.6667	1.5556	0.5556	1.2222	0.0438	0.2217	0.1741	0.059	0.1638	0.1333	0.0534	0.1658	0.0185	0.0356	0.3144	0.5024	0.8889	2.6667	late
-18.8582	-19.3033	4.5556	0.5715	0.1283	2	2	0	2	3.2222	1.7778	0.8889	1.4444	0.0499	0.2223	0.1598	0.0552	0.164	0.1333	0.0612	0.1657	0.0053	0.0342	0.3128	0.4999	1	2.8889	late
-19.5207	-19.3033	4.5556	0.6827	0.1276	2	2	0	2	3.2222	1.7778	0.8889	1.4444	0.0508	0.2212	0.1709	0.0543	0.1638	0.1333	0.0616	0.1648	0.0238	0.035	0.3133	0.4925	1	3.1111	late
-18.0497	-16.8489	4.5556	0.6827	0.118	2	2	0	2	3.5556	1.7778	0.8889	1.4444	0.0512	0.22	0.1709	0.0535	0.1628	0.1333	0.0609	0.1632	0.0238	0.0355	0.3114	0.4857	1	3.2222	late
-17.6496	-16.8489	4.5556	0.5715	0.118	1.1111	1.1111	0	1.1111	3.7778	2	0.8889	1.6667	0.0507	0.2178	0.1487	0.0553	0.1622	0.1111	0.0601	0.162	0.0238	0.0346	0.3102	0.4827	1.1111	3.2222	late
-18.3708	-18.4078	4.6667	0.399	0.1067	1.4444	1.4444	0	1.4444	3.5556	1.8889	0.8889	1.4444	0.0517	0.2157	0.1413	0.0601	0.1614	0.1222	0.0594	0.1611	0.0238	0.0344	0.308	0.494	1.1111	2.7778	late
-18.1094	-15.9533	4.7778	0.25	0.1447	1.3333	1.3333	0	1.3333	3.2222	1.7778	0.8889	1.4444	0.0501	0.2115	0.1413	0.0558	0.1578	0.1222	0.0591	0.1608	0.0238	0.0337	0.3045	0.4969	0.8889	2.5556	late
-17.6	-15.5011	4.8889	0.1937	0.198	1.4444	1.3333	0	1.2222	3	1.5556	0.8889	1.4444	0.0482	0.2087	0.1598	0.0499	0.1544	0.1407	0.0595	0.1613	0.0238	0.0334	0.3015	0.5302	0.7778	2.1111	early
-17.4666	-15.0489	5	0.25	0.1971	1.4444	1.3333	0	1.2222	3.2222	1.7778	0.8889	1.6667	0.0489	0.2072	0.1228	0.0548	0.154	0.1037	0.0602	0.162	0.0238	0.0332	0.3026	0.5327	0.8889	2.1111	late
-16.3554	-14.1533	5	0.399	0.2324	1.5556	1.3333	0	1.1111	3	1.6667	0.8889	1.6667	0.0462	0.2042	0.1413	0.053	0.1521	0.1222	0.0609	0.1628	0.0238	0.0335	0.3024	0.5442	0.7778	2.3333	early
-11.2937	-11.2467	4.7778	0.75	0.2503	1.5556	1.3333	0	1.1111	2.5556	1.4444	0.4444	1.5556	0.0383	0.1987	0.1333	0.0498	0.1494	0.1222	0.0476	0.1604	0.0111	0.0298	0.3009	0.5594	0.6667	2.1111	late
-11.0508	-11.2467	4.6667	0.8063	0.2432	1.5556	1.3333	0	1.1111	1.8889	1.2222	0.3333	1.3333	0.0376	0.1966	0.1333	0.0497	0.1493	0.1222	0.045	0.1569	0.0111	0.0283	0.3017	0.5644	0.6667	2.1111	late
-8.4174	-8.7922	4.5556	0.75	0.2543	1.8889	1.5556	0	1.2222	2.1111	1.4444	0.3333	1.5556	0.0378	0.1971	0.1519	0.046	0.149	0.1407	0.0427	0.1547	0.0111	0.0236	0.2954	0.5726	0.6667	2.3333	late
-6.9606	-6.3378	5	0.601	0.2955	1.7778	1.3333	0	1	2.2222	1.5556	0.3333	1.5556	0.036	0.1968	0.1778	0.0436	0.1496	0.1667	0.0419	0.1542	0.0111	0.0232	0.2936	0.5735	0.6667	2.5556	early
-6.8935	-5.8856	5.4444	0.4285	0.2825	2.3333	1.8889	0	1.3333	2.2222	1.5556	0.3333	1.5556	0.037	0.1998	0.2222	0.05	0.1524	0.2111	0.0434	0.1566	0.0111	0.0235	0.2909	0.584	0.6667	2.5556	late
-7.3739	-6.3378	5.8889	0.3173	0.2641	2.2222	1.8889	0	1.4444	2.6667	1.7778	0.4444	1.5556	0.0397	0.2031	0.2074	0.052	0.1545	0.2111	0.0487	0.1607	0.0111	0.0237	0.292	0.5475	0.7778	2.5556	late
-6.6207	-6.79	6.3333	0.3173	0.3129	2.1111	1.7778	0	1.2222	2.4444	1.5556	0.4444	1.3333	0.039	0.2032	0.2444	0.0473	0.1545	0.2481	0.0481	0.1601	0.0111	0.0233	0.2842	0.5574	0.6667	2.4444	late
-5.9529	-6.3378	6.7778	0.4285	0.282	2.3333	1.8889	0	1.2222	2.6667	1.5556	0.4444	1.3333	0.0394	0.2034	0.2296	0.0519	0.1559	0.2444	0.0448	0.1549	0.0111	0.0229	0.2791	0.5461	0.7778	2.1111	late
-3.2288	-3.4311	7.3333	0.601	0.3352	2.6667	2	0	1.3333	2.1111	1.5556	0.1111	1.1111	0.03	0.1979	0.2926	0.0495	0.1554	0.3185	0.0287	0.147	0	0.021	0.272	0.5532	0.6667	1.8889	late
-4.096	-4.7789	7.8889	0.7796	0.3376	3.2222	2.3333	0	1.5556	1.7778	1.3333	0.1111	0.8889	0.028	0.1974	0.337	0.0484	0.1555	0.363	0.0274	0.1452	0	0.0213	0.2684	0.5414	0.6667	2	late
-6.278	-7.2333	8.4444	0.9031	0.3256	3.5556	2.6667	0	1.7778	1.8889	1.1111	0.4444	0.6667	0.0284	0.2	0.3593	0.0429	0.1539	0.437	0.0314	0.1493	0.0111	0.023	0.2697	0.5271	0.6667	1.7778	late
-6.2059	-7.2333	9	0.9705	0.332	3.6667	2.8889	0	1.8889	1.6667	0.8889	0.4444	0.4444	0.0317	0.2028	0.363	0.048	0.1547	0.4407	0.0327	0.1551	0.0111	0.0244	0.2728	0.5236	0.6667	1.6667	early
-9.542	-9.6878	8.7778	1	0.2669	3.5556	2.8889	0	1.8889	2	1	0.6667	0.7778	0.0377	0.2094	0.3407	0.0519	0.1555	0.4222	0.0382	0.1643	0.0111	0.0276	0.2803	0.5061	0.7778	1.7778	late
-9.9647	-10.14	8.5556	0.9705	0.2485	3.1111	2.4444	0	1.5556	2.6667	1.5556	0.7778	1.2222	0.0401	0.2142	0.3185	0.0514	0.156	0.3963	0.0408	0.1704	0.0111	0.0293	0.2871	0.4843	0.8889	2.1111	late
-11.895	-12.5944	8.3333	0.9031	0.2021	3.2222	2.5556	0	1.5556	2.5556	1.3333	1	1.2222	0.0468	0.2207	0.3185	0.0547	0.1569	0.3963	0.0497	0.1769	0.0111	0.032	0.2924	0.4733	0.8889	2.3333	late
-12.5832	-13.49	8.1111	0.7796	0.1686	3.1111	2.4444	0	1.5556	3	1.7778	1	1.6667	0.0472	0.2251	0.2444	0.0604	0.1581	0.3222	0.0484	0.1817	0.0111	0.0324	0.3003	0.4667	1	2.4444	early
-13.7459	-14.8378	7.8889	0.601	0.2043	2.3333	1.8889	0	1.2222	2.8889	1.7778	1.1111	1.6667	0.0444	0.2246	0.2222	0.0544	0.1566	0.2889	0.049	0.1867	0.0111	0.0339	0.304	0.473	1	2.5556	early
-13.6982	-14.8378	7.6667	0.399	0.1944	2.2222	2	0	1.3333	3.1111	1.8889	1.2222	1.6667	0.0474	0.2274	0.1667	0.0584	0.158	0.2333	0.0556	0.1921	0.0111	0.0333	0.3057	0.4931	1.1111	2.5556	early
-12.6787	-13.9422	7.4444	0.2204	0.2194	2.2222	2.1111	0	1.5556	2.8889	1.6667	1.2222	1.4444	0.0493	0.2268	0.1593	0.0562	0.1564	0.2259	0.059	0.1925	0.0111	0.0309	0.3016	0.5467	1	2.1111	late
-10.4651	-13.9422	6.6667	0.0969	0.2936	1.8889	1.7778	0	1.3333	2.7778	1.6667	1.1111	1.4444	0.0486	0.2229	0.1556	0.0567	0.1559	0.1519	0.0586	0.1886	0.0185	0.0282	0.2937	0.6054	1.1111	1.8889	early
-10.6174	-13.9422	5.8889	0.0591	0.2837	1.4444	1.3333	0	1.1111	2.7778	1.6667	1.1111	1.4444	0.0445	0.2212	0.1333	0.0528	0.1547	0.1296	0.0581	0.1856	0.0185	0.028	0.2917	0.6078	1.1111	1.7778	late
-7.0629	-11.0356	5.7778	0.0969	0.2954	2	1.7778	0	1.5556	2.4444	1.3333	1	1.1111	0.0408	0.2177	0.1333	0.0467	0.153	0.1296	0.0548	0.1823	0.0185	0.0276	0.2894	0.6103	1	1.7778	late
-9.4077	-13.49	5.6667	0.1909	0.2718	1.8889	1.6667	0	1.5556	2.4444	1.2222	1.1111	1.1111	0.0433	0.2192	0.1111	0.0486	0.1533	0.1111	0.059	0.1841	0.0185	0.0288	0.291	0.6066	1	1.6667	late
-9.679	-13.49	5.5556	0.3021	0.281	1.5556	1.3333	0	1.3333	3	1.7778	1.1111	1.5556	0.044	0.218	0.0889	0.0546	0.1542	0.0741	0.06	0.1831	0.0185	0.0301	0.2931	0.5997	1.1111	1.7778	late
-12.5646	-15.0489	5.4444	0.3806	0.2503	1.5556	1.3333	0	1.3333	3.2222	1.5556	1.4444	1.4444	0.0515	0.2216	0.1	0.0603	0.155	0.0741	0.0788	0.1877	0.0185	0.0333	0.299	0.5867	1.2222	2.1111	late
-11.6584	-13.7011	5.3333	0.3806	0.2387	1.5556	1.3333	0	1.3333	3.7778	2	1.5556	1.8889	0.0534	0.2238	0.1	0.0674	0.1572	0.0741	0.0803	0.19	0.0185	0.0321	0.3016	0.5861	1.2222	2.3333	late
-12.4944	-14.1533	5.2222	0.3021	0.1888	2.1111	1.8889	0	1.6667	3.5556	1.8889	1.4444	1.8889	0.0528	0.2214	0.1185	0.0686	0.1577	0.0926	0.074	0.1875	0.0185	0.0358	0.308	0.5533	1.1111	2.3333	early
-12.5699	-14.1533	5	0.1909	0.1853	1.5556	1.4444	0	1.2222	3.8889	2.1111	1.5556	2.1111	0.0529	0.2227	0.1	0.0701	0.1589	0.0926	0.0712	0.1886	0.0185	0.0367	0.3118	0.5155	1.3333	2.4444	early
-11.357	-11.2467	5.3333	0.1264	0.1601	1.6667	1.5556	0	1.2222	3.6667	2.1111	1.3333	2.1111	0.0508	0.2218	0.1556	0.0697	0.1593	0.1667	0.0668	0.188	0	0.037	0.3133	0.4896	1.1111	2.7778	late
-11.0584	-11.2467	5.6667	0.1264	0.1834	2.1111	2	0	1.4444	3.4444	1.8889	1.3333	1.8889	0.0498	0.2178	0.2296	0.0654	0.1585	0.2407	0.0659	0.186	0	0.0347	0.3101	0.509	1	2.6667	late
-11.1352	-11.6989	5.5556	0.2204	0.2043	1.5556	1.5556	0	1	3.2222	1.8889	1.2222	1.8889	0.0459	0.2128	0.3259	0.0615	0.1576	0.3333	0.0641	0.1822	0	0.0326	0.3061	0.5226	0.8889	2.3333	early
-8.7375	-8.7922	5.4444	0.399	0.2052	2	2	0	1.3333	3	1.5556	1	1.4444	0.0449	0.2078	0.3481	0.0596	0.1565	0.3667	0.0581	0.1777	0	0.0311	0.3039	0.5212	0.8889	2.2222	late
-8.6814	-7.2333	5.2222	0.601	0.2031	2	2	0	1.3333	3	1.4444	1.1111	1.4444	0.0444	0.2068	0.3481	0.0541	0.1552	0.3667	0.0543	0.177	0	0.0301	0.3024	0.5232	0.8889	2.2222	late
-9.9783	-7.2333	5	0.75	0.2029	2	2	0	1.3333	3	1.4444	1.1111	1.4444	0.0456	0.206	0.3481	0.0519	0.1548	0.3667	0.0576	0.1762	0.0111	0.0324	0.3032	0.5163	0.7778	1.8889	late
-11.3579	-8.5811	4.7778	0.8063	0.1677	2	2	0	1.3333	2.8889	1.4444	1	1.4444	0.0448	0.2055	0.3481	0.0508	0.1541	0.3667	0.0606	0.176	0.0111	0.0329	0.3034	0.5123	0.7778	2	late
-13.5643	-11.0356	4.5556	0.75	0.1675	1.2222	1.2222	0	0.7778	3.2222	1.6667	1.1111	1.6667	0.0444	0.2068	0.3111	0.052	0.1545	0.3296	0.0628	0.1772	0.0111	0.0336	0.3036	0.5113	0.8889	2.1111	late
-13.5342	-10.5833	4.5556	0.601	0.148	1.8889	1.8889	0	1.2222	3	1.4444	1.1111	1.4444	0.0447	0.2056	0.3148	0.0548	0.155	0.3259	0.0621	0.175	0.0111	0.0331	0.304	0.5175	0.7778	2.1111	late
-13.8342	-11.9311	4.5556	0.4285	0.1518	1.7778	1.7778	0	1.2222	3.4444	1.5556	1.1111	1.4444	0.0482	0.2078	0.2593	0.0574	0.156	0.2889	0.0618	0.1737	0.0111	0.0328	0.3035	0.5545	0.8889	1.7778	early
-13.4133	-11.4789	4.5556	0.3173	0.1329	1.4444	1.4444	0	1	3.5556	1.6667	1.1111	1.4444	0.0504	0.2105	0.2222	0.0633	0.1576	0.2519	0.062	0.1728	0.0111	0.0328	0.3056	0.5704	1	1.8889	early
-14.0721	-11.0267	4.5556	0.3173	0.1003	1.5556	1.4444	0	1.1111	3.7778	1.8889	1.1111	1.6667	0.0529	0.2139	0.1444	0.0682	0.1588	0.1778	0.0625	0.173	0.0111	0.0333	0.3083	0.5622	1.1111	1.8889	late
-15.7235	-13.9333	4.5556	0.4285	0.1168	1.4444	1.3333	0	1	3.4444	1.7778	1.2222	1.6667	0.0487	0.2143	0.1593	0.0649	0.1578	0.1815	0.0712	0.1733	0.0111	0.0323	0.3081	0.5769	1.1111	2	late
-16.1513	-15.4922	4.5556	0.601	0.1118	1.5556	1.3333	0	1.1111	3	1.3333	1	1.4444	0.0445	0.2124	0.1704	0.0619	0.1567	0.1815	0.0711	0.1711	0.0111	0.0358	0.3119	0.5692	1	1.7778	early
-13.3061	-15.4922	4.5556	0.75	0.138	1.5556	1.3333	0	1.1111	3	1.5556	0.8889	1.5556	0.0374	0.2071	0.1593	0.0571	0.1553	0.1815	0.0523	0.166	0	0.0313	0.3092	0.5755	1.1111	2	late
-12.7801	-14.5967	4.5556	0.8063	0.1518	1.5556	1.3333	0	1.1111	2.6667	1.3333	0.7778	1.3333	0.0378	0.2046	0.1593	0.055	0.1541	0.1815	0.0487	0.1616	0	0.0315	0.3094	0.571	1.1111	2.1111	late
-10.536	-12.1422	4.5556	0.75	0.1584	2.2222	1.5556	0	1.1111	2.7778	1.5556	0.6667	1.5556	0.0393	0.2047	0.1704	0.0519	0.1523	0.2	0.0464	0.1573	0	0.0279	0.3053	0.582	1.1111	2	early
-10.4276	-12.5944	4.4444	0.601	0.2107	1.6667	0.8889	0	0.6667	3	1.5556	0.5556	1.5556	0.0367	0.2024	0.1852	0.0468	0.1494	0.2778	0.0456	0.1559	0	0.0277	0.303	0.5912	1.1111	2.2222	late
-10.6811	-11.6989	4.3333	0.4285	0.2174	2	1.1111	0	0.6667	2.5556	1.4444	0.5556	1.5556	0.033	0.1993	0.2037	0.0464	0.148	0.2778	0.047	0.1577	0	0.028	0.3031	0.5542	1	2.4444	late
-11.1173	-11.6989	4.2222	0.3173	0.254	2	1	0	0.6667	2.5556	1.3333	0.6667	1.5556	0.0314	0.1996	0.1667	0.0429	0.1459	0.2407	0.0523	0.1626	0	0.0287	0.3028	0.529	1	2.3333	late
-10.4762	-11.6989	4.1111	0.3173	0.2893	2.3333	1.1111	0	0.5556	2.3333	1.1111	0.6667	1.3333	0.0305	0.1986	0.1556	0.0409	0.1449	0.2407	0.0521	0.1625	0	0.028	0.2999	0.5439	0.8889	2.2222	late
-8.1917	-8.7922	3.8889	0.4285	0.3232	2.2222	1	0	0.5556	2.2222	1.1111	0.5556	1.3333	0.0306	0.1987	0.1556	0.0415	0.1454	0.2407	0.0415	0.1586	0	0.0274	0.297	0.5562	0.7778	2.1111	late
-4.9822	-5.8856	3.7778	0.5715	0.335	2.2222	1.1111	0	0.4444	2.2222	1.4444	0.3333	1.3333	0.0278	0.1967	0.1667	0.0435	0.1466	0.263	0.0304	0.1537	0	0.0225	0.2918	0.5668	0.8889	2.2222	late
-7.093	-8.34	3.3333	0.6827	0.3113	2.6667	1.5556	0	0.8889	1.7778	1	0.3333	0.8889	0.0307	0.2026	0.2111	0.0433	0.1476	0.3	0.0329	0.1586	0	0.0267	0.2952	0.5514	0.7778	1.8889	late
-10.0367	-10.7944	3.5556	0.601	0.3046	2	1.3333	0	0.8889	1.8889	1	0.4444	0.8889	0.0309	0.2068	0.2	0.05	0.1503	0.2815	0.0366	0.166	0	0.0287	0.2995	0.5534	0.7778	2.1111	late
-12.4877	-13.2489	3.7778	0.4663	0.2432	1.8889	1.3333	0	0.8889	2	1.4444	0.4444	1.3333	0.0316	0.2114	0.163	0.0567	0.1544	0.1704	0.0361	0.1706	0	0.0314	0.3065	0.5349	0.7778	2.1111	early
-12.4857	-12.7967	4	0.3439	0.1883	1.6667	1.2222	0	0.8889	2.6667	1.6667	0.7778	1.5556	0.0382	0.2185	0.1333	0.0624	0.1566	0.1333	0.0433	0.1754	0	0.0357	0.3143	0.5093	0.8889	2.1111	late
-13.2027	-13.2489	4.2222	0.2754	0.1453	1.6667	1.3333	0	0.8889	3.5556	2.5556	0.6667	2	0.0395	0.2189	0.1333	0.0711	0.1592	0.1333	0.0382	0.1743	0	0.0391	0.318	0.4968	0.8889	2.5556	late
-15.058	-16.1556	4.4444	0.2316	0.1308	1	1	0	0.6667	3.7778	2.7778	0.6667	2.2222	0.0391	0.2184	0.1111	0.0709	0.1591	0.0963	0.0374	0.1755	0	0.0402	0.321	0.4799	1	2.8889	early
-15.2918	-16.1556	4.7778	0.1786	0.0975	1.5556	1.5556	0	1.1111	4	2.7778	0.8889	2.2222	0.0428	0.22	0.0889	0.0705	0.1575	0.0778	0.0409	0.1802	0	0.0419	0.3236	0.4651	1.1111	2.7778	late
-15.4339	-16.1556	4.7778	0.1235	0.1294	1.6667	1.6667	0	1.2222	3.6667	2.4444	0.8889	2	0.0416	0.2189	0.0667	0.0664	0.1536	0.0556	0.0407	0.1812	0	0.0402	0.3171	0.5257	1	2.4444	early
-12.6027	-13.2489	4.7778	0.0969	0.2154	1.5556	1.5556	0	1.1111	3.6667	2.4444	0.8889	2	0.0413	0.2148	0.0296	0.0654	0.1497	0.0185	0.0389	0.1778	0	0.0357	0.3062	0.5953	1	2.2222	early
-10.7181	-11.69	5	0.1264	0.2567	1.5556	1.5556	0	1.1111	3.2222	2.2222	0.6667	1.7778	0.0357	0.2092	0.0593	0.0577	0.1467	0.0556	0.0344	0.173	0	0.0326	0.298	0.633	0.7778	2	early
-8.8381	-10.1311	5	0.2204	0.2762	2	2	0	1.5556	3.2222	1.7778	1	1.3333	0.0368	0.2073	0.0815	0.0513	0.1438	0.0926	0.0341	0.1713	0	0.0321	0.2951	0.6309	0.7778	1.7778	late
-7.0982	-7.6767	5	0.3694	0.2684	2.2222	2	0.1111	1.5556	3.3333	1.7778	1	1.3333	0.0404	0.2099	0.1037	0.0547	0.1432	0.0926	0.036	0.1732	0.037	0.0338	0.2947	0.6238	0.7778	1.5556	late
-8.5207	-9.0244	5	0.5042	0.2642	2.2222	1.8889	0.1111	1.5556	3.3333	2	0.7778	1.5556	0.0365	0.2094	0.1148	0.0563	0.144	0.0926	0.0286	0.1729	0.0741	0.0359	0.2973	0.6206	0.8889	1.8889	late
-10.6526	-9.92	5	0.5592	0.2586	2.4444	1.7778	0.2222	1.5556	3.2222	1.3333	1.3333	1.4444	0.0483	0.2164	0.1254	0.0538	0.145	0.0926	0.0542	0.1798	0.0794	0.0344	0.3019	0.6301	0.8889	1.7778	late
-12.1655	-9.92	5	0.5042	0.2379	2.4444	1.7778	0.2222	1.5556	3.6667	1.5556	1.5556	1.6667	0.0523	0.2221	0.1254	0.0571	0.1473	0.0926	0.0636	0.1842	0.0794	0.0381	0.3068	0.6256	0.8889	1.7778	late
-13.8297	-10.3722	5	0.3694	0.2212	2	1.3333	0.2222	1	3.5556	1.6667	1.3333	1.7778	0.0506	0.2218	0.1439	0.0586	0.1492	0.1074	0.0617	0.1825	0.0794	0.0429	0.3131	0.6071	0.8889	1.7778	early
-13.9363	-10.3722	5	0.2204	0.2128	2	1.3333	0.2222	1.1111	3.7778	1.8889	1.3333	2	0.0533	0.2241	0.1661	0.0631	0.1526	0.1259	0.0618	0.1815	0.0794	0.0447	0.3191	0.5505	0.8889	1.8889	early
-13.7372	-10.3722	5	0.1264	0.1697	2	1.3333	0.2222	1	3.7778	1.8889	1.3333	2	0.0534	0.2269	0.2402	0.0633	0.1556	0.2	0.062	0.1815	0.0794	0.0448	0.3231	0.5135	0.8889	2.2222	early
-14.3777	-10.3722	5	0.1264	0.1168	2.7778	1.8889	0.4444	1.3333	4	1.8889	1.3333	2	0.0564	0.2291	0.2254	0.0645	0.1569	0.1852	0.0636	0.1808	0.0794	0.046	0.3268	0.4967	1	2.1111	late
-13.8702	-10.3722	4.6667	0.2204	0.106	2.7778	1.8889	0.4444	1.3333	3.4444	1.8889	0.8889	2	0.0531	0.2253	0.2032	0.0632	0.1564	0.1481	0.0597	0.1746	0.0794	0.047	0.3251	0.4886	0.8889	2.2222	early
-12.8767	-9.92	4.3333	0.3694	0.1466	2.5556	1.8889	0.3333	1.3333	2.8889	1.4444	0.8889	1.5556	0.0487	0.2174	0.181	0.0534	0.1518	0.1481	0.0575	0.1675	0.0423	0.0424	0.315	0.518	0.7778	2.2222	early
-10.998	-8.5722	4	0.5042	0.1953	2.8889	2.2222	0.4444	1.5556	2.2222	1	0.7778	1.1111	0.0469	0.2124	0.1995	0.0441	0.1472	0.1481	0.0572	0.163	0.0423	0.0359	0.3035	0.5543	0.5556	1.7778	late
-8.3706	-7.2244	3.5556	0.5592	0.2262	2.7778	2.4444	0.3333	1.7778	1.3333	0.7778	0.2222	0.7778	0.0332	0.2037	0.2259	0.0359	0.1435	0.1481	0.0312	0.1544	0.1481	0.0362	0.2977	0.5461	0.4444	1.5556	late
-7.0479	-5.6656	3.1111	0.5337	0.2352	3.3333	2.6667	0.6667	2	0.8889	0.4444	0.1111	0.4444	0.0337	0.2013	0.2481	0.0352	0.1419	0.1667	0.0323	0.1518	0.1593	0.0333	0.295	0.5423	0.4444	1.3333	late
-8.8656	-8.12	2.5556	0.4663	0.234	3.1111	2.3333	0.6667	2	1.5556	0.5556	0.6667	0.3333	0.0432	0.2046	0.2201	0.0373	0.1426	0.1333	0.0476	0.1555	0.1593	0.0281	0.2927	0.5571	0.4444	1.6667	late
-12.8567	-11.0267	2.4444	0.4113	0.1918	3	2.1111	0.6667	1.8889	1.8889	0.5556	1	0.4444	0.0481	0.2103	0.209	0.0413	0.1446	0.1148	0.0665	0.1642	0.1593	0.0358	0.3002	0.5441	0.4444	1.6667	late
-14.4916	-12.3744	2.3333	0.4285	0.1486	3.1111	2	0.6667	2.1111	2.1111	0.7778	1	0.6667	0.0536	0.2156	0.1534	0.0516	0.1482	0.0407	0.0711	0.1699	0.1593	0.0383	0.3059	0.5222	0.5556	1.4444	late
-16.3484	-13.9333	2.1111	0.507	0.1441	2.1111	1.2222	0.4444	1.5556	2.2222	1.1111	1	0.8889	0.0533	0.2168	0.1312	0.0604	0.1517	0.0185	0.0723	0.172	0.1593	0.044	0.3122	0.4964	0.5556	1.8889	early
-14.5743	-12.5856	2.3333	0.5715	0.1533	2.2222	1.2222	0.4444	1.5556	2.5556	1.2222	1.1111	0.8889	0.0591	0.2205	0.1386	0.0653	0.1547	0.0296	0.0768	0.1751	0.1593	0.0411	0.3119	0.5105	0.6667	1.8889	late
-14.3702	-12.5856	2.5556	0.6338	0.169	2.6667	1.3333	0.4444	1.7778	2.8889	1.2222	1.1111	0.8889	0.0606	0.2235	0.1386	0.0655	0.1569	0.0296	0.0789	0.1759	0.1593	0.0412	0.316	0.5007	0.7778	2.1111	early
-14.442	-12.5856	2.7778	0.6683	0.1683	2.8889	1.4444	0.3333	1.8889	2.8889	1.2222	1.1111	0.8889	0.06	0.2222	0.1386	0.0654	0.1589	0.0667	0.0779	0.1726	0.1222	0.041	0.3172	0.5229	0.7778	2.1111	early
-14.2899	-12.5856	3.1111	0.6979	0.1433	2.8889	1.4444	0.3333	1.8889	3.1111	1.4444	1.1111	1.1111	0.0619	0.2231	0.1386	0.0697	0.1613	0.1037	0.078	0.1687	0.0111	0.0388	0.3164	0.5351	0.8889	2.1111	late
-12.4252	-11.69	3.4444	0.7307	0.157	2.8889	1.7778	0	2	2.8889	1.3333	1	1	0.0568	0.2195	0.1534	0.0676	0.162	0.1222	0.0679	0.1629	0	0.0366	0.3132	0.5572	0.7778	2.2222	early
-11.9492	-11.69	3.4444	0.7919	0.1686	2.7778	1.7778	0	1.8889	2.1111	1.1111	0.4444	1	0.0444	0.2135	0.1481	0.0639	0.1616	0.1222	0.053	0.1565	0	0.0381	0.3136	0.5505	0.6667	2.1111	late
-7.9384	-8.7833	3.4444	0.8469	0.1745	3	1.8889	0.1111	1.7778	2	1.1111	0.3333	0.8889	0.0437	0.21	0.1489	0.0617	0.1612	0.1407	0.0435	0.15	0	0.0305	0.3078	0.5578	0.7778	2.1111	late
-6.9121	-10.3422	3.4444	0.8654	0.181	3	2.1111	0.1111	1.7778	2	1	0.4444	0.6667	0.0422	0.207	0.1415	0.0581	0.16	0.1593	0.048	0.1476	0	0.03	0.3053	0.5541	0.8889	2.4444	late
-4.5936	-7.8878	3.6667	0.8469	0.1809	3.2222	2.3333	0.1111	2	1.8889	0.8889	0.4444	0.6667	0.041	0.2056	0.1415	0.0524	0.1584	0.1593	0.0467	0.1462	0	0.024	0.3016	0.5604	0.8889	2.4444	late
-5.1425	-7.8878	3.4444	0.7919	0.1946	3	2.1111	0.1111	1.5556	1.6667	0.7778	0.4444	0.6667	0.0348	0.2032	0.1341	0.045	0.1563	0.1481	0.0458	0.1465	0	0.024	0.3	0.5626	0.8889	2.3333	early
-5.6455	-8.34	3.2222	0.7011	0.1576	3.4444	2.6667	0.1111	1.5556	1.3333	0.7778	0.4444	0.6667	0.0343	0.2048	0.1675	0.0492	0.1587	0.1593	0.0439	0.1471	0	0.024	0.3004	0.574	0.7778	2.1111	late
-6.9229	-8.7922	3.6667	0.601	0.1149	3.1111	2.4444	0.2222	1.4444	1.5556	1	0.4444	0.6667	0.0374	0.2103	0.1415	0.0556	0.1607	0.1222	0.0447	0.1505	0	0.0258	0.3052	0.518	0.8889	2.5556	late
-7.4208	-10.14	4.1111	0.507	0.164	3.4444	2.6667	0.2222	1.4444	1.3333	0.7778	0.4444	0.4444	0.036	0.2103	0.1045	0.056	0.1603	0.0852	0.0456	0.1552	0	0.026	0.3045	0.5117	0.7778	2.6667	late
-5.2181	-8.5811	5.4444	0.4113	0.2379	3.1111	2.2222	0.2222	1.2222	1.7778	0.8889	0.5556	0.4444	0.0431	0.213	0.0786	0.0549	0.1576	0.0481	0.0468	0.161	0	0.0231	0.2926	0.54	1.1111	2.2222	late
-5.8192	-9.0333	6.2222	0.4958	0.2493	3.6667	2.7778	0.1111	1.7778	1.3333	0.6667	0.3333	0.2222	0.0375	0.2103	0.0741	0.054	0.1568	0.0296	0.037	0.1578	0	0.0219	0.2889	0.5547	1	2.1111	late
-5.3791	-6.1267	7	0.6306	0.3049	3.6667	2.7778	0.1111	1.7778	1.2222	0.5556	0.2222	0.2222	0.0356	0.2101	0.063	0.0512	0.1564	0.0111	0.0286	0.1556	0	0.0202	0.2854	0.5697	0.8889	1.8889	late
-6.3378	-7.0222	7.6667	0.7796	0.3101	3.4444	2.5556	0.1111	1.5556	1.3333	0.5556	0.3333	0.2222	0.0338	0.21	0.063	0.0474	0.156	0.0111	0.0325	0.1573	0	0.0206	0.2861	0.5711	0.8889	1.7778	late
-9.935	-9.9289	8.3333	0.9031	0.279	3.3333	2.5556	0.1111	1.7778	1.4444	0.5556	0.4444	0.2222	0.0347	0.2123	0.063	0.0483	0.1574	0.0111	0.036	0.1603	0	0.0248	0.2941	0.5465	0.8889	1.7778	late
-12.7692	-12.3833	9	0.9705	0.2588	2.6667	2.1111	0.1111	1.7778	2.1111	0.7778	0.8889	0.4444	0.0401	0.2151	0.0444	0.0498	0.1574	0	0.0432	0.1658	0	0.0303	0.3001	0.5111	1	2	late
-15.5817	-14.8378	8.5556	1	0.2536	2.3333	1.8889	0	1.5556	2.5556	1	1.1111	0.8889	0.0457	0.2193	0.0333	0.0541	0.1582	0	0.0572	0.1728	0	0.0312	0.3036	0.518	1	1.8889	late
-16.9551	-16.3967	8.1111	0.9705	0.2224	1.7778	1.4444	0	1.3333	3.1111	1.4444	1.2222	1.3333	0.0478	0.2225	0.0333	0.057	0.1594	0	0.0592	0.1759	0	0.0322	0.3078	0.5203	1.1111	2.1111	late
-16.927	-15.5011	7.6667	0.9031	0.2234	1.6667	1.3333	0	1.3333	2.7778	1.3333	1.1111	1.3333	0.0418	0.2216	0.0222	0.0553	0.1604	0	0.0578	0.1764	0	0.0334	0.3112	0.511	0.8889	2.4444	early
-18.519	-17.9556	7.2222	0.7796	0.1771	1.5556	1.3333	0	1.2222	3	1.5556	1.2222	1.5556	0.0423	0.2234	0.0407	0.0588	0.1615	0	0.0608	0.1796	0	0.0336	0.3166	0.5123	0.8889	2.8889	late
-18.1394	-17.9556	6.7778	0.601	0.2306	0.6667	0.6667	0	0.6667	3.1111	1.7778	1.2222	1.5556	0.0398	0.22	0.0704	0.0553	0.16	0	0.0616	0.1815	0	0.0331	0.3161	0.5229	0.8889	3.3333	early
-19.278	-20.8622	5.8889	0.399	0.231	0.4444	0.4444	0	0.4444	3.4444	1.7778	1.4444	1.6667	0.0384	0.2166	0.1074	0.0512	0.1564	0	0.061	0.1808	0	0.0328	0.3153	0.5483	0.8889	3.4444	late
-17.7315	-21.0186	5	0.2857	0.2898	0.2857	0.2857	0	0.2857	3.7143	2	1.4286	1.8571	0.0423	0.2165	0.1381	0.0585	0.1556	0	0.0569	0.1799	0	0.0304	0.3093	0.5892	0.8571	3.8571	late
-12.2118	-18.494	4.2	0.2	0.3973	0	0	0	0	2.8	1.6	0.8	1.4	0.0258	0.2019	0.1667	0.0457	0.1512	0	0.0331	0.1693	0	0.0217	0.2975	0.6475	0.8	4	early
-10.4797	-10.456	5	0.2	0.3327	0	0	0	0	3	3	0	2.8	0.037	0.2063	0.2667	0.0734	0.1437	0.2667	0.05	0.1314	0	0.0413	0.3141	0.5622	1	3.2	late
-13.5233	-13.2683	5.1667	0.1667	0.2815	0	0	0	0	3.6667	3.1667	0.5	3	0.0535	0.213	0.2389	0.0938	0.1453	0.2222	0.0732	0.1426	0	0.0439	0.3178	0.5534	1	3.1667	late
-11.9329	-11.54	5.2857	0.1429	0.2828	0.4286	0.4286	0	0.2857	4	3.2857	0.7143	3.1429	0.0609	0.2124	0.219	0.1119	0.1464	0.2143	0.0747	0.1473	0	0.0449	0.3204	0.5439	1	3	late
-11.9742	-10.7525	5.25	0.25	0.26	0.75	0.75	0	0.5	3.5	2.875	0.625	2.75	0.0559	0.2077	0.275	0.1037	0.145	0.2708	0.0709	0.1477	0	0.0559	0.3236	0.5226	0.875	2.75	late
-11.8126	-11.0356	5.2222	0.3333	0.2941	1.5556	1.5556	0	1.1111	3.1111	2.5556	0.5556	2.4444	0.0546	0.2041	0.2889	0.0974	0.144	0.2852	0.0662	0.1459	0	0.0515	0.3206	0.54	0.7778	2.6667	late
-11.3889	-11.4878	5.6667	0.1264	0.2392	1.6667	1.6667	0	1.1111	2.8889	2.3333	0.5556	2.2222	0.0546	0.2001	0.2889	0.0974	0.1426	0.2852	0.0662	0.148	0	0.0512	0.3207	0.5696	0.6667	2.2222	late
-10.9379	-11.4878	5.5556	0.2204	0.2517	1.8889	1.8889	0	1.3333	2.3333	1.7778	0.5556	1.7778	0.0535	0.195	0.3259	0.0943	0.1401	0.3222	0.065	0.1496	0	0.0472	0.3164	0.5987	0.4444	1.8889	late
-11.6624	-9.9289	5.4444	0.399	0.2551	2.4444	2.4444	0	1.7778	2.3333	1.7778	0.5556	1.7778	0.0538	0.1924	0.363	0.0949	0.1384	0.3593	0.0637	0.1516	0	0.0501	0.3155	0.5946	0.4444	1.8889	late
-14.2998	-12.3833	5.3333	0.601	0.2404	2.4444	2.4444	0	1.7778	2.6667	1.7778	0.8889	1.7778	0.0576	0.1897	0.363	0.0901	0.1358	0.3593	0.0662	0.1543	0	0.0501	0.3152	0.5833	0.4444	2.1111	late
-16.0985	-13.9422	5.2222	0.75	0.2365	2.4444	2.4444	0	1.7778	2.7778	1.7778	1	1.7778	0.0647	0.1908	0.3815	0.0923	0.1347	0.3593	0.0742	0.1565	0	0.0497	0.3154	0.5871	0.4444	2.2222	late
-14.0997	-12.3833	5.1111	0.8063	0.2435	2.4444	2.4444	0	1.7778	2.5556	1.8889	0.6667	1.7778	0.0611	0.1888	0.3889	0.0856	0.1331	0.3778	0.0687	0.1555	0	0.0501	0.3162	0.5757	0.4444	2.2222	late
-15.3583	-13.7311	5	0.75	0.2172	2.1111	2.1111	0	1.5556	2.2222	1.6667	0.5556	1.5556	0.0626	0.191	0.3963	0.0699	0.1307	0.3963	0.0808	0.158	0	0.0517	0.3153	0.5686	0.5556	2.2222	late
-13.9536	-13.2789	5	0.601	0.2429	2.4444	2.3333	0.1111	1.7778	2.2222	1.6667	0.5556	1.5556	0.0667	0.1934	0.3222	0.0717	0.1287	0.3222	0.0903	0.1608	0	0.0391	0.3081	0.5985	0.5556	2.2222	late
-12.9522	-12.3833	4.6667	0.399	0.2541	1.6667	1.5556	0.1111	1.1111	2.2222	1.6667	0.5556	1.5556	0.065	0.1922	0.2778	0.07	0.1253	0.2778	0.091	0.1629	0	0.0391	0.3043	0.612	0.5556	2.1111	early
-12.3132	-11.9311	4.3333	0.25	0.274	1.5556	1.4444	0.1111	1.1111	2.2222	1.6667	0.5556	1.5556	0.065	0.1921	0.1667	0.07	0.1227	0.1667	0.0918	0.1647	0	0.0391	0.3023	0.6009	0.5556	2.1111	late
-12.3257	-12.8267	4.3333	0.1937	0.2892	1.7778	1.6667	0.1111	1.3333	2.2222	1.6667	0.5556	1.5556	0.066	0.1942	0.0926	0.0703	0.1209	0.0926	0.0918	0.1653	0	0.0412	0.3035	0.585	0.5556	2.1111	late
-13.0544	-14.3856	4.3333	0.2204	0.2811	1.2222	1.1111	0.1111	0.8889	2.3333	1.6667	0.6667	1.5556	0.0704	0.1967	0.0556	0.0675	0.1194	0.0556	0.0951	0.1661	0	0.0404	0.3056	0.5882	0.6667	1.8889	late
-9.3942	-11.4789	4.3333	0.3021	0.3279	1.3333	1.1111	0.2222	0.8889	2	1.6667	0.3333	1.5556	0.0677	0.1969	0.0556	0.064	0.1192	0.0556	0.0975	0.1651	0	0.0393	0.3026	0.6123	0.6667	1.8889	late
-6.7743	-9.92	4.3333	0.3806	0.3655	1.3333	1.1111	0.2222	0.8889	1.4444	1.2222	0.2222	1.1111	0.0587	0.1908	0.037	0.0492	0.1163	0.0556	0.0887	0.16	0	0.0353	0.2977	0.6263	0.5556	2	late
-6.7243	-9.92	4.3333	0.3806	0.3965	1.3333	1.1111	0.2222	0.8889	1.3333	1.1111	0.2222	1.1111	0.056	0.1858	0.0185	0.0418	0.1135	0.037	0.0798	0.1528	0	0.0325	0.2908	0.6429	0.5556	2.1111	late
-6.0527	-9.92	4.7778	0.3021	0.4633	1.3333	1.1111	0.2222	0.8889	1	0.8889	0.1111	0.8889	0.0489	0.1779	0	0.0385	0.1104	0	0.0634	0.1434	0	0.0275	0.284	0.6646	0.3333	2.2222	late
-6.775	-10.3722	5.2222	0.2204	0.4528	0.6667	0.5556	0.1111	0.4444	1	0.8889	0.1111	0.8889	0.0468	0.1714	0	0.0352	0.108	0	0.0523	0.1353	0	0.0283	0.2809	0.6599	0.3333	2.3333	late
-7.1585	-11.2678	6	0.1937	0.4555	0.7778	0.5556	0.2222	0.4444	1	0.8889	0.1111	0.8889	0.0465	0.167	0	0.0345	0.1067	0	0.0509	0.1294	0	0.0288	0.2768	0.6265	0.3333	2.2222	late
-7.5761	-11.72	6.7778	0.25	0.4537	1.2222	0.8889	0.3333	0.4444	1	0.8889	0.1111	0.8889	0.0472	0.1639	0	0.0355	0.1063	0	0.0514	0.1253	0	0.0291	0.2731	0.5821	0.3333	2.2222	late
-7.1453	-10.3722	7.2222	0.399	0.4765	1	0.6667	0.3333	0	1	0.8889	0.1111	0.8889	0.0476	0.1592	0	0.0371	0.1057	0	0.0535	0.1225	0	0.0262	0.2643	0.5689	0.3333	2.1111	late
-5.4759	-7.9178	7.6667	0.601	0.5279	1.1111	0.6667	0.4444	0	0.8889	0.8889	0	0.8889	0.0456	0.1544	0	0.0404	0.1057	0	0.0521	0.1188	0	0.0255	0.2563	0.5627	0.2222	1.8889	late
-5.9437	-8.37	8.1111	0.7796	0.546	1.2222	0.7778	0.4444	0.1111	0.4444	0.4444	0	0.4444	0.0443	0.1509	0	0.0418	0.1056	0	0.0474	0.1158	0	0.0247	0.251	0.5614	0.1111	1.5556	late
-5.6363	-7.4744	8.5556	0.9031	0.5367	1.4444	1	0.4444	0.3333	0.7778	0.7778	0	0.6667	0.0484	0.1538	0.0185	0.0561	0.1084	0.0185	0.0485	0.1169	0	0.027	0.2515	0.5404	0.3333	1.4444	late
-6.0522	-7.4744	9	0.9705	0.5208	1.5556	1.1111	0.4444	0.4444	0.3333	0.3333	0	0.2222	0.0415	0.1569	0.0185	0.0631	0.1112	0.0185	0.053	0.1223	0	0.0287	0.2553	0.5275	0.2222	1.3333	late
-8.7809	-9.0333	8.6667	1	0.4514	1.5556	1.1111	0.4444	0.4444	1.1111	0.7778	0.3333	0.6667	0.0569	0.1674	0.0185	0.0819	0.1167	0.0185	0.0731	0.1325	0	0.0356	0.2638	0.5088	0.3333	1.4444	late
-9.3679	-9.9289	8.3333	0.9705	0.4554	1.5556	1.1111	0.4444	0.4444	1.6667	1.3333	0.3333	1.1111	0.0583	0.1766	0.037	0.1027	0.1232	0.037	0.0764	0.1418	0	0.0364	0.2729	0.4962	0.4444	1.7778	late
-11.3171	-11.4878	8	0.9031	0.379	1.3333	1	0.3333	0.4444	2.4444	2	0.4444	1.7778	0.0645	0.1879	0.0593	0.1076	0.1291	0.0741	0.0854	0.1522	0	0.0392	0.2835	0.4993	0.6667	2.1111	late
-11.0441	-11.0356	7.6667	0.7796	0.327	0.8889	0.6667	0.2222	0.4444	2.8889	2.4444	0.4444	2.2222	0.0672	0.197	0.0593	0.1129	0.1353	0.0741	0.0889	0.159	0	0.0402	0.2929	0.503	0.7778	2.3333	late
-11.206	-11.4878	7.3333	0.601	0.335	0.6667	0.4444	0.2222	0.4444	2.8889	2.4444	0.4444	2.2222	0.0666	0.2014	0.0593	0.1127	0.1394	0.0741	0.0895	0.1628	0	0.0411	0.3009	0.5122	0.7778	2.4444	late
-11.7499	-12.3833	7	0.399	0.3122	1	0.8889	0.1111	0.8889	2.8889	2.4444	0.4444	2.2222	0.064	0.2023	0.0593	0.1112	0.142	0.0741	0.087	0.1637	0	0.0402	0.3062	0.5321	0.7778	2.5556	late
-11.4389	-12.3833	6.2222	0.2204	0.3288	0.7778	0.7778	0	0.7778	2.8889	2.4444	0.4444	2.2222	0.0596	0.2014	0.0593	0.1074	0.1431	0.0741	0.0822	0.1622	0	0.0401	0.3066	0.5691	0.7778	2.5556	late
-11.0332	-12.3833	5.4444	0.1264	0.3685	0.5556	0.5556	0	0.5556	2.6667	2.2222	0.4444	2	0.0554	0.2004	0.0407	0.0953	0.1433	0.0556	0.0758	0.1589	0	0.0369	0.3007	0.6333	0.6667	2.1111	late
-9.6814	-11.0356	5.1111	0.1264	0.3847	0.8889	0.8889	0	0.8889	2.6667	2.2222	0.4444	2	0.0568	0.1972	0.0407	0.0839	0.1435	0.0556	0.0689	0.1541	0	0.0354	0.2989	0.6487	0.6667	2.2222	late
-8.8912	-11.0356	5.1111	0.1909	0.3982	0.8889	0.8889	0	0.8889	2.3333	2.2222	0.1111	2	0.0397	0.1917	0.0407	0.072	0.1434	0.0556	0.0497	0.1479	0	0.0302	0.2971	0.6513	0.6667	2	late
-9.3152	-11.0356	5.1111	0.3021	0.3682	0.8889	0.8889	0	0.8889	2.4444	2.1111	0.3333	2	0.0396	0.1904	0.0222	0.0605	0.1435	0.037	0.0518	0.1462	0	0.0321	0.297	0.6485	0.6667	1.7778	late
-10.4741	-11.0356	5.1111	0.3806	0.3696	0.8889	0.8889	0	0.8889	2.1111	1.6667	0.4444	1.5556	0.0342	0.1895	0	0.0727	0.1449	0	0.0468	0.1454	0	0.0351	0.3009	0.6438	0.5556	1.8889	late
-10.5056	-11.0356	5.1111	0.3806	0.3651	0.8889	0.8889	0	0.8889	2.2222	1.6667	0.5556	1.5556	0.0319	0.1898	0	0.0877	0.1456	0	0.0424	0.146	0	0.0363	0.3026	0.6358	0.5556	2.1111	late
-11.4666	-11.0356	5.1111	0.3021	0.3219	1.5556	1.5556	0	1.5556	2.3333	1.6667	0.6667	1.5556	0.0365	0.1942	0.0222	0.0945	0.1458	0.0333	0.0428	0.1498	0	0.0399	0.3078	0.6231	0.6667	2.1111	early
-11.147	-11.0356	4.7778	0.1909	0.356	1.1111	1.1111	0	1.1111	2.3333	1.6667	0.6667	1.5556	0.036	0.1961	0.1333	0.0923	0.1443	0.1444	0.0425	0.1526	0	0.0391	0.3074	0.6126	0.6667	2.4444	early
-11.6276	-13.49	4.8889	0.1264	0.3351	1.3333	1.3333	0	1.3333	2.3333	1.6667	0.6667	1.5556	0.0357	0.1973	0.2074	0.0908	0.1431	0.2185	0.042	0.1548	0	0.0391	0.3096	0.6126	0.6667	2.4444	early
-11.9444	-13.49	5	0.1264	0.2811	1.7778	1.7778	0	1.6667	2.2222	1.5556	0.6667	1.5556	0.0331	0.196	0.2815	0.0878	0.1414	0.2926	0.0416	0.1578	0	0.0402	0.3135	0.5694	0.5556	2.7778	late
-11.866	-13.49	4.8889	0.2204	0.2967	1.7778	1.7778	0	1.5556	2.3333	1.5556	0.7778	1.5556	0.0341	0.1985	0.3	0.0913	0.1404	0.3296	0.0491	0.1623	0	0.0394	0.3145	0.5637	0.6667	2.7778	early
-11.8807	-11.9311	4.7778	0.3694	0.2837	1.7778	1.7778	0	1.5556	2.5556	1.5556	1	1.5556	0.0391	0.2014	0.3	0.0882	0.1385	0.3296	0.055	0.167	0	0.0412	0.3149	0.5611	0.7778	2.8889	late
-13.1736	-13.49	4.6667	0.5042	0.2868	1.7778	1.7778	0	1.5556	2.6667	1.3333	1.3333	1.3333	0.062	0.2074	0.3	0.0925	0.1382	0.3296	0.0807	0.1717	0	0.0425	0.3163	0.5611	0.7778	2.8889	late
-10.7563	-11.0356	4.5556	0.5592	0.2857	1.7778	1.7778	0	1.5556	2.6667	1.5556	1.1111	1.5556	0.0679	0.2082	0.3	0.0894	0.1369	0.3296	0.081	0.1715	0	0.039	0.3131	0.5678	0.7778	2.8889	late
-13.4017	-13.9422	4.4444	0.5042	0.2579	1.7778	1.7778	0	1.5556	2.6667	1.3333	1.3333	1.3333	0.0786	0.2086	0.3	0.0852	0.1358	0.3296	0.0905	0.1724	0	0.0394	0.3122	0.5731	0.7778	2.7778	late
-12.8546	-14.8378	4.3333	0.3694	0.2558	1.4444	1.4444	0	1.1111	2.5556	1.3333	1.2222	1.3333	0.0787	0.2047	0.3148	0.0833	0.1347	0.3333	0.0903	0.1696	0	0.0361	0.3076	0.5963	0.6667	2.7778	late
-12.0728	-13.49	4.5556	0.25	0.2392	1.7778	1.7778	0	1.3333	2.5556	1.3333	1.2222	1.3333	0.0804	0.2024	0.2407	0.0851	0.134	0.2593	0.0902	0.1673	0	0.0357	0.304	0.6278	0.6667	2.3333	early
-11.5436	-11.9311	4.7778	0.1937	0.259	1.5556	1.5556	0	1.1111	2.5556	1.3333	1.2222	1.3333	0.0804	0.1979	0.1667	0.0852	0.132	0.1852	0.0898	0.1651	0	0.0357	0.3012	0.6278	0.6667	2.3333	late
-10.7763	-11.4789	5	0.25	0.338	1.1111	1.1111	0	0.7778	2.5556	1.3333	1.2222	1.3333	0.0805	0.1928	0.0926	0.0852	0.1296	0.1111	0.0894	0.1622	0	0.0368	0.3019	0.6234	0.6667	2.2222	late
-11.0489	-11.4789	5	0.399	0.367	1.1111	1.1111	0	0.8889	2.4444	1.3333	1.1111	1.3333	0.0808	0.1877	0.0926	0.0831	0.1278	0.0926	0.0818	0.1585	0	0.0362	0.3011	0.6362	0.5556	1.8889	late
-10.2835	-13.0378	4.8889	0.601	0.3937	1.1111	1.1111	0	0.8889	1.8889	0.8889	1	0.8889	0.0751	0.1831	0.0926	0.0771	0.1258	0.0926	0.0773	0.1549	0	0.0362	0.2993	0.6405	0.4444	1.7778	late
-9.0053	-13.0378	4.7778	0.75	0.4416	1.1111	1.1111	0	0.8889	1.5556	1.1111	0.4444	1.1111	0.0521	0.176	0.0926	0.0662	0.1236	0.0926	0.0471	0.1475	0	0.0389	0.2977	0.6361	0.4444	1.6667	late
-10.0619	-15.4922	4.6667	0.8063	0.4629	1.1111	1.1111	0	0.8889	1.3333	0.6667	0.6667	0.6667	0.0506	0.1729	0.0926	0.0529	0.1204	0.0926	0.054	0.145	0	0.0377	0.2964	0.6397	0.4444	1.7778	late
-8.0592	-13.9333	4.5556	0.75	0.4877	1.2222	1.2222	0	0.8889	1.2222	0.8889	0.3333	0.8889	0.0447	0.1718	0.0926	0.0409	0.1177	0.0926	0.0494	0.1409	0	0.036	0.2949	0.6474	0.4444	2	late
-8.1324	-13.9333	5	0.601	0.5383	1	1	0	0.6667	1.2222	0.8889	0.3333	0.8889	0.0429	0.1711	0.0556	0.0368	0.1156	0.0556	0.0499	0.138	0	0.035	0.2924	0.646	0.4444	2.2222	late
-8.7932	-15.2811	5.4444	0.4285	0.5538	0.6667	0.6667	0	0.4444	1.2222	0.8889	0.3333	0.8889	0.0435	0.1705	0.0185	0.0365	0.1147	0.0185	0.0506	0.1357	0	0.0353	0.2922	0.6132	0.4444	2.5556	early
-10.4527	-16.84	5.8889	0.3173	0.4923	0.6667	0.6667	0	0.4444	1.2222	0.8889	0.3333	0.8889	0.0443	0.1704	0.0185	0.0378	0.115	0.0185	0.0515	0.1339	0	0.0356	0.2951	0.5614	0.4444	2.6667	late
-11.2623	-18.1878	6.3333	0.3173	0.5024	0.6667	0.6667	0	0.4444	1.2222	0.8889	0.3333	0.8889	0.0449	0.1696	0.0185	0.0397	0.1153	0.0185	0.0522	0.1318	0	0.0335	0.2929	0.572	0.4444	2.4444	late
-11.4616	-18.64	6.7778	0.4285	0.4574	0.2222	0.2222	0	0	1.2222	0.8889	0.3333	0.8889	0.044	0.1679	0	0.04	0.1156	0	0.0522	0.1287	0	0.0331	0.2909	0.5852	0.4444	2.3333	late
-9.6126	-15.7333	7.3333	0.601	0.4482	0.5556	0.5556	0	0.2222	1.1111	0.8889	0.2222	0.8889	0.0455	0.1655	0.037	0.0434	0.1172	0.037	0.0502	0.1244	0	0.0302	0.2893	0.5988	0.3333	2.3333	late
-9.261	-14.1744	7.8889	0.7796	0.4292	0.6667	0.6667	0	0.2222	1	0.7778	0.2222	0.6667	0.0478	0.1644	0.0556	0.0569	0.1189	0.0556	0.0531	0.1229	0	0.0251	0.2881	0.6084	0.3333	2.4444	late
-8.052	-11.72	8.4444	0.9031	0.4175	0.8889	0.8889	0	0.4444	0.7778	0.7778	0	0.6667	0.043	0.1627	0.0926	0.0578	0.1207	0.0926	0.0481	0.1221	0	0.0277	0.2903	0.5908	0.2222	2	late
-10.6844	-13.2789	9	0.9705	0.3936	0.7778	0.7778	0	0.4444	0.4444	0.3333	0.1111	0.2222	0.0397	0.1632	0.0926	0.0556	0.1228	0.0926	0.0529	0.1261	0	0.0311	0.2953	0.5691	0.2222	1.8889	late
-13.4115	-14.8378	8.6667	1	0.3283	0.6667	0.6667	0	0.4444	1.2222	0.7778	0.4444	0.6667	0.0471	0.1709	0.0926	0.064	0.1276	0.0926	0.0647	0.1346	0	0.038	0.3059	0.5437	0.3333	2	late
-13.9478	-14.8378	8.3333	0.9705	0.295	0.7778	0.7778	0	0.4444	1.7778	1.3333	0.4444	1.1111	0.0545	0.1808	0.0926	0.0757	0.1328	0.0926	0.0717	0.1438	0	0.04	0.3136	0.5347	0.4444	2	late
-14.7382	-14.8378	8	0.9031	0.2649	0.8889	0.8889	0	0.4444	2.2222	1.3333	0.8889	1.1111	0.0688	0.1929	0.0926	0.0782	0.1373	0.0926	0.092	0.1551	0	0.0443	0.3198	0.5298	0.5556	2.1111	late
-14.1486	-13.49	7.6667	0.7796	0.2061	0.8889	0.8889	0	0.4444	2.6667	1.7778	0.8889	1.5556	0.0703	0.2004	0.0926	0.0816	0.1417	0.0926	0.0945	0.1627	0	0.0449	0.3227	0.5298	0.6667	2.4444	early
-14.2272	-14.3856	7.3333	0.601	0.2319	0.8889	0.8889	0	0.4444	2.6667	1.7778	0.8889	1.5556	0.0691	0.2036	0.0926	0.0808	0.1431	0.0926	0.0945	0.1669	0	0.046	0.3231	0.5166	0.6667	2.5556	early
-14.7997	-15.7333	7	0.399	0.2622	1.2222	1.2222	0	0.8889	2.6667	1.7778	0.8889	1.5556	0.0677	0.204	0.0926	0.0789	0.1427	0.0926	0.0918	0.1686	0	0.0453	0.3203	0.528	0.6667	2.3333	late
-13.6191	-14.8378	6.2222	0.2204	0.34	1.1111	1.1111	0	0.8889	2.3333	1.4444	0.8889	1.3333	0.0617	0.199	0.1852	0.0607	0.139	0.1852	0.0873	0.1683	0	0.0426	0.3123	0.5826	0.5556	2	late
-12.7898	-14.8378	5.4444	0.1264	0.3844	1.1111	1.1111	0	0.8889	2.3333	1.4444	0.8889	1.3333	0.0606	0.1976	0.2222	0.0583	0.1378	0.2222	0.0823	0.1679	0	0.0393	0.305	0.6175	0.5556	2	late
-9.2546	-11.9311	5	0.1264	0.429	1.5556	1.5556	0	1.3333	2.3333	1.4444	0.8889	1.3333	0.0647	0.1971	0.2407	0.0591	0.1372	0.2593	0.0815	0.1677	0	0.0371	0.3	0.6343	0.5556	2	late
-8.2809	-11.9311	4.8889	0.1909	0.4305	1.5556	1.5556	0	1.3333	2.2222	1.4444	0.7778	1.3333	0.0649	0.1965	0.2407	0.0653	0.1374	0.2593	0.0778	0.1663	0	0.0326	0.2963	0.6378	0.5556	1.7778	late
-8.443	-11.0356	4.7778	0.3021	0.3843	1.4444	1.4444	0	1.3333	2.1111	1.3333	0.7778	1.3333	0.0558	0.194	0.2407	0.0672	0.1379	0.2593	0.069	0.1647	0	0.0348	0.2971	0.6317	0.5556	1.7778	late
-9.5994	-11.0356	4.6667	0.3806	0.3804	1.3333	1.3333	0	1.3333	2.4444	1.5556	0.8889	1.5556	0.0544	0.1951	0.2407	0.0808	0.1396	0.2593	0.0698	0.1652	0	0.0346	0.3002	0.6295	0.5556	2	late
-9.9215	-11.0356	4.5556	0.3806	0.3548	1.4444	1.4444	0	1.3333	2.5556	1.5556	1	1.5556	0.0591	0.1985	0.2407	0.0907	0.1407	0.2593	0.0724	0.1657	0	0.0371	0.3041	0.606	0.5556	2.1111	late
-10.4828	-10.14	4	0.3021	0.2902	2	2	0	1.7778	2.5556	1.5556	1	1.5556	0.0619	0.2012	0.2778	0.0968	0.1427	0.2963	0.0729	0.166	0	0.0412	0.3096	0.5809	0.5556	2.6667	late
-10.662	-10.14	3.6667	0.2204	0.2967	1.6667	1.6667	0	1.3333	2.6667	1.6667	1	1.5556	0.0642	0.2034	0.2778	0.1096	0.1448	0.2963	0.0729	0.1657	0	0.0416	0.3102	0.5703	0.6667	2.8889	late
-11.0253	-11.0356	3.7778	0.1642	0.266	1.8889	1.8889	0	1.3333	2.6667	1.6667	1	1.5556	0.0643	0.2062	0.2407	0.1097	0.1468	0.2593	0.0723	0.1651	0	0.0419	0.3115	0.5481	0.6667	3	late
-11.3197	-11.9311	3.8889	0.1531	0.2853	1.8889	1.8889	0	1.3333	2.6667	1.6667	1	1.5556	0.064	0.207	0.2407	0.1097	0.1479	0.2593	0.0716	0.1634	0	0.0411	0.3115	0.546	0.6667	3	late
-12.9779	-12.3833	3.4444	0.1786	0.2529	2	2	0	1.3333	2.5556	1.6667	0.8889	1.5556	0.0618	0.2065	0.2667	0.1169	0.1486	0.2667	0.0649	0.1612	0	0.0406	0.3101	0.5433	0.5556	3	late
-12.8021	-10.8244	3.4444	0.2316	0.2645	2	2	0	1.3333	2.4444	1.6667	0.7778	1.5556	0.0609	0.2057	0.2667	0.1117	0.1473	0.2667	0.0581	0.1605	0	0.0407	0.3084	0.5412	0.5556	3.1111	late
-15.0796	-13.2789	3.4444	0.2459	0.2655	2	2	0	1.3333	2.4444	1.4444	1	1.3333	0.0797	0.2107	0.2667	0.1088	0.1466	0.2667	0.0836	0.1641	0	0.0415	0.3086	0.5428	0.5556	3.2222	late
-12.0834	-10.8244	3.4444	0.2471	0.2664	2	2	0	1.3333	2.1111	1.6667	0.4444	1.5556	0.0744	0.2077	0.2667	0.1014	0.1437	0.2667	0.0696	0.1623	0	0.0383	0.3035	0.5479	0.5556	3.3333	late
-13.7808	-12.1722	3.4444	0.2459	0.2606	1.8889	1.8889	0	1.3333	1.8889	1.4444	0.4444	1.3333	0.0784	0.2071	0.2667	0.0974	0.1409	0.2667	0.0743	0.1633	0	0.0431	0.3032	0.5512	0.6667	3	late
-12.6358	-11.72	3.8889	0.2316	0.2896	1.8889	1.8889	0	1.2222	1.8889	1.4444	0.4444	1.3333	0.0807	0.2061	0.2741	0.0942	0.1377	0.2741	0.0788	0.1641	0	0.0394	0.2995	0.5641	0.6667	2.4444	late
-12.2436	-11.72	3.8889	0.1786	0.3159	1.5556	1.5556	0	1	1.7778	1.3333	0.4444	1.3333	0.0763	0.2028	0.3481	0.0785	0.1333	0.3481	0.0834	0.1649	0	0.039	0.2965	0.5953	0.5556	2.2222	late
-11.9704	-11.72	3.8889	0.1531	0.3452	1.6667	1.6667	0	1.2222	1.7778	1.3333	0.4444	1.3333	0.0763	0.2015	0.3481	0.0785	0.1306	0.3481	0.0872	0.1648	0	0.0386	0.2937	0.6175	0.5556	2.1111	late
-11.9919	-10.8244	3.8889	0.1642	0.2945	1.7778	1.7778	0	1.1111	1.7778	1.3333	0.4444	1.3333	0.0774	0.2011	0.3296	0.0797	0.1286	0.3296	0.0884	0.1624	0	0.0386	0.2931	0.6228	0.5556	2	late
-11.108	-11.72	4.3333	0.25	0.3601	1.6667	1.6667	0	1.1111	1.7778	1.3333	0.4444	1.3333	0.0736	0.1971	0.3407	0.0694	0.1248	0.3407	0.0865	0.1568	0	0.0369	0.2906	0.6456	0.5556	1.6667	late
-11.306	-13.2789	4.3333	0.3694	0.3558	1.6667	1.6667	0	1.1111	1.2222	0.8889	0.3333	0.8889	0.0631	0.1898	0.3407	0.0576	0.121	0.3407	0.082	0.1481	0	0.0368	0.29	0.6635	0.4444	1.4444	late
-8.4257	-11.72	4.3333	0.5042	0.3741	1.7778	1.7778	0	1.1111	1.2222	1.1111	0.1111	1.1111	0.0479	0.1822	0.3407	0.05	0.1178	0.3407	0.0579	0.1365	0	0.0348	0.2872	0.6622	0.4444	1.3333	late
-8.5867	-11.72	4.3333	0.5592	0.3876	1.7778	1.7778	0	1.1111	0.7778	0.6667	0.1111	0.6667	0.0404	0.1764	0.3407	0.0422	0.1157	0.3407	0.0534	0.1287	0	0.0357	0.2871	0.6616	0.3333	0.8889	late
-6.2605	-10.3722	4.3333	0.5042	0.4257	1.7778	1.7778	0	1.1111	1	0.8889	0.1111	0.8889	0.0375	0.1741	0.3407	0.0369	0.1152	0.3407	0.052	0.1233	0	0.0285	0.2824	0.6743	0.2222	1.2222	late
-6.1963	-10.3722	4.6667	0.3694	0.4492	1.3333	1.3333	0	0.8889	1	0.8889	0.1111	0.8889	0.0337	0.1722	0.2963	0.0337	0.1153	0.2963	0.0479	0.1191	0	0.0269	0.2782	0.6786	0.2222	1.5556	late
-6.189	-10.3722	5.2222	0.25	0.4453	1.4444	1.4444	0	1	1	0.8889	0.1111	0.8889	0.0342	0.171	0.1852	0.0355	0.1165	0.1852	0.0437	0.1157	0	0.0269	0.2804	0.6527	0.2222	1.7778	late
-6.6476	-10.3722	5.7778	0.1937	0.3948	1.1111	1.1111	0	0.7778	1	0.8889	0.1111	0.8889	0.0346	0.1696	0.1111	0.0375	0.1178	0.1111	0.04	0.1129	0	0.0282	0.2865	0.6033	0.2222	1.8889	late
-6.0663	-9.92	6.3333	0.25	0.4117	1.1111	1.1111	0	0.6667	1	0.8889	0.1111	0.8889	0.0354	0.1694	0.0926	0.0388	0.1189	0.0926	0.0385	0.1123	0	0.0282	0.2874	0.6075	0.2222	1.8889	late
-5.8125	-9.0244	6.6667	0.399	0.3955	1	1	0	0.4444	1	0.8889	0.1111	0.8889	0.0361	0.1715	0.0741	0.0461	0.1216	0.0741	0.04	0.114	0	0.0283	0.2892	0.6244	0.2222	1.7778	late
-3.07	-6.1178	7	0.601	0.4284	1.2222	1.2222	0	0.5556	1.2222	1.1111	0.1111	1.1111	0.0376	0.1751	0.1111	0.0547	0.1241	0.1111	0.0436	0.1177	0	0.0271	0.2898	0.6133	0.3333	1.7778	late
-3.3583	-5.2222	7.3333	0.7796	0.4094	1.4444	1.4444	0	0.6667	0.8889	0.6667	0.2222	0.6667	0.0374	0.176	0.1296	0.0524	0.1252	0.1481	0.0584	0.1226	0	0.0274	0.2922	0.6111	0.3333	1.6667	late
-3.2818	-5.2222	7.6667	0.9031	0.3965	1.7778	1.7778	0	0.8889	1	0.6667	0.3333	0.6667	0.0428	0.1798	0.1296	0.0621	0.1279	0.1481	0.0745	0.1286	0	0.0319	0.2969	0.5972	0.4444	1.6667	late
-7.0849	-8.1289	7.5556	0.9705	0.3478	1.7778	1.7778	0	0.8889	1.2222	0.6667	0.5556	0.6667	0.0507	0.1838	0.137	0.083	0.1308	0.1481	0.0848	0.1347	0	0.0362	0.3023	0.5761	0.4444	1.6667	late
-7.2617	-8.1289	7.1111	0.9705	0.3182	1.7778	1.7778	0	0.7778	1.7778	1.1111	0.6667	1.1111	0.0504	0.1874	0.137	0.1061	0.1345	0.1481	0.0828	0.1404	0	0.0386	0.3088	0.5652	0.5556	1.6667	late
-7.0385	-6.7811	6.6667	0.9031	0.2657	1.7778	1.7778	0	0.6667	1.8889	1.1111	0.7778	1.1111	0.0521	0.1939	0.137	0.109	0.1373	0.1481	0.0849	0.1474	0	0.0426	0.3151	0.5454	0.6667	1.8889	late
-8.1823	-8.34	6.2222	0.7796	0.226	1.7778	1.7778	0	0.6667	2.5556	1.5556	1	1.5556	0.0568	0.2001	0.137	0.1138	0.1402	0.1481	0.0889	0.1541	0	0.0422	0.3167	0.5479	0.7778	2.4444	late
-9.9001	-11.2467	5.5556	0.601	0.236	1.5556	1.4444	0.1111	0.6667	2.5556	1.5556	1	1.5556	0.0567	0.2	0.1	0.1129	0.1405	0.1111	0.09	0.1575	0	0.0423	0.3182	0.549	0.7778	2.8889	late
-10.3759	-13.7011	4.8889	0.4285	0.2607	1.3333	1.1111	0.2222	0.4444	2.5556	1.5556	1	1.5556	0.0554	0.1962	0.063	0.1051	0.1383	0.0741	0.0875	0.1576	0	0.042	0.3163	0.5638	0.7778	3.2222	early
-11.8874	-15.2675	4.5	0.3173	0.2463	1.25	1	0.25	0.375	2.625	1.5	1.125	1.5	0.0585	0.1965	0.0292	0.1065	0.1391	0.0417	0.0916	0.1605	0	0.0435	0.3166	0.5704	0.75	3.5	late
-12.235	-16.7	4	0.4286	0.2809	1	0.7143	0.2857	0.2857	2.8571	1.7143	1.1429	1.7143	0.0594	0.1961	0.0095	0.1162	0.14	0	0.081	0.1614	0	0.0424	0.314	0.592	0.7143	3.7143	late
-12.9267	-18.61	3.3333	0.3333	0.3234	0.6667	0.3333	0.3333	0	3.1667	2	1.1667	2	0.0568	0.1942	0.0111	0.1149	0.1398	0	0.0623	0.159	0	0.0367	0.3084	0.6265	0.6667	4.1667	late
-9.0195	-16.866	3.2	0.4	0.383	0.8	0.4	0.4	0	2.4	1.6	0.8	1.6	0.0362	0.1851	0	0.0863	0.1366	0	0.0356	0.1525	0	0.0314	0.3026	0.6698	0.6	4.2	late
-7.4693	-8.828	4.6	0.8	0.2999	0.2	0.2	0	0.2	1.2	0.6	0.6	0.4	0.0369	0.1872	0.0333	0.051	0.1337	0	0.0461	0.1487	0	0.029	0.2736	0.5233	1	1.6	late
-6.113	-7.5517	5.3333	0.8333	0.3446	0.3333	0.3333	0	0.3333	1	0.5	0.5	0.3333	0.0336	0.183	0.0278	0.0467	0.1331	0	0.0414	0.1454	0	0.0269	0.27	0.5861	0.8333	1.5	late
-5.8697	-6.64	5.8571	0.8571	0.3651	0.2857	0.2857	0	0.2857	0.8571	0.4286	0.4286	0.2857	0.0324	0.1822	0.0238	0.0446	0.1337	0	0.0388	0.145	0	0.0258	0.269	0.584	0.7143	1.4286	late
-8.003	-9.2263	6.25	0.875	0.3309	0.625	0.5	0.125	0.5	1.125	0.625	0.5	0.25	0.0383	0.1861	0.0208	0.0486	0.1361	0	0.0448	0.1475	0	0.0266	0.2704	0.5659	0.75	1.625	late
-7.9533	-11.2378	6.5556	0.8889	0.3954	0.5556	0.4444	0.1111	0.4444	1	0.5556	0.4444	0.2222	0.0365	0.1851	0.0185	0.046	0.1358	0	0.0423	0.147	0	0.0254	0.2661	0.5771	0.6667	1.4444	late
-6.5468	-12.5856	7.3333	0.8765	0.465	0.5556	0.4444	0.1111	0.4444	0.8889	0.5556	0.3333	0.2222	0.0356	0.1824	0.0185	0.046	0.1369	0	0.0399	0.145	0	0.0236	0.264	0.6142	0.5556	1.3333	late
-5.3836	-9.6789	9	0.9705	0.4353	0.8889	0.6667	0.2222	0.6667	1.2222	0.6667	0.4444	0.4444	0.0386	0.1865	0.0185	0.0397	0.1396	0	0.055	0.1498	0	0.0243	0.2681	0.6165	0.6667	1.7778	late
-6.3773	-11.0267	8.8889	1	0.4115	0.8889	0.6667	0.2222	0.6667	1.3333	0.7778	0.4444	0.4444	0.0358	0.1878	0.0185	0.0346	0.1406	0	0.0602	0.1528	0	0.025	0.2726	0.6165	0.5556	1.5556	late
-9.8956	-13.9333	8.7778	0.9705	0.3688	0.7778	0.5556	0.2222	0.5556	1.8889	1.2222	0.5556	0.8889	0.0418	0.1948	0.0407	0.0416	0.1456	0	0.0697	0.1575	0	0.0297	0.2841	0.5775	0.6667	1.8889	late
-12.5505	-15.2811	8.6667	0.9031	0.3281	0.6667	0.4444	0.2222	0.4444	2.5556	1.6667	0.7778	1.3333	0.0487	0.2027	0.0741	0.0494	0.1504	0	0.0839	0.1632	0	0.0344	0.297	0.5316	0.7778	2.1111	late
-15.3071	-18.1878	8.5556	0.7796	0.274	0.6667	0.4444	0.2222	0.4444	2.7778	1.8889	0.7778	1.5556	0.0495	0.2076	0.1111	0.0716	0.1551	0	0.0887	0.1649	0	0.0442	0.3136	0.5147	0.8889	2.4444	late
-13.1269	-15.2811	8.4444	0.601	0.2674	0.4444	0.3333	0.1111	0.2222	2.8889	2.1111	0.6667	2	0.0441	0.207	0.1111	0.0854	0.157	0	0.0851	0.1622	0	0.0509	0.3262	0.5084	0.8889	2.4444	late
-12.9477	-12.8267	8.3333	0.399	0.1754	0.5556	0.4444	0.1111	0.2222	2.8889	2.1111	0.6667	2	0.0444	0.2097	0.1111	0.0991	0.1605	0	0.0876	0.1608	0	0.061	0.3433	0.4798	0.8889	2.8889	late
-13.9518	-12.8267	8.2222	0.2204	0.0984	0.5556	0.4444	0.1111	0.2222	3.5556	2.6667	0.7778	2.4444	0.0545	0.2164	0.1111	0.1184	0.165	0	0.0911	0.1588	0	0.0647	0.3524	0.4607	1	3.2222	early
-14.2398	-12.8267	8.1111	0.0969	0.1025	0.2222	0.2222	0	0	3.4444	2.6667	0.6667	2.4444	0.0529	0.2157	0.1111	0.1233	0.1655	0	0.0834	0.1541	0	0.0655	0.354	0.457	0.8889	3.2222	late
-14.7029	-13.2789	7.6667	0.0295	0.1116	1.1111	1.1111	0	0.5556	3.1111	2.4444	0.6667	2.2222	0.0528	0.2112	0.1376	0.1265	0.1626	0.037	0.0782	0.1495	0	0.0643	0.3486	0.4792	0.7778	3	late
-13.7525	-12.3833	7.3333	0.0295	0.1445	1.1111	1.1111	0	0.5556	2.6667	2.1111	0.5556	2	0.0503	0.2037	0.2302	0.1229	0.1573	0.1481	0.0681	0.1422	0	0.0622	0.3395	0.5046	0.6667	2.8889	late
-10.0295	-9.4767	7	0.0969	0.2291	1.2222	1.2222	0	0.5556	2.1111	1.6667	0.4444	1.5556	0.0434	0.1942	0.282	0.1143	0.1499	0.2222	0.0578	0.1341	0	0.0575	0.3241	0.5659	0.5556	2.4444	late
-7.6114	-8.5811	6.6667	0.2204	0.2614	1.5556	1.5556	0	0.6667	1.4444	1.2222	0.2222	1.1111	0.0363	0.1865	0.3228	0.1054	0.1438	0.2963	0.0436	0.1255	0	0.0529	0.3076	0.6006	0.4444	2.2222	late
-4.0771	-5.6744	6.3333	0.399	0.2783	1.7778	1.7778	0	0.7778	1.6667	1.4444	0.2222	1.3333	0.0386	0.182	0.3302	0.0838	0.1376	0.3407	0.0396	0.1204	0	0.0429	0.2897	0.6207	0.5556	2.2222	late
-5.917	-8.5811	6.3333	0.601	0.3278	2.1111	2.1111	0	1.1111	1.2222	1	0.2222	0.8889	0.0377	0.1787	0.3857	0.0638	0.1319	0.3963	0.0384	0.1184	0	0.036	0.2743	0.6283	0.4444	2	late
-6.254	-8.5811	6.3333	0.75	0.322	2	2	0	1.1111	1.6667	1.4444	0.2222	1.3333	0.0395	0.179	0.3857	0.0514	0.1281	0.3963	0.04	0.1195	0	0.0282	0.2659	0.6308	0.5556	2	late
-5.376	-7.2333	6.3333	0.8063	0.319	2	2	0	1.1111	1.5556	1.3333	0.2222	1.3333	0.0338	0.1765	0.3857	0.0373	0.1263	0.3963	0.0538	0.1234	0	0.0269	0.2645	0.6283	0.5556	2	late
-5.6835	-7.2333	6.3333	0.75	0.3004	2	2	0	1.1111	2.1111	1.7778	0.3333	1.7778	0.0373	0.1801	0.4042	0.0374	0.1271	0.3963	0.0749	0.1298	0	0.0302	0.2729	0.6183	0.7778	2.1111	late
-7.0917	-7.2333	6.6667	0.601	0.275	1.1111	1.1111	0	0.5556	2.4444	2.2222	0.2222	2.2222	0.0363	0.1846	0.3778	0.0385	0.13	0.3593	0.0795	0.1347	0	0.0363	0.2855	0.5916	0.7778	2.3333	late
-9.988	-8.1289	7	0.399	0.2302	1.2222	1.1111	0.1111	0.5556	3.2222	2.6667	0.5556	2.6667	0.0442	0.1931	0.2815	0.0422	0.134	0.2481	0.0919	0.1413	0.0074	0.0387	0.2989	0.5524	0.8889	2.6667	late
-12.8808	-11.0356	7.3333	0.2204	0.1538	1.1111	1	0.1111	0.5556	3.7778	3.1111	0.6667	3.1111	0.0475	0.2003	0.2444	0.0497	0.1395	0.1741	0.0948	0.1475	0.0444	0.0429	0.3122	0.4858	1	3	late
-13.5971	-11.9311	7.6667	0.0969	0.1017	1.7778	1.5556	0.2222	1.1111	3.7778	3.1111	0.6667	3.1111	0.0496	0.2049	0.2074	0.0575	0.1439	0.1333	0.096	0.1536	0.0815	0.0452	0.3232	0.4474	1	3.3333	late
-13.8067	-12.3833	7.5556	0.0295	0.1411	1.5556	1.3333	0.2222	1	3.6667	3	0.6667	2.8889	0.0459	0.2062	0.2	0.0582	0.1475	0.1259	0.0953	0.158	0.0815	0.0451	0.3278	0.4394	0.8889	3.2222	late
-11.2597	-9.4767	7.1111	0.0295	0.1482	1.3333	1.1111	0.2222	0.7778	3.7778	3	0.7778	2.8889	0.0458	0.2078	0.1815	0.0576	0.1504	0.1444	0.0954	0.1615	0.0815	0.0436	0.3287	0.4782	1	3.2222	late
-10.8671	-9.0244	6.6667	0.0969	0.1731	1.5556	1.3333	0.2222	1	3.3333	2.5556	0.7778	2.4444	0.0429	0.2062	0.2556	0.0553	0.1522	0.2185	0.0917	0.1627	0.0815	0.0413	0.3239	0.5192	0.8889	2.7778	late
-10.8621	-9.4767	6.2222	0.2204	0.1749	2	1.7778	0.2222	1.3333	3.2222	2.3333	0.7778	2	0.0456	0.2084	0.2704	0.0596	0.1536	0.237	0.0766	0.1621	0.0815	0.0388	0.3182	0.5407	0.8889	2.4444	late
-9.5675	-8.5811	6.1111	0.399	0.1956	2	1.7778	0.2222	1.3333	2.6667	1.8889	0.6667	1.5556	0.0413	0.2046	0.2519	0.0559	0.1527	0.237	0.0531	0.1578	0.0815	0.0343	0.3098	0.5583	0.6667	2.3333	late
-7.8937	-8.1289	6	0.5715	0.2096	2	1.7778	0.2222	1.3333	2.7778	1.8889	0.7778	1.5556	0.0388	0.2023	0.2519	0.0522	0.1513	0.237	0.0444	0.156	0.0815	0.0262	0.3009	0.5872	0.6667	2.3333	late
-7.2387	-9.6878	5.8889	0.6827	0.2117	1.8889	1.7778	0.1111	1.3333	2	1.4444	0.4444	1.1111	0.0322	0.1985	0.237	0.0495	0.1492	0.237	0.0317	0.154	0.0741	0.0246	0.2954	0.596	0.5556	2.3333	late
-6.7584	-9.6878	5.7778	0.6827	0.2189	2	1.7778	0.2222	1.3333	1.8889	1.4444	0.3333	1.1111	0.0309	0.1973	0.237	0.0447	0.146	0.237	0.0306	0.1544	0.0741	0.0204	0.291	0.6256	0.5556	2.3333	late
-6.2584	-8.7922	5.6667	0.5715	0.2443	1	0.8889	0.1111	0.6667	1.8889	1.4444	0.3333	1.1111	0.0288	0.1956	0.3111	0.0382	0.1421	0.2037	0.0293	0.1546	0.1481	0.0187	0.2884	0.6466	0.5556	2.3333	late
-8.8883	-11.2467	6	0.399	0.2081	1.1111	0.8889	0.2222	0.6667	2.2222	1.5556	0.5556	1.3333	0.0376	0.1998	0.2889	0.0369	0.138	0.1667	0.0521	0.1586	0.1593	0.0198	0.2889	0.6521	0.6667	2.4444	late
-9.7368	-12.5944	6.3333	0.2204	0.2306	1	0.6667	0.3333	0.5556	2.1111	1.5556	0.4444	1.3333	0.0373	0.1998	0.2519	0.038	0.1349	0.0926	0.052	0.1592	0.1593	0.0198	0.2866	0.6532	0.5556	2.6667	late
-9.2618	-13.0467	6.2222	0.0969	0.2457	1	0.5556	0.4444	0.3333	2.3333	1.7778	0.4444	1.5556	0.0402	0.2009	0.1963	0.0425	0.1331	0.037	0.0533	0.1583	0.1593	0.0198	0.2852	0.6397	0.6667	3.1111	late
-8.9485	-13.0467	5.6667	0.0969	0.2624	1.4444	0.8889	0.5556	0.3333	2.1111	1.7778	0.3333	1.7778	0.0384	0.2026	0.263	0.0345	0.1296	0.0889	0.0549	0.156	0.1593	0.0229	0.2852	0.6184	0.6667	3.4444	late
-8.9617	-13.0467	6.4444	0.2204	0.2784	1.7778	1.2222	0.5556	0.5556	1.5556	1.3333	0.2222	1.3333	0.037	0.2041	0.3	0.0321	0.1288	0.1259	0.0536	0.1531	0.1593	0.0228	0.2866	0.6261	0.5556	3.4444	late
-7.0048	-10.5922	7.2222	0.3694	0.324	2.2222	1.6667	0.5556	0.7778	1.7778	1.3333	0.4444	1.3333	0.042	0.2088	0.3222	0.0315	0.129	0.163	0.0544	0.1518	0.1593	0.0278	0.289	0.6286	0.6667	3.1111	late
-4.8115	-7.6856	8	0.5042	0.356	2.6667	2.2222	0.4444	1.1111	1.3333	0.8889	0.4444	0.8889	0.0442	0.2119	0.3074	0.0354	0.1301	0.1852	0.0523	0.1488	0.1222	0.0288	0.2915	0.6286	0.5556	2.8889	late
-5.6293	-7.6856	8.7778	0.5592	0.328	3.2222	2.6667	0.5556	1.5556	1.4444	1	0.4444	0.8889	0.055	0.2171	0.2111	0.048	0.134	0.1963	0.0559	0.148	0.0111	0.0305	0.298	0.6086	0.6667	2.8889	late
-2.9632	-4.7789	9.5556	0.5042	0.3169	3.5556	3.1111	0.4444	2	0.7778	0.5556	0.2222	0.4444	0.0524	0.219	0.1963	0.0496	0.1376	0.1963	0.0366	0.1463	0	0.0331	0.3077	0.5952	0.4444	2.8889	late
-6.0715	-6.3378	10.3333	0.3694	0.2415	3.8889	3.5556	0.3333	2.4444	1.1111	0.5556	0.5556	0.4444	0.0728	0.2269	0.2016	0.0494	0.1401	0.1963	0.0663	0.1511	0	0.0409	0.3218	0.5524	0.5556	2.6667	late
-7.0997	-6.3378	11.5556	0.2204	0.2198	4.1111	3.8889	0.2222	2.8889	1	0.3333	0.6667	0.2222	0.0826	0.2329	0.1831	0.0501	0.1416	0.1778	0.0863	0.157	0	0.0442	0.3351	0.5309	0.5556	2.3333	late
-8.8691	-7.2333	12.7778	0.0969	0.2081	4.3333	4.2222	0.1111	3.3333	0.7778	0.1111	0.6667	0	0.0835	0.2369	0.146	0.0575	0.1447	0.1407	0.0863	0.1594	0	0.0451	0.3465	0.5273	0.4444	2.4444	late
-13.1631	-9.6878	14	0.0295	0.1644	4.1111	4	0.1111	3.4444	0.7778	0.1111	0.6667	0	0.085	0.239	0.1016	0.0603	0.1461	0.1074	0.0879	0.1613	0	0.0493	0.3581	0.5159	0.4444	2.2222	late
-15.7982	-12.5944	14	0	0.1413	4.2222	4.1111	0.1111	3.6667	0.7778	0.1111	0.6667	0	0.0861	0.2419	0.0646	0.0613	0.1468	0.0704	0.0887	0.1621	0	0.0537	0.3628	0.4899	0.4444	2.2222	late
-18.8192	-15.0489	14	0	0.1006	4.2222	4.1111	0.1111	3.8889	0.5556	0.1111	0.4444	0	0.0846	0.2421	0.0423	0.0661	0.1488	0.0333	0.0877	0.1615	0	0.0501	0.3643	0.4923	0.3333	2.3333	early
-21.427	-16.3967	14	0	0.053	3.8889	3.7778	0.1111	3.7778	0.5556	0.1111	0.4444	0	0.0824	0.2424	0.0201	0.0654	0.15	0.0111	0.0898	0.1625	0	0.053	0.3699	0.4638	0.3333	2.4444	early
-23.7662	-18.8511	14	0	0.0533	3.7778	3.7778	0	3.7778	0.6667	0.1111	0.5556	0	0.0828	0.2442	0.0053	0.0667	0.1505	0	0.0935	0.1642	0	0.0552	0.3696	0.4588	0.3333	2.1111	late
-24.3502	-19.3033	14	0	0.0989	3.6667	3.6667	0	3.5556	0.6667	0.1111	0.5556	0	0.0769	0.2418	0.0053	0.065	0.1505	0	0.0915	0.1611	0	0.0519	0.3614	0.4715	0.3333	1.7778	early
-21.0489	-16.3967	12.8889	0	0.114	3.5556	3.5556	0	3.3333	0.5556	0.3333	0.2222	0	0.0621	0.2375	0	0.0739	0.1527	0	0.0601	0.1532	0	0.0441	0.3534	0.5059	0.3333	1.6667	late
-20.6194	-16.3967	11.7778	0.0295	0.1114	3.3333	3.3333	0	3.1111	0.4444	0.3333	0.1111	0	0.0512	0.2336	0	0.0739	0.1542	0	0.0385	0.1456	0	0.0431	0.3475	0.5045	0.2222	1.6667	early
-18.4065	-15.5011	10.6667	0.0969	0.1589	2.8889	2.8889	0	2.6667	0.5556	0.4444	0.1111	0	0.0488	0.2295	0	0.0714	0.155	0	0.0365	0.1417	0	0.0412	0.3363	0.5016	0.3333	1.4444	late
-14.611	-15.5011	9.5556	0.2204	0.2104	2.5556	2.5556	0	2.3333	1.1111	0.8889	0.2222	0.4444	0.0455	0.2239	0.037	0.0692	0.1558	0.0185	0.0376	0.1416	0	0.0352	0.3247	0.5223	0.5556	1.7778	late
-11.87	-12.5944	8.6667	0.399	0.2338	2.2222	2.2222	0	2	1.3333	0.8889	0.4444	0.4444	0.045	0.2197	0.0741	0.069	0.1575	0.0185	0.0421	0.1449	0	0.0326	0.319	0.5256	0.6667	1.7778	late
-11.6318	-12.5944	7.7778	0.5715	0.2268	1.7778	1.7778	0	1.5556	1.7778	1.3333	0.4444	0.8889	0.0419	0.2178	0.0926	0.0745	0.1596	0.0185	0.0416	0.1472	0	0.0338	0.3174	0.5087	0.8889	2	late
-10.0874	-11.6989	6.8889	0.6827	0.2323	1.5556	1.5556	0	1.3333	2.4444	2	0.4444	1.3333	0.0489	0.2182	0.0926	0.0804	0.1617	0.0185	0.0408	0.1498	0	0.0333	0.3131	0.5107	1.1111	2.2222	late
-10.6119	-11.6989	6	0.6827	0.2327	1.1111	1.1111	0	0.8889	2.8889	2.3333	0.5556	1.7778	0.049	0.2187	0.1148	0.0756	0.1637	0.0185	0.0526	0.1528	0	0.0368	0.3173	0.5107	1.1111	2.5556	late
-13.1317	-14.1533	5.1111	0.5715	0.1914	0.7778	0.7778	0	0.6667	3.5556	2.7778	0.7778	2.2222	0.0587	0.2211	0.137	0.1016	0.1676	0.0185	0.0677	0.1578	0	0.039	0.3221	0.4956	1.5556	2.8889	late
-14.6236	-15.5011	5.3333	0.399	0.1691	0.6667	0.6667	0	0.6667	3.7778	3	0.7778	2.6667	0.0591	0.2227	0.1593	0.1238	0.1695	0.0296	0.0703	0.1616	0	0.0473	0.3324	0.4575	1.6667	3.2222	late
-13.9923	-15.0489	5.1111	0.2204	0.1748	0.6667	0.6667	0	0.6667	4	3.1111	0.8889	2.6667	0.0585	0.2228	0.2037	0.1214	0.1693	0.0667	0.0734	0.1655	0	0.0463	0.3337	0.4685	1.8889	3.2222	early
-14.7649	-15.0489	4.8889	0.1264	0.1348	1.4444	1.4444	0	1.2222	3.8889	3	0.8889	2.6667	0.0631	0.2268	0.2407	0.1289	0.1691	0.1037	0.0738	0.1678	0	0.0482	0.3392	0.4588	1.7778	3.3333	early
-14.5557	-12.1422	5.4444	0.1264	0.1434	1.7778	1.7778	0	1.5556	3.3333	2.5556	0.7778	2.2222	0.0629	0.2288	0.2407	0.1263	0.1671	0.1222	0.0727	0.1684	0	0.0478	0.3394	0.4628	1.5556	2.8889	late
-16.3248	-13.49	5.7778	0.1909	0.1623	2	2	0	1.6667	3.3333	2.5556	0.7778	2.2222	0.0669	0.2321	0.2259	0.1263	0.1656	0.1593	0.0729	0.1681	0	0.047	0.3399	0.483	1.5556	2.6667	late
-15.2068	-11.9311	6.1111	0.3021	0.1622	2.4444	2.4444	0	2	3	2.1111	0.8889	1.7778	0.0731	0.2353	0.2296	0.1225	0.1633	0.1963	0.0862	0.1716	0	0.0482	0.34	0.4925	1.4444	2.5556	late
-16.8647	-14.3856	6.4444	0.3806	0.1653	2.8889	2.8889	0	2.4444	2.5556	1.4444	1.1111	1.3333	0.0733	0.2359	0.237	0.1128	0.1598	0.2148	0.1007	0.1745	0	0.0495	0.3399	0.4904	1.4444	2.2222	late
-13.7347	-12.8267	6.7778	0.3806	0.2144	3.3333	3.3333	0	2.8889	1.8889	1	0.8889	0.8889	0.0651	0.2309	0.2148	0.1038	0.1551	0.2148	0.0864	0.1722	0	0.0424	0.3287	0.5154	1.3333	1.7778	late
-14.0079	-12.8267	7.1111	0.3021	0.2292	3.5556	3.5556	0	3.1111	1.3333	0.5556	0.7778	0.4444	0.0584	0.2267	0.1926	0.0762	0.1494	0.2148	0.0761	0.1693	0	0.0419	0.3223	0.5318	1	1.3333	late
-15.8433	-14.3856	7.4444	0.1909	0.2328	3.7778	3.7778	0	3.3333	0.8889	0.1111	0.7778	0	0.0552	0.2241	0.1704	0.0517	0.1458	0.2037	0.0777	0.1677	0	0.035	0.3116	0.5598	0.7778	1	late
-16.6339	-14.8378	8.2222	0.0969	0.2645	3.7778	3.7778	0	3.3333	0.7778	0	0.7778	0	0.057	0.2236	0.1259	0.0492	0.1436	0.1667	0.0818	0.1657	0	0.035	0.3058	0.5598	0.6667	1	late
-16.4326	-15.7333	9	0.0295	0.3242	3.3333	3.2222	0.1111	3	0.7778	0	0.7778	0	0.0525	0.2178	0.1074	0.0377	0.1405	0.1296	0.0853	0.1631	0.037	0.0327	0.2968	0.6002	0.6667	0.7778	late
-16.417	-16.1856	8.7778	0	0.3154	3.1111	3	0.1111	2.7778	0.8889	0.1111	0.7778	0	0.0545	0.2162	0.0889	0.0475	0.1403	0.0926	0.0833	0.1588	0.1481	0.035	0.2945	0.5751	0.7778	0.8889	late
-15.3478	-17.7444	8.5556	0.0295	0.2898	2.8889	2.6667	0.2222	2.5556	0.6667	0.1111	0.5556	0	0.0517	0.2102	0.1037	0.0528	0.1387	0.0556	0.0793	0.1531	0.1852	0.0355	0.2887	0.5539	0.6667	0.7778	late
-13.2428	-16.3967	8.3333	0.0969	0.3483	2.6667	2.4444	0.2222	2.4444	0.5556	0.1111	0.4444	0	0.0447	0.1995	0.0815	0.0518	0.1358	0.0185	0.0662	0.1436	0.1852	0.0312	0.2769	0.5761	0.5556	0.4444	late
-10.4141	-13.49	8.1111	0.2204	0.3782	2.4444	2.2222	0.2222	2.2222	0.3333	0.1111	0.2222	0	0.0363	0.1896	0.0741	0.0552	0.1333	0	0.0514	0.1336	0.1852	0.0271	0.2662	0.5974	0.3333	0.4444	late
-10.0293	-12.1422	7.8889	0.399	0.3574	2.1111	1.8889	0.2222	1.7778	0.5556	0.3333	0.2222	0	0.035	0.1849	0.1111	0.0596	0.1319	0.037	0.0485	0.1268	0.1852	0.0278	0.2628	0.5815	0.4444	0.5556	late
-3.3924	-6.7811	7.4444	0.7796	0.4244	2.2222	2	0.2222	1.5556	0.4444	0.3333	0.1111	0	0.0326	0.1778	0.2296	0.0538	0.1273	0.1556	0.0438	0.1202	0.1852	0.0245	0.2504	0.623	0.3333	0.5556	late
-2.5473	-6.3289	7.7778	0.9031	0.4043	2.4444	2.2222	0.2222	1.7778	0.3333	0.3333	0	0	0.03	0.1756	0.2667	0.0562	0.1259	0.1926	0.0421	0.1211	0.1852	0.0236	0.2482	0.6389	0.2222	0.4444	late
-3.8354	-7.8878	8.1111	0.9409	0.3491	2.4444	2.3333	0.1111	1.7778	0.4444	0.3333	0.1111	0	0.0356	0.1803	0.2815	0.0551	0.1238	0.2296	0.0485	0.1265	0.1481	0.0275	0.2553	0.6056	0.3333	0.6667	late
-5.7313	-10.3422	8.6667	0.9031	0.3033	2.5556	2.4444	0.1111	1.7778	0.4444	0.2222	0.2222	0	0.036	0.1815	0.2852	0.0444	0.1209	0.2667	0.0529	0.1319	0.037	0.0283	0.2596	0.6205	0.3333	0.5556	late
-5.53	-7.8878	9.2222	0.7796	0.3185	2.8889	2.8889	0	2.2222	0.6667	0.4444	0.2222	0	0.0353	0.1829	0.2704	0.0426	0.1209	0.2889	0.0512	0.1356	0	0.0295	0.263	0.6202	0.4444	0.7778	late
-6.3021	-8.34	9.7778	0.601	0.2977	3.1111	3.1111	0	2.4444	0.6667	0.4444	0.2222	0	0.0363	0.1891	0.2704	0.0464	0.1224	0.2889	0.0511	0.1415	0	0.0304	0.269	0.6078	0.4444	0.8889	late
-10.4624	-11.2467	10.3333	0.399	0.2606	3.4444	3.3333	0.1111	2.6667	0.7778	0.4444	0.3333	0	0.0441	0.1983	0.2815	0.0413	0.1224	0.2889	0.065	0.1505	0	0.0346	0.2793	0.5917	0.5556	1.1111	late
-12.7173	-14.1533	10.8889	0.2204	0.2393	3.8889	3.6667	0.2222	3.1111	0.5556	0.2222	0.3333	0	0.0438	0.2019	0.2444	0.0362	0.1222	0.2519	0.0652	0.1559	0	0.0337	0.2827	0.6075	0.4444	1	late
-12.9719	-14.1533	11.4444	0.0969	0.2151	4.2222	3.8889	0.3333	3.3333	0.5556	0.2222	0.3333	0	0.0447	0.2044	0.1704	0.0378	0.1241	0.1778	0.062	0.1587	0	0.0345	0.2877	0.5901	0.4444	1	late
-13.3856	-14.1533	12	0.0295	0.192	4.2222	3.7778	0.4444	3.5556	0.5556	0.2222	0.3333	0	0.0433	0.2054	0.1259	0.051	0.1274	0.1333	0.058	0.1612	0	0.036	0.2932	0.5517	0.4444	1.3333	early
-16.1004	-17.06	12	0	0.1593	4.1111	3.5556	0.5556	3.3333	0.7778	0.2222	0.5556	0	0.0501	0.2089	0.0889	0.0486	0.1283	0.0963	0.0661	0.1648	0	0.0395	0.2984	0.5217	0.5556	1.4444	early
-15.5136	-17.06	12	0	0.2099	4.1111	3.4444	0.6667	3.3333	0.6667	0.2222	0.4444	0	0.0434	0.2051	0.0556	0.0492	0.1301	0.0593	0.0555	0.1628	0	0.0359	0.2929	0.5296	0.4444	1.3333	late
-13.1826	-14.1533	12	0	0.2693	4	3.3333	0.6667	3.3333	0.5556	0.2222	0.3333	0	0.0413	0.2041	0.0333	0.0517	0.1338	0.0222	0.0513	0.1611	0	0.0329	0.2877	0.5398	0.3333	1.3333	late
-12.8674	-13.7011	10.8889	0	0.2423	3.8889	3.1111	0.7778	3.1111	0.5556	0.2222	0.3333	0	0.048	0.2092	0.0111	0.0726	0.1381	0	0.0537	0.1625	0	0.0319	0.2883	0.5357	0.4444	1.2222	early
-12.0005	-13.2489	9.7778	0.0295	0.2636	3.4444	2.6667	0.7778	2.6667	0.8889	0.4444	0.4444	0.2222	0.0468	0.2083	0.0481	0.0763	0.1415	0.037	0.0545	0.1615	0	0.0308	0.2869	0.5481	0.5556	1.3333	early
-8.0379	-10.3422	9.1111	0.0969	0.2993	2.8889	2.2222	0.6667	2.2222	1.5556	0.8889	0.6667	0.6667	0.0437	0.2056	0.0582	0.0918	0.147	0.0556	0.0529	0.1601	0	0.0272	0.282	0.5541	0.6667	1.3333	late
-8.4055	-10.3422	8.4444	0.1909	0.295	2.4444	1.7778	0.6667	1.7778	1.8889	1.1111	0.7778	0.8889	0.0501	0.2089	0.0693	0.1015	0.1522	0.0556	0.0662	0.163	0	0.0321	0.2879	0.5261	0.7778	1.6667	late
-10.9105	-11.69	7.7778	0.3021	0.2742	2	1.3333	0.6667	1.3333	2.3333	1.5556	0.7778	1.3333	0.053	0.2137	0.1026	0.1103	0.1561	0.0556	0.0736	0.1669	0.037	0.0336	0.2934	0.506	1	2.3333	late
-13.616	-14.1444	7.1111	0.3806	0.2677	1.4444	0.8889	0.5556	0.8889	2.5556	1.5556	1	1.3333	0.0528	0.217	0.1582	0.1005	0.157	0.0556	0.0879	0.1713	0.0556	0.0357	0.2979	0.508	1.1111	2.2222	late
-12.483	-12.5856	6.4444	0.3806	0.2867	1.2222	0.6667	0.5556	0.6667	2.7778	2	0.7778	1.7778	0.0485	0.2174	0.1915	0.1101	0.1607	0.0556	0.0762	0.1701	0.0926	0.0328	0.3008	0.5234	1.2222	2.5556	late
-12.9797	-12.5856	5.7778	0.3021	0.2666	1	0.4444	0.5556	0.4444	3	2.1111	0.8889	1.7778	0.0542	0.221	0.2138	0.1139	0.163	0.0556	0.0818	0.1719	0.1111	0.033	0.3074	0.5241	1.4444	3	late
-14.2496	-15.4922	4.7778	0.1909	0.2348	0.7778	0.2222	0.5556	0.2222	3.3333	2.3333	1	2	0.0539	0.2221	0.2693	0.1349	0.1639	0.0556	0.0832	0.1734	0.1481	0.0326	0.3125	0.54	1.6667	3.3333	early
-14.3494	-15.9444	4.8889	0.1264	0.3112	0.5556	0	0.5556	0	3.1111	2.1111	1	2	0.0509	0.2192	0.3063	0.1315	0.1608	0.0556	0.0844	0.173	0.1852	0.0316	0.3135	0.5656	1.4444	3.5556	late
-14.923	-16.3967	5	0.1264	0.3461	1.2222	0.6667	0.5556	0.6667	2.7778	1.8889	0.8889	1.7778	0.0547	0.2186	0.3138	0.139	0.1563	0.063	0.0854	0.1717	0.1852	0.0318	0.3133	0.5582	1.3333	3.3333	early
-15.3113	-16.8489	5.4444	0.2204	0.3229	1.5556	1	0.5556	1	2	1.4444	0.5556	1.3333	0.051	0.2164	0.3481	0.1252	0.1499	0.1	0.0739	0.167	0.1852	0.0315	0.3144	0.5602	1.1111	3.1111	late
-12.5866	-13.9422	5.8889	0.3694	0.3312	2	1.5556	0.4444	1.5556	1.6667	1.2222	0.4444	1.1111	0.0442	0.2107	0.3926	0.1207	0.1438	0.1556	0.06	0.1606	0.1852	0.0289	0.3152	0.569	1	3.1111	late
-6.5259	-9.6878	6.7778	0.5592	0.3944	2.7778	2.4444	0.3333	2.4444	1	0.7778	0.2222	0.6667	0.0394	0.1998	0.3667	0.1118	0.1325	0.2185	0.0422	0.149	0.1296	0.0236	0.3055	0.6094	0.6667	2.3333	late
-7.8657	-11.2467	7.2222	0.5042	0.3718	3.1111	2.8889	0.2222	2.8889	0.7778	0.3333	0.4444	0.2222	0.0471	0.199	0.3407	0.1029	0.1256	0.2185	0.05	0.1478	0.0926	0.0249	0.3066	0.5959	0.5556	2.2222	late
-5.7932	-8.34	7.6667	0.3694	0.3695	3.4444	3.3333	0.1111	3.3333	0.5556	0.2222	0.3333	0.2222	0.0449	0.1956	0.3185	0.1027	0.1203	0.2185	0.0477	0.1445	0.0741	0.0255	0.3061	0.5909	0.3333	1.8889	late
-4.4749	-5.4333	8.4444	0.2204	0.3647	3.6667	3.5556	0.1111	3.5556	0.2222	0	0.2222	0	0.0447	0.1922	0.263	0.0791	0.1144	0.2185	0.0492	0.141	0.037	0.026	0.3031	0.5777	0.1111	1.4444	late
-7.0012	-7.8878	9.2222	0.0969	0.3031	4	4	0	4	0.2222	0	0.2222	0	0.0417	0.1903	0.2259	0.0599	0.1104	0.2185	0.0472	0.1368	0	0.0262	0.303	0.5623	0.1111	1.2222	late
-9.7944	-10.3422	10	0.0295	0.2099	3.5556	3.5556	0	3.5556	0.3333	0	0.3333	0	0.0442	0.1929	0.1815	0.0393	0.1069	0.1741	0.0465	0.134	0	0.029	0.3105	0.5411	0.2222	1.5556	late
-10.0727	-10.3422	10	0	0.2293	3.8889	3.8889	0	3.8889	0.3333	0	0.3333	0	0.0465	0.1925	0.1481	0.0402	0.1048	0.1407	0.0454	0.1319	0	0.0294	0.3107	0.5343	0.2222	1.6667	late
-10.6002	-11.69	9.2222	0	0.275	3.5556	3.5556	0	3.5556	0.3333	0	0.3333	0	0.0455	0.1907	0.1296	0.0347	0.1027	0.1222	0.0453	0.1306	0	0.0267	0.3013	0.5562	0.2222	1.3333	late
-11.4214	-12.1422	8.4444	0.0295	0.3141	3.3333	3.3333	0	3.3333	0.3333	0	0.3333	0	0.0451	0.1895	0.1593	0.033	0.0997	0.1519	0.0461	0.1301	0	0.0263	0.2985	0.5694	0.2222	1.3333	late
-13.3313	-15.0489	7.6667	0.0969	0.2988	3.1111	3.1111	0	3.1111	0.5556	0	0.5556	0	0.0479	0.1881	0.1593	0.0282	0.0967	0.2444	0.0533	0.1301	0	0.0263	0.295	0.5562	0.3333	1.5556	late
-11.6628	-13.5137	7.375	0.2204	0.3356	3	3	0	3	0.375	0	0.375	0	0.0399	0.1839	0.1708	0.0286	0.0959	0.275	0.0463	0.126	0	0.0251	0.2893	0.5681	0.25	1.375	late
-13.3771	-15.2771	7	0.4286	0.332	2.8571	2.8571	0	2.8571	0.4286	0	0.4286	0	0.0384	0.1824	0.1952	0.0245	0.0948	0.3143	0.0448	0.1233	0	0.0248	0.285	0.573	0.2857	1.2857	late
-15.5902	-17.6283	6.5	0.5	0.3435	3	3	0	3	0.5	0	0.5	0	0.0418	0.1835	0.2278	0.0258	0.0934	0.3667	0.0448	0.1221	0	0.0254	0.2861	0.5614	0.3333	1.5	late
-13.7533	-15.688	5.8	0.6	0.3646	2.8	2.8	0	2.8	0.6	0	0.6	0	0.0435	0.1828	0.2733	0.0226	0.0914	0.44	0.047	0.1227	0	0.0259	0.2838	0.5681	0.4	1.6	late
-10.8815	-14.076	7.4	0.2	0.4219	0	0	0	0	2.4	1.8	0.4	1.8	0.042	0.1655	0.0333	0.0391	0.1304	0.0333	0.0308	0.1282	0	0.0273	0.2651	0.566	1.2	3.4	late
-13.7515	-16.285	7.6667	0.1667	0.3516	0	0	0	0	2.6667	2.1667	0.3333	2.1667	0.0456	0.1701	0.0278	0.0482	0.1333	0.0278	0.0307	0.13	0	0.0324	0.2716	0.5474	1.1667	3.5	late
-13.8688	-15.8586	7.8571	0.1429	0.3031	0	0	0	0	3	2.4286	0.2857	2.4286	0.0567	0.1759	0.0238	0.0505	0.1347	0.0238	0.0316	0.1331	0	0.0361	0.2759	0.5255	1.1429	3.5714	late
-15.2865	-17.2925	8	0.125	0.2689	0	0	0	0	2.875	2.125	0.375	2.25	0.0713	0.1839	0.0208	0.0479	0.135	0.0208	0.0361	0.1376	0	0.0392	0.2799	0.5182	1.125	3.375	late
-14.3149	-15.9533	8.1111	0.1111	0.2635	0	0	0	0	3	2.3333	0.3333	2.4444	0.0682	0.1861	0.0185	0.0477	0.1356	0.0185	0.0352	0.1387	0	0.0392	0.2821	0.5111	1.1111	3.2222	late
-13.1528	-15.5011	9	0.0295	0.2061	0.7778	0.7778	0	0.5556	2.8889	2.3333	0.2222	2.4444	0.0694	0.1899	0.0519	0.0543	0.1381	0.0519	0.0346	0.1404	0	0.0438	0.2878	0.4921	1	3	late
-12.9896	-13.0467	8.4444	0	0.1478	0.8889	0.8889	0	0.5556	2.8889	2.3333	0.2222	2.4444	0.0678	0.1915	0.0889	0.0546	0.1382	0.0889	0.0341	0.1418	0	0.0457	0.2914	0.4671	1	2.7778	late
-12.2777	-12.5944	7.8889	0.0295	0.1387	1.1111	1.1111	0	0.5556	3	2.3333	0.3333	2.4444	0.0679	0.1944	0.1259	0.0531	0.138	0.163	0.0363	0.1438	0	0.0445	0.2916	0.4886	1.1111	2.4444	late
-10.0686	-9.6878	7.3333	0.0969	0.1731	1.3333	1.3333	0	0.7778	2.4444	1.8889	0.2222	2	0.0626	0.193	0.2	0.0484	0.1373	0.237	0.0338	0.1427	0	0.0427	0.2904	0.5155	0.8889	2.2222	late
-9.0918	-9.2356	6.7778	0.2204	0.1587	1.7778	1.7778	0	1.1111	2.1111	1.6667	0.2222	1.6667	0.0581	0.1934	0.2	0.0537	0.1384	0.237	0.0336	0.1417	0	0.0418	0.2906	0.5244	0.7778	2.2222	late
-7.1306	-6.7811	6.2222	0.399	0.159	1.8889	1.7778	0	1.1111	2.2222	1.6667	0.2222	1.7778	0.0561	0.1931	0.2185	0.0548	0.1384	0.237	0.0335	0.1408	0	0.0409	0.2892	0.5167	0.8889	2	late
-8.5483	-8.34	5.6667	0.5715	0.1604	2	1.7778	0	1.1111	2.1111	1.4444	0.3333	1.6667	0.0551	0.1943	0.2185	0.0607	0.1393	0.237	0.0361	0.1399	0	0.0393	0.2889	0.52	0.8889	1.7778	late
-8.4572	-8.34	5.1111	0.6827	0.1699	2	1.7778	0	1.1111	2.3333	1.8889	0.2222	2	0.0402	0.1896	0.2185	0.064	0.14	0.237	0.0318	0.1352	0	0.0356	0.2866	0.5207	0.8889	2	late
-9.6678	-10.7944	4.5556	0.6827	0.1825	2	1.7778	0	1.1111	1.8889	1.4444	0.2222	1.5556	0.0378	0.1862	0.2185	0.0617	0.1393	0.237	0.0308	0.1318	0	0.0354	0.2852	0.5268	0.7778	2	late
-9.9512	-12.1422	4.1111	0.5715	0.2222	1.4444	1.2222	0	0.7778	1.8889	1.4444	0.2222	1.5556	0.0368	0.1847	0.2222	0.0567	0.1391	0.2407	0.0309	0.1298	0	0.0305	0.2813	0.5493	0.7778	2	late
-10.0622	-12.1422	4.2222	0.4285	0.2327	1.7778	1.5556	0	1.2222	1.6667	1.2222	0.2222	1.3333	0.0363	0.1833	0.2222	0.055	0.1391	0.2407	0.0319	0.129	0	0.0283	0.2774	0.5965	0.6667	1.8889	late
-10.3063	-12.1422	4.3333	0.3173	0.2645	1.6667	1.3333	0.1111	1.2222	1.5556	1.2222	0.1111	1.3333	0.0355	0.181	0.1852	0.0554	0.1392	0.1667	0.0308	0.1284	0	0.0282	0.2763	0.6187	0.5556	1.7778	late
-11.4482	-13.49	4.4444	0.3173	0.2469	1.6667	1.1111	0.2222	1.1111	1.8889	1.4444	0.2222	1.5556	0.0391	0.1832	0.1111	0.0665	0.1402	0.0926	0.0349	0.1315	0	0.0312	0.2791	0.598	0.6667	2	late
-11.5805	-13.49	4.5556	0.4285	0.2856	2	1.3333	0.2222	1.5556	1.7778	1.3333	0.2222	1.5556	0.0404	0.1843	0.1111	0.0675	0.14	0.0926	0.0378	0.136	0	0.032	0.2815	0.5959	0.5556	1.7778	late
-13.2799	-15.9444	4.5556	0.601	0.2895	1.8889	1.3333	0.2222	1.5556	1.6667	1.1111	0.4444	1.2222	0.0437	0.1876	0.0926	0.071	0.1405	0.0926	0.0488	0.1424	0	0.0294	0.2818	0.6138	0.4444	1.8889	late
-9.8753	-11.4789	4.5556	0.8063	0.298	1.7778	1.3333	0.2222	1.5556	2.2222	1.6667	0.5556	1.5556	0.0417	0.1879	0.1259	0.0636	0.1392	0.1481	0.0655	0.1491	0	0.0307	0.2822	0.6169	0.4444	2.1111	late
-9.7033	-11.4789	4.5556	0.75	0.2748	2	1.3333	0.3333	1.6667	2.6667	2.1111	0.5556	2	0.044	0.1892	0.163	0.0656	0.1397	0.1481	0.0754	0.1519	0.037	0.0294	0.28	0.6108	0.5556	2.3333	late
-9.9851	-11.4789	4.4444	0.601	0.2829	1.7778	1.1111	0.3333	1.4444	2.7778	2.2222	0.5556	2	0.0432	0.1878	0.163	0.0678	0.1387	0.1111	0.0747	0.1531	0.1481	0.0302	0.2787	0.5954	0.6667	2.5556	late
-11.716	-13.9333	4.3333	0.4285	0.2592	1.5556	0.6667	0.4444	1.1111	2.8889	2.2222	0.5556	2.1111	0.0459	0.1884	0.163	0.0696	0.1368	0.0741	0.0813	0.1534	0.1852	0.0318	0.2767	0.5472	0.7778	2.7778	late
-11.6622	-14.3856	4.2222	0.3173	0.2822	1.6667	0.8889	0.3333	1.3333	2.8889	2.2222	0.5556	2.1111	0.0471	0.1871	0.163	0.0712	0.1349	0.0741	0.0855	0.1508	0.1852	0.0319	0.2727	0.5102	0.7778	2.7778	late
-10.8523	-13.49	4.1111	0.3173	0.2843	1.6667	1.1111	0.2222	1.4444	2.5556	2	0.4444	1.8889	0.0442	0.1826	0.163	0.061	0.1314	0.0741	0.0854	0.1449	0.1852	0.0284	0.2639	0.5516	0.6667	2.4444	late
-10.7179	-13.9422	4.1111	0.4285	0.3361	1.2222	0.7778	0.2222	0.8889	2.5556	2	0.4444	1.8889	0.0413	0.1757	0.1444	0.0489	0.1263	0.0556	0.0856	0.1372	0.1852	0.0254	0.2523	0.5879	0.6667	2.2222	late
-7.8426	-11.0356	4.2222	0.5715	0.3709	1.7778	1.3333	0.2222	1.3333	2.1111	1.7778	0.2222	1.6667	0.0355	0.1676	0.1444	0.037	0.1215	0.0556	0.0762	0.1262	0.1852	0.0241	0.2441	0.5961	0.5556	1.8889	late
-8.8681	-13.9422	4.3333	0.6827	0.3788	2.3333	1.8889	0.2222	1.7778	1.5556	1.2222	0.2222	1.2222	0.035	0.1628	0.1259	0.0332	0.1183	0.037	0.072	0.117	0.1852	0.0251	0.2393	0.5913	0.4444	1.5556	late
-6.7813	-12.5944	4.4444	0.6827	0.4579	2.6667	2.2222	0.2222	2	0.6667	0.5556	0	0.5556	0.0268	0.1544	0.1111	0.0311	0.115	0	0.0562	0.108	0.1852	0.0206	0.2314	0.6236	0.3333	1.1111	late
-5.3435	-10.14	4.5556	0.5715	0.4974	2.7778	2.5556	0.1111	2.1111	0.2222	0.1111	0	0.1111	0.0244	0.1519	0.0741	0.0292	0.1128	0	0.0471	0.101	0.1481	0.0203	0.2301	0.6324	0.2222	0.7778	late
-5.3918	-9.2444	4.4444	0.399	0.4697	3.1111	2.8889	0.1111	2.3333	0.2222	0	0	0.1111	0.0312	0.1553	0.037	0.0328	0.1133	0	0.0493	0.0962	0.037	0.0238	0.2339	0.6188	0.2222	0.5556	late
-5.6396	-9.2444	4.3333	0.25	0.4674	2.8889	2.8889	0	2.2222	0.3333	0.2222	0	0.2222	0.033	0.1582	0	0.046	0.1171	0	0.0444	0.0918	0	0.0277	0.2414	0.6077	0.2222	0.4444	late
-7.4909	-11.6989	4.2222	0.1937	0.4042	2.6667	2.6667	0	2	0.5556	0.4444	0	0.4444	0.0349	0.1622	0	0.0586	0.122	0	0.0417	0.0895	0	0.0299	0.2497	0.5984	0.3333	0.7778	late
-10.3501	-14.1533	4.3333	0.25	0.353	2.4444	2.4444	0	1.7778	1	0.8889	0	0.8889	0.0361	0.1667	0	0.0693	0.1271	0	0.0415	0.0893	0	0.0345	0.2621	0.559	0.4444	1.1111	late
-11.4946	-15.0489	4.3333	0.3694	0.2811	2.1111	2.1111	0	1.5556	1.4444	1.3333	0	1.3333	0.0382	0.1742	0	0.0775	0.1334	0	0.0437	0.0911	0	0.0373	0.2741	0.5214	0.5556	1.5556	late
-14.5104	-17.9556	4.3333	0.5042	0.2421	1.5556	1.5556	0	1.1111	1.8889	1.7778	0	1.7778	0.0386	0.1775	0	0.083	0.1379	0	0.0484	0.095	0	0.0407	0.2846	0.5065	0.6667	2	late
-14.6981	-15.5011	4.3333	0.5592	0.2126	1	1	0	0.6667	2.3333	2.2222	0	2.2222	0.0371	0.1807	0	0.0866	0.1416	0	0.0553	0.1011	0	0.0409	0.2899	0.4992	0.7778	2.3333	late
-17.6036	-18.4078	4.3333	0.5042	0.1653	0.6667	0.6667	0	0.4444	2.6667	2.4444	0.1111	2.4444	0.0422	0.1861	0	0.0922	0.1458	0	0.0677	0.1096	0	0.0438	0.2967	0.4703	1	2.6667	early
-20.2793	-20.8622	4.6667	0.3694	0.1227	0.3333	0.3333	0	0.2222	3	2.6667	0.2222	2.6667	0.0487	0.1912	0.0185	0.0981	0.1486	0	0.0844	0.1204	0	0.0467	0.3002	0.4549	1.1111	2.7778	late
-19.6055	-20.8622	5.2222	0.25	0.1737	0	0	0	0	3.1111	2.8889	0.2222	2.8889	0.0446	0.19	0.0185	0.0979	0.1488	0	0.0863	0.1281	0	0.0424	0.2962	0.4685	1.1111	2.7778	late
-17.3844	-18.4078	5.7778	0.1937	0.2188	0.1111	0.1111	0	0.1111	2.8889	2.6667	0.2222	2.6667	0.0413	0.1876	0.0556	0.0852	0.1465	0.037	0.086	0.1331	0	0.0372	0.2891	0.5019	1	2.7778	late
-14.8158	-15.5011	6.3333	0.25	0.2681	0.1111	0.1111	0	0.1111	2.7778	2.4444	0.2222	2.4444	0.04	0.1885	0.0926	0.0706	0.1428	0.1481	0.0832	0.1359	0	0.0351	0.2832	0.5058	1	2.6667	late
-11.4226	-12.5944	6.6667	0.399	0.3344	0.4444	0.4444	0	0.2222	2.3333	2	0.2222	2	0.0387	0.1866	0.1296	0.0621	0.1397	0.1852	0.0781	0.1367	0	0.0308	0.2744	0.5167	0.8889	2.4444	late
-10.3131	-11.6989	7	0.601	0.3603	1.5556	1.5556	0	0.4444	1.8889	1.5556	0.2222	1.5556	0.0382	0.1844	0.1667	0.0586	0.1374	0.2222	0.0718	0.136	0	0.028	0.265	0.5617	0.7778	2	late
-7.275	-8.7922	7.3333	0.7796	0.4504	1.7778	1.7778	0	0.4444	1.4444	1.1111	0.2222	1.1111	0.0366	0.1816	0.2778	0.0516	0.1343	0.3333	0.0654	0.1351	0	0.0243	0.2547	0.6189	0.6667	1.5556	late
-5.7555	-8.34	7.6667	0.9031	0.4967	2	2	0	0.4444	1.2222	0.8889	0.2222	0.8889	0.0353	0.1801	0.3148	0.0468	0.1326	0.3704	0.0591	0.134	0	0.0232	0.2498	0.6452	0.6667	1.4444	late
-2.6154	-5.4333	8	0.9705	0.4984	2.4444	2.4444	0	0.6667	1.1111	0.7778	0.2222	0.6667	0.0346	0.1821	0.3259	0.0493	0.1332	0.3889	0.051	0.1329	0	0.0218	0.2476	0.6549	0.5556	1.5556	late
-1.3258	-5.4333	8	0.9705	0.5099	2.4444	2.4444	0	0.6667	1.2222	1	0.1111	0.8889	0.0299	0.1823	0.3074	0.0474	0.1339	0.3889	0.0359	0.1302	0	0.0196	0.2461	0.6632	0.5556	1.5556	late
-1.9243	-5.4333	8	0.9031	0.4411	2.4444	2.4444	0	0.6667	1.3333	1	0.2222	0.8889	0.0298	0.1858	0.3259	0.0465	0.1358	0.3889	0.0367	0.1326	0	0.0238	0.251	0.6499	0.5556	2.1111	late
-4.8354	-7.8878	8	0.7796	0.3856	2.3333	2.3333	0	0.5556	1.7778	1.4444	0.2222	1.3333	0.0294	0.19	0.2889	0.0522	0.1386	0.3519	0.0343	0.1358	0	0.0254	0.2589	0.6277	0.6667	2.4444	late
-7.8269	-9.2356	8	0.601	0.3094	2.3333	2.3333	0	0.5556	2.1111	1.8889	0.2222	1.7778	0.03	0.1923	0.2519	0.0625	0.1425	0.2407	0.0336	0.1416	0	0.0295	0.2687	0.6065	0.6667	2.6667	late
-11.4128	-12.1422	8	0.399	0.2428	2	2	0	0.4444	2.7778	2.1111	0.4444	2.2222	0.0461	0.2012	0.2148	0.0704	0.1456	0.2037	0.0457	0.1514	0	0.0343	0.2797	0.5835	0.7778	3	late
-15.5702	-15.0489	8	0.0969	0.1144	1.1111	1.1111	0	0.6667	3.2222	2.5556	0.4444	2.6667	0.0536	0.2105	0.0852	0.083	0.151	0.0741	0.0499	0.1613	0	0.0413	0.3001	0.4751	0.8889	3.8889	late
-15.4631	-15.0489	7.5556	0.0295	0.1026	1	0.8889	0.1111	0.6667	3.2222	2.5556	0.4444	2.6667	0.0563	0.211	0.0481	0.0888	0.1525	0.037	0.0482	0.1613	0	0.0402	0.3042	0.4654	0.8889	3.6667	late
-15.7952	-15.0489	7.1111	0.0295	0.1792	0.7778	0.4444	0.3333	0.4444	3	2.4444	0.3333	2.6667	0.0518	0.2062	0.037	0.0809	0.1509	0.0185	0.0431	0.1584	0	0.0387	0.3028	0.4846	0.7778	3.3333	late
-13.9772	-12.1422	6.6667	0.0969	0.2032	1.3333	0.8889	0.4444	0.8889	2.5556	2	0.3333	2.2222	0.0503	0.2026	0.0741	0.079	0.1498	0.0556	0.0408	0.1552	0	0.037	0.3014	0.5139	0.6667	3.1111	late
-13.6216	-11.69	6.2222	0.2204	0.2381	1.3333	0.8889	0.4444	0.8889	2.5556	2	0.3333	2.1111	0.05	0.1992	0.0741	0.0763	0.1474	0.0926	0.0385	0.1516	0	0.0353	0.2983	0.518	0.7778	2.8889	late
-12.7074	-11.69	6.1111	0.399	0.2499	1.7778	1.3333	0.4444	1.3333	2.2222	1.5556	0.4444	1.6667	0.0531	0.1969	0.0963	0.0712	0.1462	0.1296	0.0443	0.1514	0	0.0349	0.2957	0.5217	0.7778	2.5556	late
-13.0765	-11.69	6	0.5715	0.2563	1.7778	1.3333	0.4444	1.3333	2.4444	1.5556	0.6667	1.6667	0.0538	0.1962	0.1074	0.0656	0.1452	0.1296	0.0542	0.1523	0.0185	0.0335	0.2938	0.5225	0.8889	2.5556	late
-13.1833	-11.69	5.8889	0.6827	0.2582	1.7778	1.3333	0.4444	1.3333	2.3333	1.5556	0.6667	1.5556	0.04	0.1927	0.1074	0.0633	0.1443	0.1296	0.0523	0.1513	0.0185	0.0338	0.2927	0.5246	0.8889	2.4444	late
-13.085	-12.5856	5.7778	0.6827	0.2572	1.7778	1.3333	0.4444	1.3333	2.3333	1.5556	0.6667	1.5556	0.0363	0.1901	0.1074	0.0641	0.1432	0.1296	0.0512	0.1506	0.0185	0.034	0.2927	0.5287	0.8889	2.4444	late
-13.9624	-12.5856	5.6667	0.5715	0.253	1.3333	0.8889	0.4444	0.8889	2.5556	1.7778	0.6667	1.7778	0.0328	0.1879	0.0889	0.0645	0.1419	0.1111	0.0502	0.1501	0.0185	0.0359	0.2935	0.5172	1	2.4444	late
-15.3776	-15.4922	6	0.399	0.2399	1.2222	0.8889	0.3333	0.8889	2.7778	2	0.6667	2	0.031	0.1871	0.0889	0.0628	0.1391	0.1111	0.0494	0.15	0.0185	0.0374	0.2932	0.5148	1	2.7778	early
-16.6004	-18.3989	6.3333	0.2204	0.1908	1	0.8889	0.1111	0.8889	2.7778	2	0.6667	2	0.0311	0.1858	0.0889	0.0649	0.1363	0.1111	0.0494	0.1512	0.0185	0.039	0.2927	0.5124	1	2.7778	early
-16.6702	-18.3989	6.3333	0.0969	0.2012	1.1111	1	0.1111	0.8889	2.7778	2	0.6667	2	0.0318	0.1849	0.0519	0.0651	0.1328	0.0741	0.0516	0.1538	0.0185	0.0392	0.2898	0.5156	1	2.7778	early
-16.1012	-18.3989	6.3333	0.0591	0.2418	1.4444	1.2222	0.1111	1.1111	2.4444	1.7778	0.5556	1.8889	0.0293	0.1812	0.0333	0.0628	0.1292	0.037	0.0492	0.1525	0.0185	0.0362	0.2825	0.5802	0.7778	2.3333	late
-13.7818	-15.4922	6	0.0969	0.3099	1.3333	1	0.1111	0.8889	2.3333	1.7778	0.4444	1.8889	0.0252	0.1768	0.0111	0.059	0.1232	0	0.0434	0.1485	0.0185	0.0349	0.275	0.621	0.6667	2.2222	early
-10.5247	-14.1444	5.6667	0.2204	0.3531	1.8889	1.4444	0.1111	1.3333	1.8889	1.3333	0.2222	1.4444	0.0244	0.1737	0	0.0544	0.1177	0	0.034	0.144	0	0.0319	0.2666	0.6572	0.5556	1.7778	late
-7.9613	-11.2378	5.6667	0.399	0.3623	2	1.4444	0.1111	1.3333	1.5556	1.1111	0.2222	1.1111	0.0229	0.17	0.0185	0.0462	0.1131	0	0.0275	0.1412	0.0185	0.0287	0.2615	0.6572	0.6667	1.6667	late
-7.8706	-10.3422	5.6667	0.5715	0.3862	2.2222	1.5556	0.2222	1.3333	1.5556	1.1111	0.2222	1.1111	0.0261	0.1704	0.0185	0.0431	0.1103	0	0.0306	0.1424	0.0185	0.0266	0.2581	0.6639	0.6667	1.5556	late
-6.594	-10.3422	5.6667	0.6827	0.3981	2.2222	1.5556	0.2222	1.3333	1.7778	0.8889	0.4444	1.1111	0.035	0.1766	0.0185	0.0375	0.1088	0	0.0391	0.1483	0.0185	0.0275	0.2596	0.672	0.6667	1.5556	late
-6.0025	-7.8878	5.6667	0.6827	0.4092	2.3333	1.5556	0.2222	1.3333	1.8889	0.8889	0.4444	1.1111	0.0373	0.1808	0.0407	0.0401	0.1107	0	0.0395	0.1534	0.0185	0.0289	0.2622	0.667	0.6667	1.3333	late
-8.2162	-7.8878	6	0.399	0.3092	1.7778	1	0.1111	0.8889	2.8889	1.5556	0.6667	1.7778	0.0414	0.1905	0.0741	0.0529	0.1179	0	0.0436	0.1595	0.0185	0.0312	0.2738	0.623	1	1.5556	early
-8.8826	-8.34	6.3333	0.2204	0.273	1.4444	0.7778	0.1111	0.6667	2.8889	1.5556	0.6667	1.7778	0.0416	0.1945	0.0741	0.0553	0.1213	0	0.0451	0.1621	0.0185	0.0324	0.2807	0.586	1	1.8889	late
-10.54	-11.2467	7.2222	0.0969	0.2033	1.3333	0.5556	0.3333	0.4444	3.3333	1.7778	0.8889	1.8889	0.0494	0.1998	0.0889	0.0617	0.1254	0	0.0556	0.1667	0.0296	0.0341	0.2841	0.5446	1.2222	2.2222	early
-10.7695	-11.2467	8.1111	0.0591	0.1987	1.3333	0.6667	0.3333	0.4444	3.1111	1.7778	0.8889	1.8889	0.0488	0.1987	0.1333	0.0678	0.1278	0.0333	0.0553	0.1671	0.0296	0.0349	0.2835	0.5341	1.1111	2.3333	late
-9.9959	-11.2467	8.6667	0.0969	0.2538	1.2222	0.6667	0.3333	0.4444	3	1.7778	0.7778	1.8889	0.0479	0.1951	0.1519	0.0673	0.1278	0.1444	0.0521	0.1638	0.0111	0.0329	0.2766	0.5724	1	2.2222	early
-8.7186	-10.7944	9.2222	0.2204	0.3195	1.2222	0.7778	0.2222	0.4444	2.5556	1.3333	0.7778	1.4444	0.044	0.1899	0.2259	0.0617	0.1264	0.2185	0.0467	0.1579	0.0111	0.0315	0.2669	0.6243	0.8889	1.8889	late
-6.2925	-7.8878	9.7778	0.399	0.3612	1.6667	1.1111	0.3333	0.6667	2.1111	1.3333	0.5556	1.2222	0.0341	0.1808	0.3	0.0574	0.1248	0.2926	0.038	0.1506	0.0111	0.0261	0.2549	0.6407	0.7778	1.4444	late
-6.6746	-8.7833	10.3333	0.601	0.3452	2.1111	1.3333	0.6667	0.8889	1.7778	0.8889	0.5556	0.7778	0.0335	0.1768	0.3	0.052	0.1219	0.3296	0.0437	0.1474	0.0111	0.0235	0.2468	0.6459	0.7778	1.3333	late
-3.9577	-6.3289	11.4444	0.9031	0.4001	2.1111	1.4444	0.6667	0.8889	0.8889	0.2222	0.4444	0.1111	0.0291	0.1649	0.3037	0.0402	0.1162	0.3667	0.0401	0.1375	0.0111	0.0218	0.2363	0.6383	0.5556	1.2222	late
-3.3875	-5.8767	12	0.9705	0.3828	2.5556	1.6667	0.6667	1.3333	1.1111	0.4444	0.4444	0.3333	0.0306	0.1624	0.3407	0.0431	0.1161	0.4037	0.0384	0.1329	0.0111	0.0209	0.2349	0.629	0.6667	1	late
-1.6918	-2.97	12	1	0.3985	2.6667	1.7778	0.4444	1.5556	0.6667	0.2222	0.2222	0.2222	0.0229	0.157	0.4	0.0367	0.1153	0.4778	0.0287	0.1282	0	0.0192	0.233	0.6444	0.4444	0.8889	late
-3.8711	-4.3178	12	1	0.3262	2.6667	1.6667	0.5556	1.5556	0.7778	0.2222	0.1111	0.2222	0.0264	0.1616	0.3556	0.0368	0.118	0.3704	0.0335	0.1305	0	0.0206	0.2429	0.6	0.4444	0.8889	late
-4.1319	-4.3178	11	1	0.2864	2.6667	1.6667	0.5556	1.7778	0.8889	0.2222	0.2222	0.2222	0.0289	0.1677	0.3	0.0451	0.1216	0.2963	0.0347	0.1351	0	0.0209	0.2502	0.563	0.5556	1.1111	late
-4.6284	-4.77	10	0.9705	0.2654	2.2222	1.3333	0.4444	1.5556	1.3333	0.4444	0.2222	0.4444	0.0314	0.174	0.237	0.0519	0.1244	0.2222	0.0336	0.1384	0	0.0211	0.2579	0.5538	0.6667	1.4444	late
-6.6333	-6.3289	9	0.9031	0.2479	2	1.3333	0.2222	1.5556	1.4444	0.4444	0.4444	0.5556	0.0406	0.1802	0.2222	0.0489	0.1272	0.1852	0.0416	0.1426	0.0111	0.0228	0.2673	0.5414	0.6667	1.5556	late
-9.0658	-8.7833	8.4444	0.7796	0.21	2.2222	1.5556	0.2222	1.7778	1.8889	0.6667	0.6667	0.7778	0.0481	0.1885	0.237	0.0545	0.1308	0.1852	0.0678	0.1507	0.0111	0.0278	0.2759	0.5292	0.6667	1.5556	late
-12.3257	-11.69	7.8889	0.601	0.1794	2.2222	1.5556	0.2222	1.7778	2.5556	1.1111	0.8889	1.2222	0.0581	0.2005	0.2	0.0583	0.1349	0.1481	0.0886	0.1612	0.0111	0.0301	0.285	0.5276	0.7778	1.8889	late
-13.134	-12.1422	7.3333	0.399	0.163	1.8889	1.4444	0.2222	1.3333	2.8889	1.3333	0.8889	1.4444	0.0615	0.2082	0.163	0.0574	0.1381	0.1111	0.09	0.1688	0.0111	0.0337	0.2921	0.5169	0.7778	2.2222	late
-13.4527	-12.1422	6.7778	0.2204	0.1467	1.6667	1.3333	0.2222	1.1111	3.4444	1.7778	1	1.8889	0.0676	0.2163	0.1	0.0609	0.1411	0.037	0.0954	0.1745	0.0111	0.0374	0.3007	0.4955	0.8889	2.5556	early
-13.2691	-13.7011	6.2222	0.0969	0.1485	1.5556	1.1111	0.3333	0.8889	4	2.2222	1.1111	2.3333	0.0672	0.2191	0.0852	0.062	0.1437	0	0.1003	0.1763	0.0296	0.0366	0.3023	0.5096	1	2.6667	early
-13.1268	-13.7011	5.6667	0.0295	0.1597	1.3333	0.8889	0.2222	0.6667	4	2.4444	1.1111	2.5556	0.0647	0.2183	0.1222	0.0617	0.1443	0	0.0961	0.1736	0.1407	0.0382	0.3045	0.4948	1	2.8889	early
-14.5132	-16.6078	6.1111	0	0.1608	1.6667	1.1111	0.3333	0.8889	3.8889	2.4444	1	2.5556	0.0644	0.2147	0.1222	0.0564	0.1428	0	0.0967	0.1711	0.1778	0.0381	0.3048	0.5054	0.8889	2.6667	early
-13.9766	-16.6078	6	0	0.2186	1.6667	1.1111	0.3333	0.8889	3.4444	2.2222	1	2.3333	0.0621	0.2081	0.1111	0.0501	0.1401	0	0.0979	0.1678	0.1778	0.0367	0.299	0.5622	0.7778	2.3333	early
-10.6562	-13.7011	5.8889	0.0295	0.3101	1.3333	0.8889	0.2222	0.6667	3.1111	2.2222	0.7778	2.2222	0.0499	0.199	0.1037	0.0497	0.1372	0	0.0846	0.1614	0.1667	0.0345	0.2914	0.604	0.6667	2.2222	early
-7.5059	-10.7944	5.7778	0.0969	0.3404	1.5556	1.1111	0.2222	0.8889	2.6667	2	0.5556	2	0.0432	0.1924	0.0889	0.044	0.1352	0	0.0581	0.1546	0.1667	0.0304	0.2859	0.6249	0.6667	2.2222	late
-6.975	-10.7944	5.6667	0.1909	0.3521	1.4444	1	0.2222	0.8889	2.4444	2	0.3333	2	0.0348	0.1848	0.0889	0.0456	0.1337	0	0.0389	0.1478	0.1667	0.0304	0.2834	0.6195	0.6667	2	late
-6.4705	-10.3422	5.5556	0.3021	0.3459	1.3333	0.8889	0.2222	0.8889	2.3333	2	0.3333	2	0.0322	0.1831	0.0889	0.0477	0.133	0	0.0403	0.1463	0.1667	0.0332	0.2841	0.6118	0.6667	2	late
-9.6374	-13.2489	5.4444	0.3806	0.3362	1.2222	0.8889	0.2222	0.8889	2.3333	1.7778	0.5556	1.7778	0.0451	0.1869	0.0778	0.0584	0.1346	0	0.0495	0.1485	0.1667	0.0324	0.2864	0.6129	0.6667	1.8889	late
-7.788	-10.3422	5.3333	0.3806	0.3308	1.1111	0.8889	0.1111	0.8889	2.6667	2	0.5556	1.7778	0.0528	0.1916	0.0556	0.0691	0.1362	0	0.0468	0.1518	0.1481	0.0348	0.2895	0.6044	0.6667	2	late
-9.3584	-10.7944	5.2222	0.3021	0.2895	1.3333	1.2222	0.1111	1	2.6667	2	0.5556	1.7778	0.0551	0.195	0.0519	0.0743	0.1379	0.0333	0.0488	0.1561	0.037	0.0377	0.2948	0.5896	0.6667	1.8889	late
-8.9785	-9.2356	5.1111	0.1909	0.2565	0.7778	0.7778	0	0.5556	3.1111	2.2222	0.7778	2	0.0553	0.1995	0.0704	0.0778	0.14	0.0704	0.0523	0.1609	0	0.0386	0.2977	0.5595	0.8889	2	early
-9.4454	-9.2356	5.5556	0.1264	0.2104	1	0.8889	0.1111	0.5556	3.1111	2.2222	0.7778	2	0.0551	0.2049	0.1444	0.0776	0.1426	0.1444	0.0534	0.1649	0	0.039	0.3027	0.5158	0.8889	2.1111	late
-11.3551	-12.1422	6	0.1264	0.1333	1.6667	1.3333	0.3333	0.8889	3.2222	2.2222	0.8889	2	0.0559	0.2103	0.1889	0.0783	0.1451	0.1815	0.0553	0.1694	0.0185	0.0397	0.3061	0.4887	1	2.1111	early
-11.7535	-12.5944	6	0.2204	0.1656	1.3333	0.8889	0.3333	0.4444	3.1111	2.2222	0.7778	2	0.0535	0.2118	0.263	0.075	0.1449	0.1815	0.0521	0.1697	0.0185	0.0377	0.3044	0.5116	0.8889	2	early
-9.2928	-9.6878	6	0.399	0.2101	1.3333	0.8889	0.3333	0.4444	2.8889	1.8889	0.7778	1.5556	0.0523	0.2138	0.3	0.0668	0.1447	0.1815	0.0502	0.1697	0.0185	0.0351	0.3009	0.5306	0.8889	1.8889	late
-11.1459	-11.0356	6	0.601	0.2347	1.7778	1.1111	0.4444	0.6667	2.8889	1.6667	1	1.3333	0.0534	0.2141	0.3212	0.0642	0.1439	0.2	0.0544	0.1706	0.0296	0.0301	0.2975	0.5347	0.8889	1.5556	late
-10.0037	-11.0356	5.7778	0.7796	0.2405	1.7778	1.1111	0.4444	0.6667	3.2222	1.8889	1.1111	1.5556	0.0451	0.2124	0.3286	0.0569	0.1421	0.2	0.062	0.1713	0.0407	0.029	0.2948	0.533	0.8889	1.5556	early
-13.5944	-14.8378	5.3333	0.8736	0.2382	1.4444	0.7778	0.4444	0.5556	3.4444	1.6667	1.4444	1.5556	0.064	0.2184	0.3063	0.0628	0.1426	0.1667	0.1062	0.1774	0.0407	0.0308	0.2934	0.5342	1.1111	1.5556	late
-13.8453	-14.8378	5.1111	0.7796	0.2206	1.4444	0.7778	0.4444	0.5556	3.6667	2	1.3333	1.7778	0.0707	0.2196	0.2804	0.0691	0.1433	0.1481	0.1143	0.1764	0.0407	0.0347	0.296	0.5253	1	1.5556	early
-14.2326	-14.8378	5	0.601	0.1935	1.3333	0.7778	0.3333	0.5556	3.7778	2.1111	1.3333	1.7778	0.0731	0.2189	0.2249	0.0787	0.1444	0.0926	0.115	0.1748	0.0407	0.0365	0.295	0.5066	1.1111	1.5556	early
-12.6021	-12.3833	4.8889	0.4285	0.2338	0.6667	0.3333	0.1111	0.2222	3.7778	2.1111	1.2222	1.7778	0.0729	0.2164	0.2175	0.0779	0.144	0.1667	0.1133	0.1707	0.0222	0.0358	0.2918	0.5084	1.1111	1.7778	late
-12.8626	-13.2789	4.7778	0.3173	0.219	0.6667	0.4444	0.1111	0.2222	3.7778	2.1111	1.2222	1.7778	0.0735	0.2143	0.1804	0.0814	0.1452	0.2037	0.1136	0.1678	0.0222	0.0359	0.2886	0.4978	1.1111	1.8889	early
-12.6693	-13.2789	4.6667	0.3173	0.2052	0.6667	0.4444	0.1111	0.2222	3.6667	2.1111	1.2222	1.7778	0.0736	0.2104	0.1434	0.0848	0.1444	0.2037	0.1139	0.1643	0.0222	0.0351	0.285	0.4938	1.1111	2.1111	late
-10.8889	-11.9311	4.5556	0.4285	0.2217	0.2222	0.2222	0	0	3.5556	2.2222	1	1.7778	0.0712	0.2074	0.1593	0.082	0.1435	0.2222	0.1082	0.1592	0.0111	0.0337	0.2793	0.5227	1.2222	2.3333	late
-9.9721	-11.9311	4.3333	0.601	0.2673	0.2222	0.2222	0	0	3.1111	2.2222	0.5556	1.7778	0.061	0.2019	0.1889	0.0764	0.1419	0.2593	0.0875	0.1532	0	0.0323	0.2753	0.5372	1.2222	2.2222	late
-6.5403	-9.4767	4.1111	0.75	0.2945	0.2222	0.2222	0	0	2.4444	2	0.1111	1.5556	0.0381	0.1942	0.1889	0.0642	0.1395	0.2593	0.0539	0.1474	0	0.0259	0.2695	0.5465	1.1111	2.4444	late
-7.6744	-11.0356	3.7778	0.8063	0.3022	0.2222	0.2222	0	0	2.3333	1.7778	0.4444	1.3333	0.037	0.1946	0.1778	0.0592	0.1386	0.2593	0.0561	0.1485	0	0.03	0.272	0.543	0.8889	2.4444	late
-8.7877	-12.5944	3.6667	0.7796	0.3341	0.2222	0.2222	0	0	2.2222	1.6667	0.4444	1.3333	0.0311	0.1938	0.1667	0.057	0.1385	0.2407	0.0479	0.1492	0	0.0269	0.271	0.5561	0.8889	2.5556	late
-11.2375	-15.0489	3.4444	0.6683	0.3188	0.1111	0.1111	0	0	2.6667	1.5556	0.5556	1.5556	0.034	0.1965	0.1481	0.0505	0.1373	0.2222	0.0472	0.1506	0	0.0272	0.2748	0.5561	1	2.5556	late
-12.0923	-15.0489	3.4444	0.399	0.2642	0.5556	0.3333	0	0.4444	3.2222	2	0.5556	2	0.035	0.2047	0.1704	0.0531	0.1356	0.2037	0.0458	0.1535	0	0.0279	0.2802	0.5416	1.2222	2.8889	late
-12.1817	-15.5011	3.6667	0.3284	0.2763	1.1111	0.6667	0	0.8889	3.1111	1.8889	0.5556	2	0.0346	0.2067	0.2074	0.051	0.1341	0.2407	0.0465	0.1569	0	0.0286	0.2814	0.5364	1.1111	2.7778	late
-11.6044	-15.5011	3.8889	0.305	0.2762	1.1111	0.6667	0	0.8889	3.1111	1.5556	0.8889	1.7778	0.0359	0.2086	0.1889	0.0498	0.1314	0.2037	0.0499	0.1618	0.0185	0.0298	0.2831	0.5095	1	2.5556	late
-10.346	-13.0467	4.4444	0.3439	0.284	1.1111	0.6667	0	0.8889	2.6667	1.1111	0.8889	1.3333	0.0361	0.2064	0.1519	0.0492	0.1288	0.1667	0.0483	0.1621	0.0185	0.0296	0.2775	0.5317	0.8889	2.2222	late
-9.838	-13.0467	5	0.4663	0.3447	1.1111	0.6667	0	0.8889	2.6667	1.1111	0.8889	1.3333	0.0353	0.2015	0.1519	0.0485	0.126	0.1667	0.0443	0.1581	0.0185	0.0283	0.2709	0.5771	0.8889	1.8889	late
-7.408	-10.14	5.6667	0.6306	0.4029	1.5556	0.8889	0	1.1111	2.1111	0.8889	0.5556	1.1111	0.029	0.1937	0.1519	0.0405	0.1228	0.1667	0.0293	0.1511	0.0185	0.0225	0.2619	0.6042	0.7778	1.6667	late
-4.8271	-7.2333	6.1111	0.7796	0.3989	2	1.1111	0	1.3333	1.8889	0.5556	0.5556	0.6667	0.0298	0.1924	0.163	0.0333	0.1211	0.2037	0.0268	0.1491	0.0185	0.0216	0.2576	0.5944	0.8889	1.8889	late
-3.3831	-7.2333	5.8889	0.9031	0.4026	2	1.1111	0	1.3333	1.8889	1	0.5556	0.8889	0.0284	0.1913	0.1815	0.0322	0.1212	0.2407	0.0293	0.1488	0.0185	0.0217	0.2542	0.5897	0.7778	2.1111	late
-3.0105	-6.3378	5.7778	0.9409	0.3985	2.2222	1.1111	0	1.3333	1.5556	0.5556	0.7778	0.4444	0.0327	0.1917	0.1778	0.0279	0.1205	0.2222	0.0445	0.153	0.037	0.0256	0.2594	0.5796	0.6667	1.8889	late
-2.6774	-5.8856	5.2222	0.9327	0.3769	2.1111	1	0	1.1111	1.7778	0.7778	0.8889	0.6667	0.0366	0.1911	0.1037	0.0326	0.1223	0.1111	0.0571	0.1555	0.037	0.0268	0.2641	0.5653	0.6667	1.7778	late
-5.282	-8.34	5	0.8765	0.3228	1.5556	0.6667	0	0.6667	2.2222	1.2222	0.8889	1.1111	0.0382	0.1907	0.0667	0.0394	0.1246	0.0741	0.0658	0.1541	0.037	0.0272	0.2697	0.5657	0.7778	2	late
-6.4227	-8.7922	4.7778	0.7919	0.3118	1.6667	0.7778	0	0.6667	2.3333	1.6667	0.5556	1.5556	0.0383	0.1879	0.0667	0.0446	0.1282	0.0926	0.0694	0.1484	0.0185	0.027	0.2732	0.5658	0.7778	2.3333	late
-8.6475	-11.2467	4.5556	0.7011	0.2728	1.6667	0.7778	0	0.6667	2.3333	1.6667	0.5556	1.5556	0.0374	0.1864	0.1778	0.044	0.1309	0.2037	0.0755	0.144	0.0185	0.0294	0.2815	0.5355	0.7778	2.7778	late
-9.4402	-11.2467	4.3333	0.601	0.2064	1.7778	0.8889	0	0.6667	2.7778	2.1111	0.5556	2	0.0404	0.1889	0.1963	0.0483	0.1342	0.2222	0.0811	0.1402	0.0185	0.0298	0.2869	0.5096	0.8889	3.1111	late
-11.2954	-14.1533	4.1111	0.4775	0.2095	1.3333	0.6667	0	0.4444	2.7778	2.1111	0.5556	2	0.0408	0.1879	0.1963	0.0478	0.135	0.2222	0.0849	0.1348	0.0185	0.0299	0.2896	0.499	0.8889	3.3333	late
-12.9016	-17.06	3.6667	0.3317	0.2199	0.8889	0.4444	0	0.2222	2.7778	2.2222	0.4444	2.3333	0.0378	0.1827	0.2222	0.0458	0.1345	0.2222	0.0849	0.1263	0.0185	0.0292	0.2875	0.519	0.7778	3.2222	late
-11.4294	-14.6056	3.8889	0.2204	0.2891	0.8889	0.4444	0	0.2222	2.3333	1.8889	0.3333	1.8889	0.0353	0.177	0.2407	0.0451	0.1332	0.2222	0.0816	0.1173	0.0185	0.0267	0.2815	0.5674	0.7778	3	late
-10.8398	-14.6056	4	0.1937	0.3996	0.5556	0.3333	0	0.1111	2.1111	1.8889	0.1111	1.8889	0.0289	0.1673	0.2222	0.0433	0.1312	0.2222	0.0659	0.1055	0	0.0221	0.2712	0.5973	0.6667	3	late
-11.9338	-16.285	4.25	0.25	0.4265	0.25	0.25	0	0	2	1.875	0	1.875	0.0261	0.1636	0.25	0.0418	0.1307	0.25	0.0581	0.0991	0	0.0212	0.2665	0.6106	0.625	3.125	late
-10.0665	-14.7071	4.1429	0.4286	0.4868	0.2857	0.2857	0	0	1.7143	1.5714	0	1.5714	0.0256	0.1614	0.2857	0.0343	0.1292	0.2857	0.0518	0.0937	0	0.0204	0.2616	0.6225	0.5714	3	late
-10.4263	-16.285	4	0.5	0.5187	0.1667	0.1667	0	0	1.3333	1.1667	0	1.1667	0.0237	0.1579	0.3056	0.0281	0.1271	0.3056	0.0455	0.0889	0	0.0197	0.2571	0.6475	0.5	2.8333	late
-8.3669	-14.076	3.8	0.6	0.5858	0.2	0.2	0	0	1.6	1.4	0	1.4	0.0258	0.1574	0.1667	0.031	0.1263	0.1667	0.0392	0.0847	0	0.0163	0.249	0.6714	0.6	2.6	late
2.3249	-11.634	17	1	0.7462	0.4	0.4	0	0	0	0	0	0	0.0749	0.0806	0	0.0749	0.0627	0	0.0749	0.0723	0	0.0547	0.1345	0.6333	0	0	late
2.0075	-10.5683	17	1	0.7652	0.3333	0.3333	0	0	0	0	0	0	0.0867	0.0841	0	0.0867	0.0647	0	0.0867	0.0751	0	0.0502	0.1381	0.6111	0	0	late
1.7362	-9.2257	17	1	0.7568	0.2857	0.2857	0	0	0	0	0	0	0.0982	0.088	0	0.0982	0.0669	0	0.0982	0.0781	0	0.0666	0.1442	0.5952	0	0	late
1.7021	-8.2188	17	1	0.7516	0.25	0.25	0	0	0	0	0	0	0.1096	0.0923	0	0.1096	0.0692	0	0.1096	0.0814	0	0.0615	0.1486	0.6042	0	0	late
1.5095	-7.8878	17	1	0.7464	0.2222	0.2222	0	0	0	0	0	0	0.1207	0.0971	0	0.1207	0.0718	0	0.1207	0.085	0	0.0578	0.1519	0.6111	0	0	late
1.4334	-4.9811	17	1	0.7048	0.4444	0.4444	0	0.2222	0	0	0	0	0.1433	0.1062	0.037	0.1433	0.0766	0.037	0.1433	0.0918	0	0.0802	0.1619	0.5476	0	0	late
0.9696	-2.5267	17	1	0.7176	0.7778	0.7778	0	0.4444	0	0	0	0	0.1618	0.1246	0.1852	0.1618	0.0858	0.1852	0.1866	0.1086	0	0.0748	0.178	0.5847	0	0	late
0.927	-2.5267	17	1	0.6918	1.2222	1.1111	0.1111	0.6667	0	0	0	0	0.1824	0.1365	0.2407	0.1824	0.0912	0.2222	0.2096	0.1191	0	0.0781	0.1891	0.5884	0	0	late
0.9406	-2.5267	17	1	0.706	1.5556	1.4444	0.1111	1	0	0	0	0	0.1583	0.1565	0.463	0.1886	0.1027	0.3704	0.1859	0.1344	0	0.0934	0.21	0.6143	0	0	late
1.3498	-2.5267	17	1	0.6528	1.8889	1.6667	0.2222	1.1111	0.1111	0	0.1111	0	0.1778	0.1686	0.4963	0.2073	0.1088	0.4074	0.2054	0.145	0	0.083	0.2209	0.6222	0.1111	0.2222	late
1.2556	-2.5267	17	1	0.6488	2.1111	1.7778	0.3333	1.1111	0.1111	0	0.1111	0	0.1671	0.1772	0.4963	0.2253	0.1156	0.4074	0.1944	0.1532	0	0.1087	0.2333	0.6191	0.1111	0.6667	late
-0.6358	-3.4222	16	1	0.6029	2.2222	1.7778	0.4444	1.1111	0.8889	0.4444	0.4444	0.4444	0.1564	0.1862	0.5074	0.2446	0.1232	0.4074	0.1826	0.1615	0.0185	0.1115	0.2467	0.6222	0.3333	1.1111	late
-1.0562	-3.8744	15	0.9705	0.5956	2	1.5556	0.4444	0.8889	1	0.4444	0.5556	0.4444	0.1352	0.1934	0.4704	0.2436	0.1296	0.3704	0.1616	0.1681	0.0185	0.1078	0.2594	0.6413	0.4444	1.7778	late
-4.5627	-6.7811	14	0.9031	0.5115	2	1.5556	0.4444	0.8889	1.6667	0.8889	0.7778	0.8889	0.1398	0.203	0.3593	0.2681	0.1362	0.2593	0.1396	0.1735	0.0185	0.1163	0.2757	0.6136	0.5556	2.3333	late
-4.7269	-6.3289	13	0.7796	0.4525	1.6667	1.2222	0.4444	0.6667	2	1.1111	0.8889	1.1111	0.1157	0.2088	0.3222	0.2651	0.1418	0.2222	0.1158	0.1761	0.0185	0.1376	0.293	0.5694	0.6667	2.8889	late
-7.4403	-7.6767	12	0.601	0.408	1.2222	0.8889	0.3333	0.4444	2.5556	1.5556	1	1.5556	0.0897	0.2133	0.2667	0.2458	0.1462	0.1852	0.0882	0.1787	0.0185	0.1425	0.3063	0.5529	0.8889	3.2222	late
-8.1423	-7.6767	11	0.399	0.3343	1.1111	0.7778	0.3333	0.3333	3	2	1	2	0.092	0.2185	0.1741	0.2293	0.1501	0.1111	0.0892	0.1824	0.0185	0.1301	0.3172	0.5449	1.1111	3.6667	late
-11.7606	-10.5833	10	0.2204	0.2477	0.8889	0.5556	0.3333	0.1111	3.5556	2.4444	1.1111	2.4444	0.0995	0.2236	0.0741	0.2404	0.1529	0.0556	0.101	0.1856	0.0185	0.1358	0.3247	0.5184	1.3333	4.1111	late
-14.4113	-13.49	9	0.0969	0.2422	0.5556	0.3333	0.2222	0	4.1111	2.8889	1.2222	2.8889	0.0696	0.2236	0.0704	0.2199	0.1544	0.0185	0.0806	0.185	0.0185	0.1364	0.3273	0.5077	1.3333	4.2222	late
-16.8463	-16.3967	7.7778	0.0295	0.1796	0.7778	0.6667	0.1111	0.4444	4.5556	2.8889	1.6667	2.8889	0.0707	0.2248	0.1	0.1905	0.1527	0.037	0.0833	0.1849	0.037	0.115	0.3247	0.4905	1.4444	3.8889	early
-15.9541	-16.3967	7.5556	0.0295	0.2077	0.7778	0.7778	0	0.5556	4	2.6667	1.3333	2.6667	0.0632	0.2217	0.1259	0.1529	0.1492	0.037	0.0779	0.181	0.0185	0.1122	0.3192	0.4782	1.3333	3.7778	late
-15.8914	-16.3967	7.3333	0.0969	0.2105	1	1	0	0.6667	3.8889	2.6667	1.2222	2.6667	0.0617	0.2156	0.163	0.1313	0.1446	0.0741	0.0769	0.1754	0.0185	0.0935	0.3075	0.5004	1.2222	3.2222	early
-12.8699	-13.9422	7.1111	0.2204	0.2723	1.5556	1.5556	0	1.1111	3.2222	2.2222	1	2.2222	0.0574	0.2093	0.2185	0.1082	0.1405	0.1296	0.0743	0.169	0.0185	0.085	0.2958	0.5503	1.1111	2.6667	late
-13.0242	-14.3944	6.8889	0.399	0.2806	2	2	0	1.3333	2.8889	2	0.8889	2	0.0549	0.2044	0.2741	0.0845	0.1363	0.1852	0.0735	0.165	0.0185	0.0638	0.2828	0.5865	1	2.1111	late
-11.3712	-13.4989	6.6667	0.601	0.3438	2.1111	2.1111	0	1.5556	2.4444	1.5556	0.8889	1.5556	0.0525	0.1991	0.2926	0.0773	0.1325	0.2222	0.0761	0.1615	0.0185	0.0578	0.2739	0.6192	0.8889	2	late
-11.3544	-13.4989	6.5556	0.7796	0.4034	2	2	0	1.5556	2.3333	1.4444	0.8889	1.4444	0.0505	0.1949	0.3111	0.0676	0.1297	0.2593	0.0754	0.1584	0.0185	0.0456	0.2674	0.6393	0.7778	2	late
-8.4336	-11.0444	6.4444	0.8736	0.4601	2	2	0	1.5556	1.8889	1.1111	0.7778	1.1111	0.0433	0.1907	0.337	0.0617	0.1289	0.2778	0.0656	0.1553	0.0185	0.0425	0.2671	0.656	0.6667	2.1111	late
-7.6958	-9.4856	6.3333	0.8736	0.4442	2.1111	2.1111	0	1.5556	1.7778	1.1111	0.6667	1.1111	0.0396	0.191	0.3074	0.0544	0.1286	0.2778	0.0563	0.1551	0.0185	0.0391	0.2696	0.6712	0.6667	2.2222	late
-5.3598	-6.5789	6.4444	0.7796	0.4933	1.7778	1.7778	0	1.1111	1.4444	1.1111	0.3333	1.1111	0.0311	0.1925	0.2778	0.0515	0.1301	0.2593	0.0508	0.1565	0	0.0349	0.2782	0.6815	0.6667	2.6667	late
-6.6871	-8.1378	6.5556	0.601	0.438	1.6667	1.6667	0	1	2	1.3333	0.6667	1.3333	0.0623	0.2016	0.2407	0.0564	0.1331	0.2593	0.0836	0.1639	0	0.0368	0.2874	0.6759	0.7778	2.6667	late
-6.3899	-7.6856	6.6667	0.399	0.4263	1.4444	1.4444	0	0.8889	2.2222	1.3333	0.8889	1.3333	0.0931	0.2106	0.2037	0.0622	0.1375	0.2222	0.1166	0.1721	0	0.038	0.2994	0.651	1	3.2222	late
-6.7852	-7.6856	6.7778	0.2204	0.3907	0.8889	0.8889	0	0.4444	2.6667	1.7778	0.8889	1.7778	0.0941	0.2141	0.1481	0.0858	0.1421	0.1667	0.1184	0.1779	0	0.0383	0.3074	0.6313	1.1111	3.7778	early
-6.9317	-7.6856	6.3333	0.0969	0.4071	0.4444	0.4444	0	0.2222	2.6667	1.7778	0.8889	1.7778	0.0939	0.2158	0.0926	0.1083	0.1459	0.1111	0.1171	0.1809	0	0.0395	0.3126	0.6176	1.1111	4.1111	late
-8.3038	-10.14	5.8889	0.0591	0.3859	0.8889	0.7778	0.1111	0.5556	2.8889	1.7778	1.1111	1.7778	0.1006	0.22	0.0952	0.1282	0.1493	0.1074	0.119	0.1831	0.0185	0.0508	0.3177	0.6028	1.1111	4.3333	late
-7.7651	-9.6878	6.4444	0.0969	0.3625	1.2222	1	0.2222	0.7778	2.5556	1.4444	1.1111	1.4444	0.1007	0.2207	0.0952	0.1255	0.1499	0.1074	0.1224	0.1835	0.0185	0.0512	0.3191	0.6028	1	4	late
-7.106	-9.2356	7	0.1909	0.38	1.5556	1.3333	0.2222	1.1111	2.4444	1.3333	1.1111	1.3333	0.1016	0.2227	0.0952	0.1219	0.15	0.1074	0.1222	0.1808	0.0185	0.048	0.315	0.6143	0.8889	3.4444	late
-7.2812	-9.2356	7.5556	0.3021	0.3795	1.7778	1.5556	0.2222	1.4444	1.8889	0.8889	1	0.8889	0.1017	0.222	0.1323	0.1233	0.1503	0.1444	0.1175	0.1751	0.0185	0.0472	0.3137	0.6019	0.7778	3.1111	late
-8.4092	-9.6878	8.1111	0.3806	0.3381	2.1111	1.8889	0.2222	1.8889	1.7778	0.8889	0.8889	0.8889	0.1044	0.2217	0.1508	0.1291	0.1501	0.163	0.1151	0.1695	0.0185	0.0558	0.3123	0.597	0.6667	2.6667	late
-6.4835	-7.2333	8.6667	0.3806	0.3818	2.6667	2.4444	0.2222	2.4444	1	0.4444	0.5556	0.4444	0.0726	0.2163	0.1619	0.1236	0.1488	0.1741	0.0831	0.1625	0.0185	0.0547	0.309	0.6091	0.4444	2.3333	late
-6.7016	-7.2333	9.2222	0.3021	0.3696	3	2.7778	0.2222	2.7778	0.7778	0.4444	0.3333	0.4444	0.044	0.2153	0.1804	0.1187	0.1474	0.1926	0.0559	0.1595	0.0185	0.0548	0.3066	0.6069	0.2222	1.7778	late
-8.4172	-8.1289	9.7778	0.1909	0.342	3.4444	3.2222	0.2222	3.2222	0.5556	0	0.5556	0	0.0561	0.2202	0.1857	0.1065	0.1466	0.2037	0.0705	0.1634	0.0185	0.0579	0.3086	0.5745	0.2222	1.4444	late
-10.3915	-9.0244	10.8889	0.0969	0.3304	3.8889	3.6667	0.2222	3.6667	0.6667	0	0.6667	0	0.0619	0.2255	0.2005	0.0936	0.1456	0.2259	0.0721	0.1658	0.0185	0.068	0.3133	0.55	0.3333	1.2222	late
-9.2341	-7.4656	12	0.0295	0.3411	3.6667	3.5556	0.1111	3.5556	0.3333	0	0.3333	0	0.0566	0.2259	0.1979	0.0723	0.144	0.2111	0.0649	0.1662	0	0.0562	0.3095	0.5608	0.2222	0.7778	early
-11.9656	-10.3722	12	0	0.3423	3.7778	3.7778	0	3.7778	0.6667	0	0.6667	0	0.0863	0.2335	0.1732	0.0773	0.1447	0.2037	0.087	0.1724	0	0.0576	0.3094	0.5511	0.3333	0.7778	late
-14.5974	-11.72	12	0	0.2682	3.6667	3.6667	0	3.6667	0.8889	0.1111	0.7778	0	0.0907	0.2368	0.1584	0.0958	0.1462	0.1852	0.0999	0.1795	0	0.0635	0.3128	0.5162	0.4444	1	early
-13.2054	-10.3722	12	0	0.3099	3.8889	3.8889	0	3.8889	0.8889	0.1111	0.7778	0	0.0923	0.2392	0.1584	0.0944	0.146	0.1852	0.1018	0.1841	0	0.066	0.3094	0.5241	0.4444	1	early
-12.5796	-11.2678	11.5556	0	0.3676	3.6667	3.6667	0	3.6667	0.8889	0.1111	0.7778	0	0.0899	0.2373	0.1769	0.085	0.1445	0.2037	0.1011	0.1863	0	0.0589	0.3012	0.5389	0.4444	0.8889	early
-14.0507	-13.7222	11.1111	0.0295	0.336	3.6667	3.6667	0	3.5556	1.1111	0.1111	1	0	0.1092	0.2396	0.1856	0.0879	0.1436	0.2222	0.1047	0.1874	0.0185	0.058	0.296	0.549	0.5556	0.8889	early
-13.4661	-13.7222	10.6667	0.0969	0.3429	3.7778	3.7778	0	3.6667	1.1111	0.1111	1	0	0.1087	0.2362	0.2227	0.0894	0.142	0.2593	0.1022	0.1833	0.0185	0.0599	0.2905	0.5397	0.5556	0.7778	early
-10.8153	-12.3744	10.2222	0.2204	0.436	3.5556	3.5556	0	3.4444	0.8889	0.1111	0.7778	0	0.0961	0.2297	0.2914	0.0768	0.1383	0.3222	0.0872	0.1737	0.0185	0.0565	0.2783	0.5622	0.4444	0.5556	late
-8.1235	-11.0267	9.7778	0.399	0.4546	3.4444	3.4444	0	3.3333	0.7778	0.1111	0.6667	0	0.0904	0.222	0.3137	0.0673	0.1357	0.337	0.0852	0.1656	0.0185	0.0458	0.2662	0.5973	0.3333	0.5556	late
-7.6274	-9.6789	9.3333	0.601	0.4208	3.3333	3.3333	0	3.1111	0.7778	0.1111	0.6667	0	0.0908	0.2189	0.2951	0.0699	0.1349	0.3185	0.086	0.1587	0.0185	0.045	0.2604	0.5973	0.3333	0.8889	late
-5.1936	-6.7722	8.8889	0.7796	0.4256	3.1111	3.1111	0	2.8889	0.4444	0.1111	0.3333	0	0.0611	0.2082	0.2828	0.068	0.1329	0.2889	0.0638	0.1504	0.0185	0.043	0.2535	0.6109	0.2222	1.1111	late
-2.7699	-5.4244	8.4444	0.9031	0.47	3	3	0	2.7778	0.4444	0.2222	0.2222	0.2222	0.0568	0.2019	0.2606	0.0595	0.1315	0.2704	0.0558	0.1453	0.0185	0.0398	0.2476	0.6208	0.2222	1	late
-4.3626	-6.7722	7.4444	0.9705	0.4367	2.4444	2.4444	0	2.2222	0.7778	0.3333	0.4444	0.2222	0.059	0.1999	0.2458	0.075	0.1323	0.2333	0.0631	0.1462	0.037	0.0371	0.2461	0.6248	0.3333	1.3333	late
-4.4395	-6.7722	6.8889	0.9705	0.4222	2.2222	2.2222	0	2	1.2222	0.7778	0.4444	0.6667	0.0596	0.199	0.2087	0.0902	0.1345	0.1963	0.0625	0.1476	0.037	0.0369	0.2475	0.6221	0.4444	1.7778	late
-4.421	-6.7722	6.3333	0.9031	0.4389	1.6667	1.6667	0	1.5556	1.2222	0.7778	0.4444	0.6667	0.0423	0.1965	0.1889	0.0928	0.1359	0.1667	0.0579	0.1499	0.0185	0.0395	0.2527	0.6024	0.4444	1.8889	late
-5.1123	-6.7722	5.6667	0.7796	0.4253	1.2222	1.2222	0	1.1111	1.6667	1.1111	0.5556	1	0.0422	0.1951	0.1333	0.0988	0.1383	0.1111	0.0555	0.1526	0.0185	0.0386	0.2571	0.6178	0.5556	2.4444	late
-6.5171	-9.6789	5	0.6306	0.4128	1	1	0	0.8889	1.6667	1.1111	0.5556	1	0.0419	0.1927	0.0593	0.104	0.14	0.037	0.0544	0.1559	0.0185	0.0412	0.2663	0.6203	0.5556	2.7778	early
-7.6009	-11.0267	4.2222	0.4958	0.3878	1.3333	1.2222	0.1111	1.1111	1.6667	1.1111	0.5556	1	0.0458	0.1946	0.0407	0.1137	0.1416	0.0185	0.0583	0.1621	0.0185	0.0412	0.2735	0.6261	0.5556	2.7778	late
-6.9881	-11.0267	3.7778	0.4113	0.4232	1.4444	1.3333	0.1111	1.3333	1.6667	1.1111	0.5556	1	0.0476	0.1938	0.0963	0.1132	0.1406	0.0741	0.0572	0.1649	0.0185	0.0402	0.2777	0.6658	0.5556	2.4444	late
-6.5521	-11.0267	3.3333	0.4285	0.4566	1.3333	1.2222	0.1111	1.2222	1.6667	1.1111	0.5556	1	0.0474	0.1923	0.2074	0.109	0.1382	0.1852	0.0538	0.1659	0.0185	0.0398	0.2815	0.7015	0.5556	2.1111	late
-7.1524	-11.0267	2.8889	0.507	0.4289	1.4444	1.3333	0.1111	1.3333	1.4444	0.8889	0.5556	0.7778	0.0464	0.1928	0.263	0.0976	0.1358	0.2407	0.0499	0.1672	0.0185	0.0367	0.2839	0.7477	0.4444	2	late
-7.152	-11.0267	3	0.601	0.4193	1.6667	1.5556	0.1111	1.5556	1.5556	0.7778	0.7778	0.7778	0.0513	0.1937	0.2556	0.076	0.1326	0.2778	0.0568	0.1692	0.0111	0.0433	0.2904	0.7291	0.5556	1.7778	early
-7.4201	-10.1311	3.3333	0.7011	0.3733	2.2222	2	0.2222	2	1.1111	0.3333	0.7778	0.3333	0.0571	0.1969	0.2556	0.0696	0.1316	0.2778	0.0726	0.1724	0.0111	0.0446	0.2966	0.7132	0.4444	1.6667	late
-8.9192	-10.1311	3.6667	0.7623	0.3403	2.3333	2	0.3333	2	1.4444	0.6667	0.7778	0.6667	0.0682	0.2003	0.2661	0.0819	0.133	0.2778	0.0918	0.1757	0.0222	0.0464	0.2999	0.7053	0.5556	1.8889	late
-9.2821	-10.5833	4.1111	0.7796	0.3239	2.3333	2	0.3333	2	1.4444	0.6667	0.7778	0.6667	0.0682	0.2031	0.3032	0.0796	0.1336	0.2778	0.093	0.1785	0.0593	0.0463	0.3016	0.6947	0.5556	1.7778	late
-12.2294	-10.5833	4.5556	0.7123	0.2433	2.5556	2	0.5556	2	2.2222	1.2222	1	1.2222	0.0785	0.2097	0.331	0.0833	0.1363	0.2778	0.1207	0.184	0.0815	0.0487	0.3045	0.6744	0.7778	1.8889	late
-11.6213	-9.2356	5.1111	0.5715	0.2527	1.8889	1.4444	0.4444	1.4444	2.7778	1.6667	1.1111	1.6667	0.075	0.2113	0.368	0.0837	0.1384	0.2593	0.12	0.1854	0.1185	0.0529	0.306	0.6426	0.8889	2.2222	late
[truncated: 1,267 more rows]
