# Supplementary material for: Application of an interpretable classification model on Early Folding Residues during protein folding
Source: BioData Min. 2019 Jan 5;12:1. doi: 10.1186/s13040-018-0188-2 (PMC6321665; doi:10.1186/s13040-018-0188-2)
Supplement: Supplementary file 3 — Correlation matrix of all features. (CSV 13.2 kb) [file 13040_2018_188_MOESM3_ESM.csv]

	e	epred	SecSize	LF	Rasa	PlipLC	PlipHbLC	PlipHpLC	PlipBbLC	PlipLR	PlipHbLR	PlipHpLR	PlipBbLR	PlipBN	PlipCL	PlipCC	PlipHbBN	PlipHbCL	PlipHbCC	PlipHpBN	PlipHpCL	PlipHpCC	ConvBN	ConvCL	ConvCC	PlipNC	ConvNC
e	1	0.796089025811279	-0.0517351679891076	0.458659638229078	0.722848707594184	-0.0795312406916559	-0.0957682698091685	-0.0591130389827246	-0.147197021169182	-0.409860813343922	-0.271487359387476	-0.521115851458279	-0.270802070810269	-0.184149462357791	-0.318451064794063	0.259408026379739	-0.0592765571955628	-0.118724153884911	0.311571037739466	-0.157362076682531	-0.325485163928979	-0.0710589203587818	-0.225502600855649	-0.273525217536368	0.594535427330463	-0.460313162296275	-0.315311711048239
epred	0.796089025811279	1	0.00139879498689075	0.280720921919234	0.410591475568012	0.0152337860633534	0.00911847494987885	-0.0863349234950029	-0.0443403857643381	-0.272585598079493	-0.202338321176954	-0.315223897941341	-0.200381195064062	-0.152306589611382	-0.175853709516534	0.200303077877231	-0.0118205140922161	-0.0881994021615197	0.223325237891294	-0.130574186572948	-0.168422376357718	-0.0687501316507213	-0.146703393939659	-0.176380728037472	0.362270353780782	-0.300628899425406	-0.224745515396125
SecSize	-0.0517351679891076	0.00139879498689075	1	-0.125472249874582	-0.0203614590065515	0.380306159480104	0.410432405158214	0.00501434114259178	0.422668932667649	-0.360778633142716	-0.431203204094923	-0.0250161531233531	-0.417492067012072	-0.0190888278881621	0.0357147708276586	-0.117458628057703	0.0300131016153222	-0.294530544774152	-0.109380806951232	-0.0016444624686356	-0.077398605642396	-0.0485086144551963	0.0651540615796363	-0.136391656340499	-0.0873475521170706	-0.167835362440928	-0.298446231043437
LF	0.458659638229078	0.280720921919234	-0.125472249874582	1	0.501134417132278	-0.359068740548529	-0.384564280855006	0.00931234375968478	-0.430870083262597	-0.154315931378133	-0.0298284806123532	-0.343327353317196	-0.0464008051592501	-0.0865846484946136	-0.272593879460451	0.385877349566622	-0.0297694080045127	0.0369968769925262	0.412576948572157	-0.0348424277470778	-0.191771429246877	0.0131378633103783	-0.0929543909386541	-0.12977034863719	0.290665165822899	-0.228973180543693	-0.0675894870879459
Rasa	0.722848707594184	0.410591475568012	-0.0203614590065515	0.501134417132278	1	-0.204362815768772	-0.201088928912883	-0.0034062651753527	-0.215532178036048	-0.447586013223421	-0.280879283984479	-0.518880085917623	-0.256832593404544	-0.107263535751771	-0.341979038174131	0.285431538585834	-0.098632461475619	-0.15378391365664	0.325865574135298	-0.0677829996021145	-0.278095317032916	0.0163689804970929	-0.198481013683572	-0.240772567238721	0.691541432306168	-0.548508388445629	-0.356640350516818
PlipLC	-0.0795312406916559	0.0152337860633534	0.380306159480104	-0.359068740548529	-0.204362815768772	1	0.967209973571357	0.261626547977346	0.947736301090429	-0.577890638346484	-0.721930507679995	0.025382614746388	-0.728856126436003	-0.171841723078952	0.236308525835875	-0.0512949387190173	-0.090935809228116	-0.16999467195063	-0.02120451325046	-0.167420221910714	0.0543453759347296	-0.0911152527190811	-0.116621758023034	-0.0822692584777117	-0.0403593946083712	-0.293748398544637	-0.50190991362935
PlipHbLC	-0.0957682698091685	0.00911847494987885	0.410432405158214	-0.384564280855006	-0.201088928912883	0.967209973571357	1	0.106682828207959	0.965822509627914	-0.599125293755564	-0.732716082081328	0.0257231492667685	-0.738978211961704	-0.168852245575995	0.230164739021473	-0.101432934859954	-0.0980481617605703	-0.174309597939232	-0.0307941222776985	-0.169272063049871	0.0416444711576045	-0.146579872585925	-0.119702943472511	-0.0704856417830476	-0.0432923641777308	-0.318815411528761	-0.517569182320791
PlipHpLC	-0.0591130389827246	-0.0863349234950029	0.00501434114259178	0.00931234375968478	-0.0034062651753527	0.261626547977346	0.106682828207959	1	0.101000793193575	-0.0801780066818951	-0.0965165784559734	0.0505464483506176	-0.107986488980264	0.0738651798377052	0.146351175032954	0.197277986440301	0.103626370256692	0.0533250990924774	0.0611782251624156	0.0569135684994037	0.192542273810678	0.388106389597399	0.0817914676635304	0.0700516218807789	-0.0204180990959078	0.0122262158086369	-0.0185080278434958
PlipBbLC	-0.147197021169182	-0.0443403857643381	0.422668932667649	-0.430870083262597	-0.215532178036048	0.947736301090429	0.965822509627914	0.101000793193575	1	-0.577779579636747	-0.722682611834262	0.0493339462114372	-0.727773952220879	-0.151652745126842	0.244947762045037	-0.150925900865465	-0.0989125417786857	-0.173417456336528	-0.0933979677337364	-0.14585654335376	0.0495587690898229	-0.122712372032803	-0.1079930619201	-0.0612051655796516	-0.055886008154275	-0.29191076584393	-0.510575752438068
PlipLR	-0.409860813343922	-0.272585598079493	-0.360778633142716	-0.154315931378133	-0.447586013223421	-0.577890638346484	-0.599125293755564	-0.0801780066818951	-0.577779579636747	1	0.92632872544799	0.568657059107848	0.912580905803862	0.22286857909252	0.199524340285812	-0.0935013009760428	0.141535158010687	0.327999303116127	-0.203674820108609	0.146418056611466	0.328059166438329	0.152145497585697	0.169140812699433	0.321637540650582	-0.405303239116383	0.789443664543853	0.701165804775264
PlipHbLR	-0.271487359387476	-0.202338321176954	-0.431203204094923	-0.0298284806123532	-0.280879283984479	-0.721930507679995	-0.732716082081328	-0.0965165784559734	-0.722682611834262	0.92632872544799	1	0.266736063118157	0.978877730372497	0.227045061045755	0.0585946780022354	-0.0312731532382931	0.160910844901717	0.361119267777506	-0.127437606534439	0.165408572699901	0.185691738043677	0.134253985114696	0.172917835880225	0.287973031701537	-0.278416371525127	0.660668547157309	0.733074670657419
PlipHpLR	-0.521115851458279	-0.315223897941341	-0.0250161531233531	-0.343327353317196	-0.518880085917623	0.025382614746388	0.0257231492667685	0.0505464483506176	0.0493339462114372	0.568657059107848	0.266736063118157	1	0.276130538125229	0.153920554114259	0.42769650404368	-0.145817437061693	0.0533510377134107	0.140209244251489	-0.215733097114328	0.0840396793647243	0.553991958830293	0.133680637928542	0.120996956035082	0.292385486783886	-0.462851581337729	0.584918188441491	0.247417123180809
PlipBbLR	-0.270802070810269	-0.200381195064062	-0.417492067012072	-0.0464008051592501	-0.256832593404544	-0.728856126436003	-0.738978211961704	-0.107986488980264	-0.727773952220879	0.912580905803862	0.978877730372497	0.276130538125229	1	0.223261738043118	0.0250017160135823	-0.0246052866918861	0.152961611985591	0.288565330383553	-0.113600124135083	0.165021460323094	0.180072679212405	0.130105104240292	0.177943952542236	0.263635175346305	-0.245242848628633	0.614854248388648	0.708497912561632
PlipBN	-0.184149462357791	-0.152306589611382	-0.0190888278881621	-0.0865846484946136	-0.107263535751771	-0.171841723078952	-0.168852245575995	0.0738651798377052	-0.151652745126842	0.22286857909252	0.227045061045755	0.153920554114259	0.223261738043118	1	0.338899533215702	-0.0353981527507175	0.574357054819134	0.303997921309184	-0.0577914894589542	0.797137362686488	0.270898587136571	0.0734800369306015	0.764031030715916	0.388401541596301	-0.119929232941739	0.165989060291099	0.17701016289907
PlipCL	-0.318451064794063	-0.175853709516534	0.0357147708276586	-0.272593879460451	-0.341979038174131	0.236308525835875	0.230164739021473	0.146351175032954	0.244947762045037	0.199524340285812	0.0585946780022354	0.42769650404368	0.0250017160135823	0.338899533215702	1	-0.128722437592752	0.23570458781751	0.648644686505655	-0.185187114596902	0.205307073831682	0.842986463440021	0.0991128500185245	0.323957936871885	0.838743558184021	-0.350959326434096	0.336450681590613	0.194391063997346
PlipCC	0.259408026379739	0.200303077877231	-0.117458628057703	0.385877349566622	0.285431538585834	-0.0512949387190173	-0.101432934859954	0.197277986440301	-0.150925900865465	-0.0935013009760428	-0.0312731532382931	-0.145817437061693	-0.0246052866918861	-0.0353981527507175	-0.128722437592752	1	-0.00106161770396275	-0.0518639599489414	0.865501098500139	-0.0345025704311436	-0.0495170592853997	0.18562953882555	-0.0459734782454234	-0.119017637183689	0.268889982800149	-0.147104977863856	-0.031548872681829
PlipHbBN	-0.0592765571955628	-0.0118205140922161	0.0300131016153222	-0.0297694080045127	-0.098632461475619	-0.090935809228116	-0.0980481617605703	0.103626370256692	-0.0989125417786857	0.141535158010687	0.160910844901717	0.0533510377134107	0.152961611985591	0.574357054819134	0.23570458781751	-0.00106161770396275	1	0.199587078087036	-0.024875939489226	0.395003821692735	0.167132532346893	0.0357676232380764	0.686138991022406	0.220537797874403	-0.112377957865091	0.129468078966626	0.11147476074853
PlipHbCL	-0.118724153884911	-0.0881994021615197	-0.294530544774152	0.0369968769925262	-0.15378391365664	-0.16999467195063	-0.174309597939232	0.0533250990924774	-0.173417456336528	0.327999303116127	0.361119267777506	0.140209244251489	0.288565330383553	0.303997921309184	0.648644686505655	-0.0518639599489414	0.199587078087036	1	-0.0975626804559929	0.199545382483148	0.549284626605	0.0777793097648535	0.242578794629346	0.790996652809385	-0.25748976875199	0.330684266848581	0.400918576566605
PlipHbCC	0.311571037739466	0.223325237891294	-0.109380806951232	0.412576948572157	0.325865574135298	-0.02120451325046	-0.0307941222776985	0.0611782251624156	-0.0933979677337364	-0.203674820108609	-0.127437606534439	-0.215733097114328	-0.113600124135083	-0.0577914894589542	-0.185187114596902	0.865501098500139	-0.024875939489226	-0.0975626804559929	1	-0.0581106990042615	-0.111161483831127	-0.0704679670882473	-0.0600017026999682	-0.14641379961939	0.287897800830559	-0.273022373949934	-0.130733517203273
PlipHpBN	-0.157362076682531	-0.130574186572948	-0.0016444624686356	-0.0348424277470778	-0.0677829996021145	-0.167420221910714	-0.169272063049871	0.0569135684994037	-0.14585654335376	0.146418056611466	0.165408572699901	0.0840396793647243	0.165021460323094	0.797137362686488	0.205307073831682	-0.0345025704311436	0.395003821692735	0.199545382483148	-0.0581106990042615	1	0.130784120757969	0.0505997702418132	0.581634379416895	0.268970514811454	-0.0537637955969105	0.1261881754818	0.132981861754584
PlipHpCL	-0.325485163928979	-0.168422376357718	-0.077398605642396	-0.191771429246877	-0.278095317032916	0.0543453759347296	0.0416444711576045	0.192542273810678	0.0495587690898229	0.328059166438329	0.185691738043677	0.553991958830293	0.180072679212405	0.270898587136571	0.842986463440021	-0.0495170592853997	0.167132532346893	0.549284626605	-0.111161483831127	0.130784120757969	1	0.153045718882261	0.236042461868096	0.758286883058871	-0.317363728076418	0.351902622405481	0.24730065300409
PlipHpCC	-0.0710589203587818	-0.0687501316507213	-0.0485086144551963	0.0131378633103783	0.0163689804970929	-0.0911152527190811	-0.146579872585925	0.388106389597399	-0.122712372032803	0.152145497585697	0.134253985114696	0.133680637928542	0.130105104240292	0.0734800369306015	0.0991128500185245	0.18562953882555	0.0357676232380764	0.0777793097648535	-0.0704679670882473	0.0505997702418132	0.153045718882261	1	0.0413777125492169	0.066418777885842	-0.000216744485766851	0.109913992310092	0.137597320246233
ConvBN	-0.225502600855649	-0.146703393939659	0.0651540615796363	-0.0929543909386541	-0.198481013683572	-0.116621758023034	-0.119702943472511	0.0817914676635304	-0.1079930619201	0.169140812699433	0.172917835880225	0.120996956035082	0.177943952542236	0.764031030715916	0.323957936871885	-0.0459734782454234	0.686138991022406	0.242578794629346	-0.0600017026999682	0.581634379416895	0.236042461868096	0.0413777125492169	1	0.341873255675018	-0.210377573132157	0.170141611337201	0.172507524172371
ConvCL	-0.273525217536368	-0.176380728037472	-0.136391656340499	-0.12977034863719	-0.240772567238721	-0.0822692584777117	-0.0704856417830476	0.0700516218807789	-0.0612051655796516	0.321637540650582	0.287973031701537	0.292385486783886	0.263635175346305	0.388401541596301	0.838743558184021	-0.119017637183689	0.220537797874403	0.790996652809385	-0.14641379961939	0.268970514811454	0.758286883058871	0.066418777885842	0.341873255675018	1	-0.360444575415728	0.317378716345333	0.376136365940204
ConvCC	0.594535427330463	0.362270353780782	-0.0873475521170706	0.290665165822899	0.691541432306168	-0.0403593946083712	-0.0432923641777308	-0.0204180990959078	-0.055886008154275	-0.405303239116383	-0.278416371525127	-0.462851581337729	-0.245242848628633	-0.119929232941739	-0.350959326434096	0.268889982800149	-0.112377957865091	-0.25748976875199	0.287897800830559	-0.0537637955969105	-0.317363728076418	-0.000216744485766851	-0.210377573132157	-0.360444575415728	1	-0.518561986010643	-0.347039058664382
PlipNC	-0.460313162296275	-0.300628899425406	-0.167835362440928	-0.228973180543693	-0.548508388445629	-0.293748398544637	-0.318815411528761	0.0122262158086369	-0.29191076584393	0.789443664543853	0.660668547157309	0.584918188441491	0.614854248388648	0.165989060291099	0.336450681590613	-0.147104977863856	0.129468078966626	0.330684266848581	-0.273022373949934	0.1261881754818	0.351902622405481	0.109913992310092	0.170141611337201	0.317378716345333	-0.518561986010643	1	0.632765932609133
ConvNC	-0.315311711048239	-0.224745515396125	-0.298446231043437	-0.0675894870879459	-0.356640350516818	-0.50190991362935	-0.517569182320791	-0.0185080278434958	-0.510575752438068	0.701165804775264	0.733074670657419	0.247417123180809	0.708497912561632	0.17701016289907	0.194391063997346	-0.031548872681829	0.11147476074853	0.400918576566605	-0.130733517203273	0.132981861754584	0.24730065300409	0.137597320246233	0.172507524172371	0.376136365940204	-0.347039058664382	0.632765932609133	1
